# Supplementary material for: Crystal structure determination of rac-11′-(1-acetyl-1H-indazol-3-yl)-11′,11a′-di­hydro-10′H,17′H-spiro­[indene-2,18′-[5a,16b]methano­tri­indeno[1,2-b:1′,2′-d:2′′,1′′-g]oxocine]-1,3,10′,12′,17′(10a′H)-penta­one aceto­nitrile 1.5-solvate
Source: Acta Crystallogr E Crystallogr Commun. 2018 Sep 18;74(Pt 10):1444–7. doi: 10.1107/S2056989018011763 (PMC6176443; doi:10.1107/S2056989018011763)
Supplement: Supplementary file 1 [file e-74-01444-sup1.cif]

##############################################################################
#                                                                            #
# This CIF contains the data in a paper accepted for publication in          #
# Acta Crystallographica Section E. It conforms to the requirements of       #
# Notes for Authors for Acta Crystallographica Section E, and has been       #
# peer reviewed under the auspices of the IUCr Commission on Journals.       #
#                                                                            #
# Full details of the Crystallographic Information File format               #
# are given in the paper "The Crystallographic Information File (CIF):       #
# a New Standard Archive File for Crystallography" by S. R. Hall, F. H.      #
# Allen and I. D. Brown [Acta Cryst. (1991), A47, 655-685].                  #
#                                                                            #
# The current version of the core CIF dictionary is obtainable from          #
# ftp://ftp.iucr.org/pub/cif_core.dic.                                       #
#                                                                            #
# Software is freely available for graphical display of the structure(s)     #
# in this CIF. For information consult the CIF software page                 #
# http://www.iucr.org/resources/cif/software.                                #
#                                                                            #
# This file may be used for bona fide research purposes within the           #
# scientific community so long as proper attribution is given to the journal # 
# article from which it was obtained.                                        #
#                                                                            #
##############################################################################
data_I
_database_code_depnum_ccdc_archive 'CCDC 1858143'
_audit_creation_method
;
Olex2 1.2
(compiled 2018.05.29 svn.r3508 for OlexSys, GUI svn.r5506)
;
_journal_date_recd_electronic     2018-08-14
_journal_date_accepted     2018-08-20
_journal_name_full     'Acta Crystallographica, Section E'
_journal_year     2018
_journal_volume     74
_journal_issue     10
_journal_page_first     1444
_journal_page_last     1447
_journal_paper_category     GO
_journal_paper_doi     10.1107/S2056989018011763
_journal_coeditor_code     ZQ2241
_publ_contact_author_name     'Mark Baranov'
_publ_contact_author_address
;
Department of Chemistry, Ben Gurion University of the Negev, P.O.B. 653,
8410501, Beer Sheva,
Israel
;
_publ_contact_author_email     'markbara@post.bgu.ac.il'
_publ_contact_author_fax     ?
_publ_contact_author_phone     '+972542838475'
_publ_section_title
;\
Crystal structure determination of
<i>rac</i>-11'-(1-acetyl-1<i>H</i>-indazol-3-yl)-11',11<i>a</i>'-dihydro-\
10'<i>H</i>,17'<i>H</i>-spiro[indene-2,18'-[5a,16<i>b</i>]\
methanotriindeno[1,2-<i>b</i>:1',2'-<i>d</i>:2'',1''-<i>g</i>]oxocine]-\
1,3,10',12',17'(10<i>a</i>'<i>H</i>)-pentaone acetonitrile 1.5-solvate
;
_publ_section_title_footnote     .
loop_
    _publ_author_name
    _publ_author_footnote
    _publ_author_address
    'Baranov, Mark' .
;
Department of Chemistry, Ben Gurion University of the Negev, POB 653,
8410501, Beer Sheva,
Israel
;
    'Vainer, Radion' .
;
Department of Chemistry, Ben Gurion University of the Negev, POB 653,
8410501, Beer Sheva,
Israel
;
    'Sigalov, Mark V.' .
;
Department of Chemistry, Ben Gurion University of the Negev, POB 653,
8410501, Beer Sheva,
Israel
;
_publ_section_synopsis
;
The title molecule contains a central eight-membered ring, which contains an
enol--ester, from which five arms extend. The arms exhibit intermolecular
interactions within the crystal lattice between molecules of the title
compound and with co-crystallized acetonitrile solvent molecules.
;
_chemical_name_systematic
;\
<i>rac</i>-11'-(1-Acetyl-1<i>H</i>-indazol-3-yl)-11',11a'-dihydro-\
10'<i>H</i>,17'<i>H</i>-spiro[indene-2,18'-[5a,16b]methanotriindeno[1,2-\
<i>b</i>:1',2'-<i>d</i>:2'',1''-<i>g</i>]oxocine]-\
1,3,10',12',17'(10a'<i>H</i>)-pentaone acetonitrile 1.5-solvate
;
_chemical_name_common     ?
_chemical_formula_moiety     '2(C46 H26 N2 O7), 3(C2 H3 N)'
_chemical_formula_sum     'C98 H61 N7 O14'
_chemical_formula_iupac     'C46 H26 N2 O7, 1.5C2 H3 N'
_chemical_formula_weight     780.265
_chemical_melting_point     ?
_space_group_crystal_system     monoclinic
_space_group_name_H-M_alt     'P 21/c'
_space_group_name_Hall     '-P 2ybc'
loop_
    _space_group_symop_operation_xyz
    'x, y, z'
    '-x, y+1/2, -z+1/2'
    '-x, -y, -z'
    'x, -y-1/2, z-1/2'
_cell_length_a     13.5195(3)
_cell_length_b     13.0697(3)
_cell_length_c     42.9248(9)
_cell_angle_alpha     90
_cell_angle_beta     92.475(2)
_cell_angle_gamma     90
_cell_volume     7577.6(3)
_cell_formula_units_Z     4
_cell_measurement_reflns_used     32475
_cell_measurement_theta_min     2.3880
_cell_measurement_theta_max     25.1310
_cell_measurement_temperature     99.99(16)
_exptl_crystal_description     cube
_exptl_crystal_colour     'clear yellow'
_exptl_crystal_size_max     0.32
_exptl_crystal_size_mid     0.31
_exptl_crystal_size_min     0.29
_exptl_crystal_density_diffrn     1.368
_exptl_crystal_density_meas     ?
_exptl_crystal_density_method     ?
_exptl_crystal_F_000     3240
_exptl_absorpt_coefficient_mu     0.093
_exptl_absorpt_correction_type     multi-scan
_exptl_absorpt_process_details
;
(CrysAlis PRO; Rigaku OD, 2018)
;
_exptl_absorpt_correction_T_min     0.72253
_exptl_absorpt_correction_T_max     1.00000
_diffrn_ambient_temperature     100(2)
_diffrn_source     ?
_diffrn_radiation_type     MoK\a
_diffrn_radiation_wavelength     0.71073
_diffrn_measurement_device_type
                     'Rigaku Oxford Diffraction XtaLAB Synergy, Dualflex, HyPix'
_diffrn_measurement_device     'four-circle diffractometer'
_diffrn_measurement_method     '\w scans'
_diffrn_detector_area_resol_mean     ?
_diffrn_reflns_number     81627
_diffrn_reflns_av_R_equivalents     0.0497
_diffrn_reflns_av_unetI/netI     0.0301
_diffrn_reflns_theta_min     2.206
_diffrn_reflns_theta_max     24.977
_diffrn_reflns_theta_full     24.977
_diffrn_measured_fraction_theta_max     0.998
_diffrn_measured_fraction_theta_full     0.998
_diffrn_reflns_limit_h_min     -16
_diffrn_reflns_limit_h_max     15
_diffrn_reflns_limit_k_min     -15
_diffrn_reflns_limit_k_max     15
_diffrn_reflns_limit_l_min     -50
_diffrn_reflns_limit_l_max     50
_diffrn_standards_number     0
_diffrn_standards_interval_count     0
_diffrn_standards_decay_%     0
loop_
    _refln_index_h
    _refln_index_k
    _refln_index_l
    _refln_F_squared_meas
    _refln_F_squared_sigma
    0 0 6 945.78 30.04
    0 0 -6 920.58 29.83
    0 0 -6 911.46 30.04
    0 0 6 921.62 30.03
    0 0 -6 921.76 30.04
    0 0 7 0.3 0.47
    0 0 -7 0.12 0.45
    0 0 7 -0.06 0.45
    0 0 -7 0.5 0.47
    0 0 -7 0.37 0.28
    0 0 -8 1800.57 58.58
    0 0 -8 1848.79 58.88
    0 0 -8 1826.05 58.88
    0 0 -9 -0.14 0.42
    0 0 -9 0.64 0.78
    0 0 -9 0.56 0.73
    0 0 -10 1318.11 42.61
    0 0 -10 1285.93 42.23
    0 0 -10 1325.77 42.62
    0 0 -11 -0.49 1.08
    0 0 -11 0.17 0.54
    0 0 -11 -0.39 1.03
    0 0 -12 1047.16 34.39
    0 0 -12 1028.83 33.92
    0 0 12 1054.92 33.96
    0 0 -12 1038.65 34.38
    0 0 -13 -0.12 1.24
    0 0 -13 -1.39 1.35
    0 0 -13 1.36 0.65
    0 0 13 0.56 0.66
    0 0 14 51.61 2.38
    0 0 -14 53.48 2.85
    0 0 -14 47.41 2.81
    0 0 -14 49.26 2.29
    0 0 -15 4.16 1.41
    0 0 15 1.69 0.75
    0 0 -15 2.72 1.21
    0 0 -15 1.72 0.61
    0 0 -16 65.93 2.83
    0 0 16 66.18 2.9
    0 0 -16 62.2 3.4
    0 0 -16 58.48 3.36
    0 0 17 1.18 0.78
    0 0 -17 1.37 1.21
    0 0 -17 0.16 1.15
    0 0 -17 0.79 0.61
    0 0 -18 459.59 16.12
    0 0 -18 438.93 16.03
    0 0 -18 461.54 15.38
    0 0 18 444.44 15.38
    0 0 -19 3.42 1.37
    0 0 -19 3.42 0.84
    0 0 -19 3.84 1.51
    0 0 19 2.92 0.98
    0 0 -20 908.95 30.41
    0 0 -20 896.55 31.18
    0 0 20 930.72 30.47
    0 0 -20 945.02 31.3
    0 0 21 11.33 2.04
    0 0 -21 5.51 1.75
    0 0 21 11.04 1.98
    0 0 -21 3.69 1.77
    0 0 -21 8.82 1.2
    0 0 21 8.04 1.34
    0 0 -22 363.11 13.79
    0 0 22 367.01 12.92
    0 0 -22 369.21 13.77
    0 0 -22 371.12 12.87
    0 0 -23 7.26 1.11
    0 0 -23 -0.43 1.72
    0 0 -23 4.83 1.74
    0 0 23 4.42 1.23
    0 0 -24 446.54 16.62
    0 0 -24 457.96 16.7
    0 0 24 455.14 15.71
    0 0 -24 448.25 15.64
    0 0 25 6.46 1.37
    0 0 -25 5.29 2.02
    0 0 -25 5.82 1.19
    0 0 -25 3.27 2.03
    0 0 26 140.19 5.6
    0 0 -26 126.43 6.36
    0 0 -26 130.39 5.42
    0 0 -26 124.58 6.41
    0 0 -27 5.82 1.15
    0 0 -27 2.54 2.18
    0 0 -27 6 2.28
    0 0 27 6.8 1.47
    0 0 -28 747.28 26.81
    0 0 -28 771.86 25.51
    0 0 28 735.97 25.53
    0 0 -28 763.81 26.77
    0 0 -29 15.36 2.87
    0 0 -29 14.57 1.62
    0 0 29 11.98 1.9
    0 0 -30 18.6 1.84
    0 0 30 18.78 2.03
    0 0 -30 18.44 2.82
    0 0 31 2.04 1.59
    0 0 -31 4 1.3
    0 0 -31 2.03 2.28
    0 0 32 416.76 15.48
    0 0 -32 465.17 15.58
    0 0 -32 419.27 16.8
    0 0 33 16.16 2.16
    0 0 -33 18.8 2.73
    0 0 -33 15.21 1.75
    0 0 -33 17.63 3.12
    0 0 -34 609.18 20.62
    0 0 -34 563.53 21.75
    0 0 34 587.68 20.61
    0 0 -34 608.91 22.18
    0 0 -35 16.65 1.99
    0 0 -35 21.67 3.01
    0 0 35 27.16 2.58
    0 0 -35 13.17 3.15
    0 0 -36 27.56 3.21
    0 0 -36 27.75 2.34
    0 0 36 26.04 2.46
    0 0 -36 30.89 3.87
    0 0 -37 -0.17 1.3
    0 0 -37 2.1 2.8
    0 0 -37 3.21 2.31
    0 0 -38 46.45 4.08
    0 0 -38 38.16 4.28
    0 0 -38 43.22 2.92
    0 0 -39 1.01 2.26
    0 0 -39 2.22 2.88
    0 0 -39 1.82 1.46
    0 0 -40 0.18 1.46
    0 0 -40 -2.28 3.09
    0 0 -40 -1.38 2.39
    0 0 -41 -1.77 2.37
    0 0 -41 -0.39 2.96
    0 0 -41 0.93 1.44
    0 0 -42 127.26 5.74
    0 0 -42 117.52 7.41
    0 0 -42 120.1 6.97
    0 0 -43 1.65 3.08
    0 0 -43 5.88 2.58
    0 0 -43 5.14 1.82
    0 0 -44 1.34 1.55
    0 0 -44 -2.1 3.27
    0 0 -44 2.62 2.66
    0 0 -45 3.64 1.65
    0 0 -45 2.29 2.63
    0 0 -46 38.76 4.88
    0 0 -46 43.06 3.03
    0 0 -46 28.76 4.01
    0 0 -47 2.67 1.8
    0 0 -47 -2.25 3.59
    0 0 -47 2.76 2.82
    0 0 -48 4.02 2.91
    0 0 -48 2.75 3.32
    0 0 -49 4.91 3.05
    0 0 -49 6.56 3.81
    0 0 -50 91.55 6.56
    0 0 -50 98.08 7.08
    0 -1 -4 1301.5 42.41
    0 1 4 1310.54 42.4
    0 -1 -4 1325.25 42.4
    0 1 4 1319.31 42.46
    0 -1 -5 92.12 3.4
    0 1 5 93.43 3.45
    0 -1 -5 88.95 3.24
    0 1 5 94.99 3.41
    0 -1 -6 278.19 9.64
    0 -1 -6 295.34 9.51
    0 1 6 268.49 9.61
    0 -1 -6 294.28 9.68
    0 -1 -7 187.74 6.53
    0 -1 -7 180.31 6.36
    0 -1 -7 188.37 6.54
    0 -1 -8 2.36 0.52
    0 -1 -8 2.18 0.57
    0 -1 -8 1.68 0.6
    0 -1 -9 8.32 1.04
    0 -1 -9 7.64 0.85
    0 -1 -9 7.46 0.9
    0 -1 -10 171.12 6.14
    0 -1 -10 168.73 6.19
    0 -1 -10 170.27 6.32
    0 -1 -11 242.83 8.44
    0 1 -11 229.22 7.93
    0 1 -11 244.25 8.77
    0 -1 -11 242.78 8.37
    0 1 -11 234.18 8.72
    0 -1 -11 248.45 8.58
    0 -1 -12 1020.47 32.82
    0 1 -12 999.1 32.96
    0 1 -12 970.41 32.12
    0 -1 -12 1014.97 32.61
    0 1 -12 994.94 32.93
    0 -1 -12 997.08 32.64
    0 -1 -13 959.74 30.78
    0 -1 -13 948.26 30.76
    0 1 -13 963.35 31.16
    0 1 -13 897.82 30.23
    0 -1 -13 951.39 30.97
    0 1 13 919.89 30.77
    0 1 -13 950.82 31.14
    0 -1 -14 762.99 25.62
    0 -1 -14 772.46 25.81
    0 -1 -14 782.64 25.62
    0 1 -14 764.3 25.09
    0 1 -14 766.99 26.01
    0 1 14 759.91 25.63
    0 1 -14 794.48 26.04
    0 1 15 230 8.19
    0 -1 -15 224.53 8.17
    0 -1 -15 225.46 8.24
    0 1 -15 231.15 8.67
    0 1 -15 215 7.66
    0 1 -15 231.45 8.67
    0 -1 -15 220.17 8.39
    0 -1 -16 281.52 10.29
    0 1 -16 279.26 10.65
    0 -1 -16 283.35 10.18
    0 1 -16 292.95 10.75
    0 -1 16 288.44 9.75
    0 -1 -16 283.52 10.45
    0 1 -16 276.09 9.66
    0 1 16 298.41 10.22
    0 -1 17 10.34 1.08
    0 1 -17 7.78 1.79
    0 -1 -17 8.52 1.27
    0 1 -17 9.84 0.9
    0 1 -17 6.26 1.62
    0 1 17 6.31 1.11
    0 -1 -17 5.73 1.14
    0 -1 -17 6.31 1.55
    0 1 -18 839.6 28.82
    0 -1 -18 878.54 29.76
    0 1 -18 897.01 29.99
    0 1 18 933.83 29.46
    0 -1 -18 859.55 29.5
    0 -1 18 891.87 28.91
    0 1 -18 874.49 29.93
    0 -1 -18 912.54 29.4
    0 -1 -19 281.67 10.45
    0 1 -19 281.84 10.85
    0 1 -19 271.11 9.71
    0 -1 -19 286.69 10.68
    0 1 -19 281.12 10.87
    0 1 19 307.95 10.39
    0 -1 19 282.87 9.83
    0 -1 -19 279.23 10.27
    0 -1 20 845.42 27.08
    0 1 -20 825.12 28.2
    0 1 20 799.73 27.86
    0 -1 -20 815 27.76
    0 -1 -20 834.7 28
    0 1 20 851.38 27.59
    0 1 20 776.3 27.82
    0 1 -20 825.04 28.2
    0 -1 -20 838.61 27.54
    0 1 -20 795.51 26.96
    0 1 -21 27.1 1.45
    0 1 -21 23.04 2.39
    0 -1 -21 26.97 2.25
    0 1 21 20.51 2.12
    0 -1 -21 24.16 1.77
    0 1 21 23.15 2.29
    0 1 21 25.67 1.94
    0 1 -21 21.81 2.46
    0 -1 -21 31.38 2.48
    0 1 -21 1.78 1.14
    0 1 -22 14.47 1.13
    0 1 -22 1.92 0.89
    0 1 -22 14.11 2.36
    0 -1 -22 16.01 2.05
    0 -1 -22 14.14 1.41
    0 1 22 11.26 1.9
    0 1 22 15.97 2.09
    0 1 22 12.06 1.53
    0 -1 -22 12 1.64
    0 1 -22 16.45 2.42
    0 -1 -23 175.4 6.91
    0 1 -23 166.58 7.61
    0 1 -23 172.01 6.01
    0 1 23 182.79 7.01
    0 -1 -23 180.56 7.28
    0 1 -23 170.03 6.37
    0 1 -23 178.97 7.77
    0 -1 -23 159.11 7.37
    0 -1 -24 8.05 1.93
    0 1 24 6.26 1.43
    0 1 -24 6.81 1
    0 1 -24 5.37 0.69
    0 1 -24 4.2 1.96
    0 -1 -24 7.24 1.56
    0 1 -24 5.36 2.19
    0 -1 -24 15.01 1.54
    0 1 25 33.19 2.44
    0 1 -25 33.38 1.53
    0 -1 -25 32.8 2.59
    0 1 -25 37.2 3.34
    0 -1 -25 32.13 2.95
    0 1 -25 29.44 1.84
    0 -1 -25 34.99 2.32
    0 1 -25 28.67 3.23
    0 1 -26 11.64 2.5
    0 -1 -26 16.13 1.67
    0 -1 -26 16.59 1.93
    0 1 -26 15.39 2.72
    0 1 26 13.45 1.78
    0 -1 -26 16.88 2.29
    0 1 -26 13.1 1.23
    0 1 -26 10.13 0.88
    0 1 -27 2 0.84
    0 1 27 1.83 1.36
    0 -1 -27 2.95 1.4
    0 1 -27 3.14 2.2
    0 -1 -27 0.82 1.09
    0 1 -27 1.6 0.59
    0 1 -27 1.05 2.18
    0 1 27 1.96 2.21
    0 -1 -27 0.48 1.83
    0 1 28 131.7 6.26
    0 -1 -28 124.2 5.98
    0 1 -28 114.07 6.41
    0 1 28 122.38 6.19
    0 1 -28 113.61 4.88
    0 -1 -28 127.89 5.6
    0 1 -28 119.48 6.45
    0 -1 -28 129.07 6.42
    0 1 28 123.91 5.57
    0 1 -29 73.77 5.15
    0 1 29 74.69 4.14
    0 1 -29 85.85 3.71
    0 1 29 81.2 5
    0 -1 -29 84.95 4.2
    0 -1 -29 78.93 4.94
    0 -1 -29 81.34 4.57
    0 1 29 86.1 5
    0 1 -29 87.49 5.27
    0 -1 -30 192.7 7.56
    0 -1 -30 185.37 8
    0 1 30 187.28 7.54
    0 1 -30 183.46 8.54
    0 1 -30 171.02 8.45
    0 1 -30 177.24 6.9
    0 1 30 179.16 8.21
    0 1 30 179.51 8.17
    0 -1 -30 166.5 8.19
    0 1 31 10.24 2.86
    0 1 -31 4.57 2.48
    0 1 31 13.18 1.97
    0 -1 -31 7.2 1.55
    0 1 31 17.13 3.22
    0 -1 -31 7.01 2.34
    0 1 -31 12.15 1.42
    0 -1 -31 13.64 2.2
    0 1 -31 8.06 2.73
    0 1 -32 27.08 3.47
    0 1 32 30.19 3.57
    0 -1 -32 31.16 2.92
    0 1 32 24.55 2.41
    0 1 32 29.63 3.39
    0 1 -32 32.09 3.52
    0 1 -32 22.33 1.85
    0 -1 -32 22.63 3.11
    0 -1 -32 24.23 2.31
    0 1 33 12.47 2.25
    0 1 -33 14.99 3.06
    0 -1 -33 10.5 2.58
    0 -1 -33 17.65 2.06
    0 1 -33 6.18 2.85
    0 1 -33 14.17 1.53
    0 -1 -33 10.38 2.13
    0 1 -34 33.92 2.27
    0 -1 -34 33.96 3.25
    0 1 -34 36.59 3.94
    0 1 34 39.06 3.02
    0 -1 -34 39.52 2.88
    0 -1 -34 31.92 3.58
    0 1 -34 29.53 4.02
    0 1 -35 10.39 1.46
    0 1 -35 8.3 3.43
    0 -1 -35 12.39 2.36
    0 -1 -35 12.07 2.01
    0 1 35 14.43 2.11
    0 1 -35 14.29 3.23
    0 -1 -35 11.83 2.76
    0 -1 -36 128.29 7.02
    0 -1 -36 122.9 6.3
    0 1 -36 118.05 5.03
    0 1 -36 120.28 7.05
    0 -1 -36 118.75 5.62
    0 1 -36 104.42 7
    0 1 36 103.63 5.55
    0 -1 -37 473.53 18.6
    0 1 -37 473.47 18.75
    0 -1 -37 479.76 18.04
    0 -1 -37 502.22 17.38
    0 1 -37 465.22 18.82
    0 1 37 465.31 17.33
    0 1 -37 475.08 16.62
    0 1 -38 118.76 7.45
    0 -1 -38 137.93 6.3
    0 1 -38 130.88 5.63
    0 1 38 131.07 6.35
    0 -1 -38 151.77 7.88
    0 -1 -38 138.57 7.02
    0 1 -39 20.95 3.7
    0 -1 -39 35.25 2.98
    0 1 -39 37.88 2.48
    0 1 39 28.71 3.01
    0 -1 -39 41.7 4.29
    0 -1 -39 40.12 3.67
    0 1 -40 1.45 1.28
    0 -1 -40 7.39 2.84
    0 -1 -40 7.54 2.52
    0 1 40 2.82 2.01
    0 -1 -40 -0.22 1.65
    0 1 -40 0.78 2.86
    0 1 -41 11.12 3.06
    0 -1 -41 12.91 3.2
    0 1 -41 16.03 3.66
    0 1 41 9.66 2.39
    0 -1 -41 10.05 2.02
    0 1 -41 10.07 1.59
    0 -1 -41 12.88 2.61
    0 1 -42 -1.17 2.6
    0 1 -42 1.61 1.33
    0 -1 -42 2.73 2.79
    0 1 42 3.1 2
    0 -1 -42 -1.98 2.38
    0 -1 -42 1.13 1.71
    0 1 -42 0.82 3.14
    0 1 -43 3.36 3.32
    0 -1 -43 5.6 2.88
    0 1 -43 2.78 2.74
    0 -1 -43 6.41 2.52
    0 1 -43 7.76 1.51
    0 -1 -43 5.5 1.89
    0 1 -44 16.21 3.22
    0 1 -44 10.76 3.56
    0 1 -44 11.67 1.75
    0 -1 -44 6.93 2.06
    0 -1 -44 11.74 2.93
    0 -1 -44 11.48 3.27
    0 -1 -45 52.87 5.05
    0 -1 -45 49.34 4.5
    0 1 -45 55.47 5.44
    0 1 -45 53.21 4.81
    0 -1 -45 59.38 3.84
    0 1 -46 9 3.91
    0 -1 -46 17.61 3.8
    0 -1 -46 15.84 3.43
    0 -1 -46 10.53 2.33
    0 1 -46 13.86 3.37
    0 1 -47 132.11 8.38
    0 1 -47 134.99 7.97
    0 -1 -47 137.31 6.52
    0 -1 -47 129.66 7.97
    0 -1 -47 143.5 7.63
    0 1 -48 8.68 3.43
    0 -1 -48 11.64 3.17
    0 1 -48 5.17 3.94
    0 -1 -48 3.75 2.12
    0 -1 -48 12.12 3.81
    0 1 -49 -0.96 3.73
    0 -1 -49 3.97 2.08
    0 -1 -49 1.15 2.66
    0 -1 -49 2.75 3.18
    0 1 -49 0.44 2.88
    0 1 -50 1.34 3.23
    0 -1 -50 9.33 3.12
    0 1 -50 -1.47 3.9
    0 -1 -50 6.08 3.8
    0 2 0 427.42 14
    0 -2 0 414.09 13.99
    0 2 -1 768.27 25.06
    0 2 1 768.44 25.15
    0 2 -2 311.8 10.27
    0 2 2 299.26 10.43
    0 2 3 1020.65 32.4
    0 2 3 955.4 32.42
    0 2 -3 989.76 32.14
    0 2 3 1006.35 32.39
    0 -2 -4 320.35 10.43
    0 2 4 309.12 10.47
    0 2 4 297.2 10.39
    0 2 4 293.4 10.37
    0 2 -4 294.25 10.11
    0 -2 -4 321.42 10.44
    0 2 5 81.13 3.33
    0 -2 -5 81.81 3.27
    0 -2 -5 78.59 3.26
    0 2 -5 81.02 2.93
    0 -2 -6 -0.15 0.66
    0 2 -6 0.7 0.32
    0 -2 -6 0.6 0.65
    0 2 6 0.34 0.62
    0 -2 -7 61.92 2.75
    0 -2 -7 62.07 2.47
    0 2 7 64.35 2.86
    0 -2 -7 59.86 2.74
    0 -2 -8 442.58 14.85
    0 -2 -8 423.07 14.72
    0 -2 -8 447.66 14.46
    0 -2 -8 420.8 14.74
    0 -2 -9 30.64 1.78
    0 -2 -9 26.55 1.73
    0 -2 -9 26.82 1.74
    0 -2 -9 25.96 1.44
    0 2 9 29.49 1.53
    0 -2 -10 5647.22 181.52
    0 -2 -10 5724.83 181.93
    0 -2 -10 5606.05 181.82
    0 2 10 5674.13 181.53
    0 2 11 187.28 6.64
    0 -2 -11 175.01 6.88
    0 -2 -11 192.85 7.02
    0 -2 -11 184.11 6.6
    0 2 12 3.73 0.82
    0 -2 -12 3.14 0.74
    0 -2 -12 3.81 0.94
    0 -2 -12 3.12 1.05
    0 -2 -13 96.21 4.07
    0 -2 -13 93.45 3.73
    0 -2 -13 83.59 3.96
    0 2 13 90.59 3.76
    0 -2 -14 5.81 1.18
    0 -2 -14 5.67 1.05
    0 -2 -14 4.52 0.82
    0 2 15 677.48 22.03
    0 -2 -15 667.58 22.03
    0 -2 -15 671.26 21.71
    0 -2 -15 678.28 22.07
    0 2 -15 620.86 20.98
    0 -2 -16 36.26 2.45
    0 -2 -16 42.59 2.5
    0 2 16 42.15 2.48
    0 2 -16 39.85 1.64
    0 -2 -16 38.62 2.22
    0 -2 -17 87.19 3.93
    0 -2 -17 83.53 3.99
    0 2 17 80.3 2.89
    0 -2 -17 80.47 3.62
    0 2 17 88.01 3.97
    0 2 -17 78.03 2.97
    0 -2 -18 85.47 3.93
    0 -2 -18 95.75 4.35
    0 2 -18 94.47 4.76
    0 2 -18 91.15 4.65
    0 -2 -18 90.36 4.16
    0 2 18 82.13 4.26
    0 2 -18 85.5 3.23
    0 2 18 84.41 4.23
    0 2 18 90.81 4.2
    0 2 -19 937.65 31.01
    0 2 19 933.33 32.1
    0 -2 -19 967.83 32.1
    0 2 -19 986.37 32.59
    0 -2 -19 934.59 32.18
    0 2 19 1007.64 32.18
    0 -2 -19 969.46 31.85
    0 2 -19 972.27 32.55
    0 2 19 948.45 32.18
    0 2 -20 143.11 6.68
    0 2 20 150.49 6.31
    0 -2 -20 158.29 6.5
    0 -2 -20 144.76 6.05
    0 2 -20 153.25 6.82
    0 -2 -20 145.69 6.23
    0 2 20 151.28 6.39
    0 2 -20 150.66 5.28
    0 2 20 143.78 6.38
    0 2 21 7.97 1.49
    0 -2 -21 6.83 1.3
    0 2 21 7.3 1.67
    0 -2 -21 5.29 1.49
    0 2 -21 5.76 0.7
    0 2 -21 2.79 1.89
    0 2 -21 3.21 1.96
    0 -2 -21 7.69 1.27
    0 2 21 6.49 1.7
    0 2 -22 236.6 9.79
    0 2 22 247.67 9.34
    0 2 22 233.9 9.42
    0 2 -22 246.92 9.88
    0 -2 -22 234.84 9.12
    0 -2 -22 239.45 9.56
    0 2 -22 238.5 8.21
    0 2 22 238.27 9.44
    0 -2 -22 241.22 9.27
    0 2 -23 7.79 0.81
    0 -2 -23 10.81 1.81
    0 -2 -23 9.51 1.45
    0 2 -23 9.1 2.28
    0 2 23 6.24 1.42
    0 -2 -23 7.88 1.42
    0 2 -23 4.43 2.05
    0 2 -24 163.17 5.97
    0 -2 -24 165.18 6.91
    0 2 -24 184.64 7.9
    0 2 24 170.2 7.09
    0 -2 -24 165.17 7.31
    0 2 -24 166.48 7.69
    0 -2 -24 172.96 7.04
    0 2 -25 103.67 5.81
    0 -2 -25 108.25 5.08
    0 2 25 108.17 5.18
    0 -2 -25 112.51 5.49
    0 2 -25 106.33 4.11
    0 -2 -25 112.15 5.12
    0 2 -25 113.7 5.93
    0 2 -26 -1.84 2.24
    0 2 -26 4.47 2.36
    0 -2 -26 4.54 1.6
    0 -2 -26 2.25 1.2
    0 2 -26 1.83 0.69
    0 2 26 -0.38 1.42
    0 -2 -26 1.8 1.25
    0 2 27 7.93 2.3
    0 2 -27 0.24 0.95
    0 2 27 5.72 2.17
    0 -2 -27 8.98 1.91
    0 2 27 8.39 1.69
    0 2 -27 6.55 2.75
    0 2 -27 4.64 2.75
    0 -2 -27 6.76 1.5
    0 2 -27 3.83 0.73
    0 -2 -27 4.33 1.45
    0 2 28 21.36 2.84
    0 -2 -28 21.12 2.5
    0 2 28 26.65 3.09
    0 -2 -28 22.15 2.17
    0 2 -28 0.97 1.47
    0 -2 -28 23.99 2.15
    0 2 -28 15.55 3.04
    0 2 -28 22.65 1.34
    0 2 -28 22.34 3.24
    0 2 28 17.63 2.21
    0 -2 -29 3.67 1.38
    0 2 -29 0.59 2.73
    0 2 29 8.23 2.55
    0 -2 -29 3.57 1.84
    0 2 29 4.11 1.63
    0 2 29 1.64 2.18
    0 -2 -29 3.26 1.49
    0 2 -29 4.16 0.94
    0 2 -29 3.46 0.79
    0 2 -29 7.32 2.69
    0 2 -30 122.59 4.63
    0 2 30 119 6.24
    0 2 -30 117.51 4.63
    0 2 30 124.85 6.28
    0 -2 -30 108.87 5.61
    0 2 -30 113.59 6.74
    0 -2 -30 128.18 6.3
    0 2 -30 122.9 6.86
    0 -2 -30 119.74 5.7
    0 2 30 126.11 5.87
    0 -2 -31 160.2 7.58
    0 2 31 152.84 6.97
    0 2 -31 152.13 5.76
    0 2 -31 164.58 8.15
    0 2 31 153.05 7.45
    0 2 31 157.18 7.51
    0 -2 -31 154.38 6.96
    0 2 -31 162.63 5.89
    0 -2 -31 160.52 7.12
    0 2 -31 162.43 8.19
    0 -2 -32 45.05 3.21
    0 -2 -32 46.2 3.47
    0 2 32 50.25 4.09
    0 2 -32 38.76 4.31
    0 -2 -32 58.1 4.15
    0 2 32 45.79 3.85
    0 2 32 39.18 3.23
    0 2 -32 45.55 2.31
    0 2 -32 44.59 4.42
    0 2 -32 43.96 2.2
    0 -2 -33 364.48 14.15
    0 -2 -33 356.06 13.64
    0 2 -33 331.9 14.47
    0 2 33 355.38 13.98
    0 2 -33 347.84 12.19
    0 -2 -33 376.9 13.6
    0 2 33 368.17 14.05
    0 2 -33 348.45 11.97
    0 2 33 361.41 13.52
    0 2 -33 347.26 14.64
    0 2 34 27.54 3.52
    0 2 34 26.29 2.95
    0 2 -34 21.86 4.05
    0 -2 -34 38.11 3.68
    0 -2 -34 34.55 3.2
    0 2 -34 18.55 3.56
    0 2 34 30.06 3.65
    0 2 -34 24.24 1.57
    0 2 -34 31.97 1.88
    0 -2 -34 28.34 2.76
    0 2 35 5.88 2.8
    0 2 -35 2.12 2.92
    0 2 -35 5.95 2.9
    0 -2 -35 4.37 2.46
    0 2 -35 2.08 1.01
    0 -2 -35 1.39 1.62
    0 -2 -35 5.53 1.96
    0 2 35 4.78 2.91
    0 2 -35 1.07 0.65
    0 2 -35 3.66 0.88
    0 2 35 4.6 2.04
    0 2 -36 65.87 2.6
    0 2 -36 73.23 3.16
    0 2 36 74.54 5.16
    0 -2 -36 77.18 4.56
    0 2 -36 73.27 5.7
    0 2 36 83.24 4.59
    0 -2 -36 65.65 4.81
    0 -2 -36 75.94 4.34
    0 2 -36 62.09 2.63
    0 2 -36 81.5 5.72
    0 2 36 72.46 5.04
    0 2 37 8.32 2.99
    0 -2 -37 9.07 2.32
    0 2 -37 5.53 3.24
    0 2 37 8.26 3.03
    0 2 -37 6 3.4
    0 2 37 6.9 2.23
    0 2 -37 10.39 1.28
    0 -2 -37 5.29 2.03
    0 -2 -37 10.28 2.79
    0 2 38 3.03 2.67
    0 -2 -38 4.94 2.12
    0 2 -38 1.46 1
    0 2 38 2.42 1.95
    0 -2 -38 2.73 2.59
    0 2 -38 6.8 3.21
    0 2 38 3.67 3.05
    0 2 -38 1.54 3
    0 -2 -38 0.24 1.81
    0 2 -39 10.08 3.47
    0 2 39 4.67 2.04
    0 2 -39 2.38 3
    0 2 39 6.58 3.09
    0 2 -39 5.76 1.14
    0 2 39 6.52 3.08
    0 -2 -39 7.05 2.2
    0 -2 -39 4.98 1.97
    0 -2 -39 7.03 2.95
    0 -2 -40 10.41 2.24
    0 2 -40 6.5 3.22
    0 -2 -40 10.44 2.23
    0 2 -40 4.78 2.97
    0 2 40 11.48 2.44
    0 -2 -40 11.2 3.03
    0 -2 -41 -0.59 2.28
    0 2 41 0.51 2.04
    0 2 -41 -2.08 3.19
    0 2 -41 2.04 2.99
    0 -2 -41 2.23 2.64
    0 -2 -41 0.26 1.9
    0 -2 -42 4.26 2.17
    0 2 -42 13.42 3.66
    0 2 -42 4.69 3.37
    0 2 42 3.85 2.3
    0 -2 -42 4.2 2.72
    0 -2 -42 4.71 2.02
    0 2 -43 17.48 4.19
    0 2 43 19.01 2.93
    0 -2 -43 20.68 2.75
    0 -2 -43 16.48 3.5
    0 -2 -43 25.23 3.15
    0 2 -43 24.08 4.05
    0 2 -44 -3.08 3.33
    0 -2 -44 2.02 2.95
    0 2 44 -1.05 2.32
    0 -2 -44 4.46 2.4
    0 -2 -44 -0.54 1.98
    0 2 -44 -1.79 3.78
    0 -2 -45 15.91 2.99
    0 -2 -45 17.38 3.77
    0 2 45 22.09 3.04
    0 2 -45 14.39 3.94
    0 -2 -45 12.71 2.44
    0 -2 -46 1.66 2.52
    0 -2 -46 4.09 2.24
    0 2 -46 0.46 3.46
    0 -2 -46 7.22 3.27
    0 2 46 4.77 2.56
    0 2 -47 25.89 3.99
    0 -2 -47 26 3.46
    0 -2 -47 28.62 4.1
    0 2 47 21.83 3.27
    0 2 -47 20.61 4.31
    0 -2 -47 28.52 3.18
    0 2 -48 0.95 3.71
    0 2 -48 0.92 3.04
    0 -2 -48 2.75 2.15
    0 -2 -48 4.82 2.82
    0 -2 -48 1.33 3.35
    0 -2 -49 29.8 4.02
    0 -2 -49 38.88 4.83
    0 -2 -49 44.14 3.7
    0 2 -49 31.75 4.55
    0 2 -49 29.18 4.8
    0 -2 -50 -0.71 2.58
    0 -2 -50 3.58 2.36
    0 2 -50 -1.89 3.36
    0 2 -50 0.5 4.22
    0 -2 -50 3.23 3.4
    0 3 0 0.17 0.64
    0 3 -1 15.32 1.17
    0 3 1 16.83 1.34
    0 3 2 1605.82 52.11
    0 -3 -2 1533.4 52.06
    0 3 -2 1656.94 51.94
    0 3 -3 5.43 0.77
    0 3 3 5.73 0.93
    0 3 4 426.57 14.77
    0 3 -4 432.49 14.41
    0 3 5 548.75 18.36
    0 3 -5 535.76 17.89
    0 -3 -6 174.32 6.51
    0 3 -6 168.63 6.05
    0 -3 -6 182.96 6.56
    0 3 6 163.08 6.53
    0 3 -7 14.13 0.98
    0 3 7 16.19 1.49
    0 -3 -7 16.54 1.5
    0 -3 -7 19.99 1.59
    0 3 8 1682.83 55.04
    0 -3 -8 1692.07 54.89
    0 3 8 1685.85 54.47
    0 3 -8 1670.72 54.26
    0 -3 -8 1696.64 54.88
    0 3 9 0.39 0.94
    0 3 9 1.66 0.72
    0 -3 -9 1.35 1.03
    0 3 -9 1.53 0.46
    0 -3 -9 2.16 1.01
    0 3 -10 261.98 8.88
    0 -3 -10 270.18 9.63
    0 -3 -10 260.99 9.73
    0 3 10 270.14 9.22
    0 -3 -10 260.43 9.59
    0 -3 -11 970.68 31.18
    0 -3 -11 937.67 31.3
    0 3 -11 884.2 30.29
    0 3 11 1006.86 30.77
    0 -3 -11 973.96 31.2
    0 3 12 2.84 0.78
    0 3 -12 1.13 0.44
    0 -3 -12 0.89 0.93
    0 -3 -12 3.22 1.06
    0 -3 -12 2.57 1.02
    0 -3 -12 2.77 0.71
    0 -3 -13 73.55 3.5
    0 -3 -13 71.67 3.5
    0 -3 -13 71.1 3.05
    0 -3 -13 72.06 3.57
    0 3 -13 66.76 2.56
    0 3 13 71.08 3.09
    0 -3 -14 1268.92 42.65
    0 -3 -14 1314.36 42.51
    0 -3 -14 1334.72 42.01
    0 3 14 1355.57 42.07
    0 3 -14 1245.11 41.35
    0 -3 -14 1286.69 42.5
    0 -3 -15 595.04 21.47
    0 3 15 651.25 21.03
    0 -3 -15 611.06 21.44
    0 -3 -15 639.89 21.46
    0 -3 -15 619.27 20.92
    0 -3 -16 6.03 1.43
    0 -3 -16 6.72 1.43
    0 3 16 7.41 1.31
    0 3 16 3.27 1.32
    0 -3 -16 8.03 1.55
    0 -3 -16 6.71 1.14
    0 -3 -17 19.45 1.81
    0 3 17 20.69 1.88
    0 3 17 20.68 1.66
    0 -3 -17 19.91 1.54
    0 -3 -17 16.66 1.85
    0 3 17 19.74 1.95
    0 -3 -18 131.65 5.75
    0 3 18 120.65 5.64
    0 -3 -18 134.02 5.79
    0 3 18 141.21 5.87
    0 -3 -18 124.14 5.19
    0 -3 -19 90.38 4.06
    0 -3 -19 90.68 4.5
    0 -3 -19 95.93 4.58
    0 3 19 91.38 4.6
    0 3 19 93.69 4.56
    0 3 20 8.09 1.49
    0 -3 -20 8.08 1.58
    0 3 20 8.77 1.71
    0 -3 -20 5.36 1.11
    0 -3 -20 6.29 1.39
    0 3 21 28.52 2.43
    0 -3 -21 24.19 1.9
    0 -3 -21 26.62 2.25
    0 -3 -21 22.92 2.28
    0 3 21 21.35 2.2
    0 3 21 26.65 1.33
    0 -3 -22 500.21 17.62
    0 3 22 514.36 16.71
    0 3 22 500.24 18.23
    0 -3 -22 523.32 18.23
    0 -3 -22 492.34 18.18
    0 -3 -23 115.9 5.39
    0 -3 -23 109.72 5.46
    0 3 -23 119.61 6.04
    0 -3 -23 119.73 5
    0 3 23 105.33 3.97
    0 3 23 115.59 5.44
    0 3 -23 127.02 6.12
    0 -3 -24 50.82 3.06
    0 3 24 31.68 1.46
    0 3 24 45.53 3.01
    0 3 -24 38.92 3.61
    0 -3 -24 43.81 2.6
    0 -3 -24 39.27 2.94
    0 3 24 36.4 1.49
    0 3 -24 32.57 3.21
    0 3 -25 7.87 2.48
    0 3 -25 4.35 0.49
    0 3 25 6.14 1.64
    0 -3 -25 6.97 1.49
    0 -3 -25 6.24 1.73
    0 -3 -25 4.44 1.26
    0 3 -25 5.79 2.57
    0 3 -26 79.66 3
    0 3 -26 97.16 5.58
    0 3 26 89.98 4.77
    0 -3 -26 85.81 4.74
    0 3 26 79.06 4.65
    0 3 -26 89.35 5.36
    0 -3 -26 84.33 4.52
    0 -3 -26 88.07 4.23
    0 3 26 84.5 4.56
    0 3 -27 15.85 0.88
    0 3 27 15.81 2.64
    0 3 27 14.72 2.17
    0 3 27 15.21 2.55
    0 3 -27 16.61 3.21
    0 -3 -27 13.78 2.01
    0 -3 -27 16.74 1.85
    0 3 -27 16.88 3.06
    0 -3 -27 18.47 2.35
    0 3 28 9.13 2.49
    0 3 28 10.3 2.42
    0 -3 -28 11.17 1.79
    0 3 28 9.37 2.02
    0 3 -28 15.12 3.19
    0 -3 -28 14.75 1.86
    0 -3 -28 7.95 1.98
    0 3 -28 14.23 3.09
    0 3 -28 10.47 0.74
    0 3 -29 22.2 3.33
    0 3 29 23.18 2.55
    0 3 29 14 2.76
    0 3 -29 19.85 3.45
    0 -3 -29 18.27 2.54
    0 3 29 21.94 2.85
    0 3 -29 21.88 1.1
    0 -3 -29 23.01 2.17
    0 -3 -29 23.14 2.41
    0 3 -30 80.86 5.38
    0 -3 -30 71.62 3.93
    0 -3 -30 71.08 4.48
    0 3 -30 65.49 2.57
    0 3 30 56.43 4.41
    0 3 30 66.31 4.5
    0 3 30 75.4 4.41
    0 3 -30 68.4 5.18
    0 -3 -30 75.79 4.27
    0 -3 -31 45 3.21
    0 3 31 38.59 3.63
    0 -3 -31 37.94 3.28
    0 -3 -31 43.72 2.93
    0 3 -31 32.34 3.88
    0 3 31 46.75 3.83
    0 3 31 38.41 3.18
    0 3 -31 30.8 3.89
    0 3 -31 30.93 1.43
    0 3 -32 1.48 0.55
    0 -3 -32 0.42 1.45
    0 3 32 2.36 2.49
    0 3 -32 -2.31 3.04
    0 -3 -32 1.7 2.29
    0 -3 -32 -0.5 1.57
    0 3 -32 0.67 1.07
    0 3 32 -0.75 1.94
    0 3 32 2.36 2.57
    0 3 -32 0.33 2.88
    0 3 -33 192.53 9.82
    0 3 33 215.37 9.34
    0 3 -33 211.18 7.78
    0 -3 -33 212.92 8.72
    0 -3 -33 210.17 9.42
    0 3 33 212.98 9.18
    0 3 -33 192.15 9.85
    0 -3 -33 215.7 9.08
    0 3 33 201.44 9.32
    0 3 -34 -3.16 3.5
    0 -3 -34 -0.26 1.75
    0 3 34 0.83 2.71
    0 3 -34 0.11 1.15
    0 3 34 -1.04 2.09
    0 -3 -34 7.13 2.2
    0 3 34 2.49 2.67
    0 3 -34 0.35 3.35
    0 -3 -34 2.72 2.44
    0 3 -35 31.94 2.13
    0 3 35 35.55 3.88
    0 3 -35 27.81 4.15
    0 -3 -35 37.66 3.04
    0 -3 -35 36.51 3.28
    0 -3 -35 45.18 3.85
    0 3 -35 36.46 4.26
    0 3 35 31.89 3.21
    0 3 35 38.24 3.95
    0 -3 -36 24.31 2.8
    0 3 -36 17.85 1.71
    0 -3 -36 19.56 3.03
    0 -3 -36 23.9 2.65
    0 3 -36 18.18 4.02
    0 3 36 20.32 3.35
    0 3 36 23.53 2.87
    0 3 36 24.16 3.53
    0 3 -36 21.16 4.16
    0 3 37 41.21 3.74
    0 3 -37 44.59 4.98
    0 3 37 49.46 4.3
    0 -3 -37 59.12 4.48
    0 3 37 56.11 4.59
    0 -3 -37 48.5 3.64
    0 3 -37 37.33 4.61
    0 3 -37 42.15 2.47
    0 -3 -37 48.59 3.69
    0 3 38 138.33 7.57
    0 3 -38 150.47 8.4
    0 -3 -38 160.61 7.85
    0 3 -38 135.9 5.52
    0 3 -38 134.96 8.16
    0 -3 -38 153.33 7.04
    0 -3 -38 151.02 7.19
    0 3 38 156.37 7.28
    0 3 38 139.72 7.61
    0 3 -39 0.4 3.31
    0 3 -39 5.32 1.22
    0 -3 -39 5.9 2.22
    0 -3 -39 16.4 3.35
    0 3 39 9.16 2.46
    0 3 39 7.19 2.78
    0 -3 -39 12.62 2.6
    0 3 -39 3.2 3.36
    0 3 39 7.2 3.11
    0 3 40 10.58 3.26
    0 3 40 10.11 2.54
    0 3 -40 10.33 1.31
    0 -3 -40 12.19 3.12
    0 3 -40 8.58 3.58
    0 -3 -40 9.25 2.27
    0 3 -40 10.5 1.15
    0 -3 -40 15.45 2.55
    0 3 -40 9.06 3.68
    0 3 40 13.11 3.36
    0 -3 -41 44.18 3.59
    0 3 -41 28.78 1.75
    0 -3 -41 38.34 3.43
    0 -3 -41 37.92 4.08
    0 3 41 32.19 4.22
    0 3 41 39.54 3.7
    0 3 41 39.57 4.17
    0 3 -41 28.71 4.36
    0 3 -41 36.64 4.49
    0 3 -41 30.09 1.69
    0 -3 -42 4.72 2.17
    0 3 42 3.7 3.38
    0 3 -42 1.63 0.61
    0 3 42 1.44 2.49
    0 3 42 1.34 3.32
    0 -3 -42 5.6 2.51
    0 3 -42 7.79 3.66
    0 3 -42 2.41 0.67
    0 3 -42 9.36 3.65
    0 -3 -42 6.04 2.78
    0 3 -43 27.38 4.53
    0 -3 -43 27.57 3.28
    0 -3 -43 32.9 4.08
    0 3 43 33.07 4.2
    0 3 -43 31.01 4.5
    0 3 43 33.88 3.68
    0 3 43 42.35 4.55
    0 -3 -43 36.15 3.61
    0 3 44 8.8 3.47
    0 3 -44 2.72 3.74
    0 3 -44 15.09 3.97
    0 -3 -44 5.16 2.94
    0 -3 -44 0.3 2.22
    0 3 44 4.73 2.51
    0 3 44 4.53 3.25
    0 -3 -44 6.98 2.48
    0 -3 -45 6.23 2.58
    0 3 -45 0.46 3.87
    0 -3 -45 7.72 3.24
    0 -3 -45 6.11 2.37
    0 3 -45 4.54 3.8
    0 3 45 4.77 2.74
    0 -3 -46 25.6 3.25
    0 3 46 28.72 3.68
    0 3 -46 19.39 4.54
    0 3 -46 24.15 4.37
    0 -3 -46 29.95 4.26
    0 -3 -46 24.88 3.22
    0 3 47 20.76 3.45
    0 -3 -47 22.71 3.28
    0 3 -47 15.44 4.15
    0 -3 -47 23.85 3.34
    0 -3 -47 23.4 4.06
    0 3 -47 26.57 4.52
    0 -3 -48 10.87 3.43
    0 3 -48 6.4 3.97
    0 -3 -48 10.11 2.82
    0 -3 -48 7.19 2.61
    0 3 48 10.97 3.18
    0 3 -48 10.66 3.95
    0 -3 -49 27.36 3.68
    0 3 49 28.47 3.78
    0 3 -49 21.08 4.68
    0 3 -49 28.15 4.82
    0 -3 -49 26.67 4.24
    0 -3 -49 25.76 3.39
    0 4 0 1212.49 39.87
    0 4 1 5.76 0.99
    0 4 -1 6.92 1.04
    0 4 -2 669.89 22.29
    0 4 2 659.69 22.47
    0 4 -3 1370.09 45.03
    0 4 3 1388.43 45.31
    0 -4 4 757.42 24.51
    0 4 4 743.26 24.85
    0 4 -4 729.65 24.47
    0 -4 -4 709.84 24.8
    0 -4 5 781.19 25.29
    0 4 -5 757.69 25.24
    0 4 5 741.38 25.7
    0 -4 6 516.1 17.43
    0 4 6 528.56 18.05
    0 4 -6 515.24 17.43
    0 4 7 68.11 3.63
    0 4 -7 80.06 3.22
    0 4 8 302.32 10.91
    0 4 -8 287.14 10.08
    0 4 -9 10.52 0.95
    0 -4 -9 11.35 1.48
    0 4 9 10.13 1.39
    0 -4 -9 12.68 1.55
    0 4 9 12.36 1.16
    0 4 10 9.56 1.1
    0 -4 -10 10.99 1.49
    0 -4 -10 11.39 1.5
    0 4 -10 12.12 0.96
    0 4 10 10.17 1.47
    0 4 11 1052.32 33.51
    0 4 11 1010.17 34.21
    0 4 -11 987.01 33.17
    0 -4 -11 1018.62 34.02
    0 -4 -11 1046.54 34.06
    0 -4 -12 236.1 8.9
    0 4 -12 218.09 7.95
    0 -4 -12 234.42 8.89
    0 4 12 241.54 8.36
    0 -4 -12 242.04 9.1
    0 -4 -13 42.48 2.76
    0 -4 -13 36.06 2.58
    0 4 13 43.11 2.22
    0 -4 -13 43.1 2.7
    0 4 -13 38.06 1.81
    0 -4 -14 34.32 2.46
    0 4 -14 30.38 1.51
    0 -4 -14 35.23 2.49
    0 -4 -14 33.26 2.43
    0 4 14 32.49 1.93
    0 -4 -15 3.16 1.25
    0 -4 -15 0.5 1.08
    0 4 15 2.9 1.22
    0 -4 -15 1.51 1.23
    0 4 15 1.6 0.83
    0 4 -15 1.1 0.45
    0 4 -16 14.06 0.92
    0 4 16 19.77 1.95
    0 4 16 18.24 1.57
    0 -4 -16 17.12 1.92
    0 -4 -16 20.29 1.99
    0 -4 -16 19.13 2
    0 -4 -17 208.95 8.41
    0 4 17 214.77 8.32
    0 4 -17 196.69 7.03
    0 -4 -17 216.1 8.45
    0 -4 -17 227.16 8.58
    0 4 17 225.2 7.88
    0 4 -18 211.29 7.32
    0 -4 -18 237.43 9.01
    0 4 18 222.29 8.2
    0 -4 -18 222.82 8.12
    0 4 18 220.79 8.98
    0 -4 -18 224.73 8.81
    0 -4 -18 227.65 8.85
    0 4 18 217.22 8.7
    0 -4 -19 68.6 3.88
    0 -4 -19 67.36 3.89
    0 -4 -19 68.53 3.26
    0 4 19 65.72 3.76
    0 4 19 76.53 4.13
    0 4 19 63.38 3.27
    0 -4 -19 64.13 3.76
    0 -4 -20 165.95 6.48
    0 4 20 160.92 7.2
    0 -4 -20 170.78 7.3
    0 4 20 166.6 6.58
    0 -4 -20 162.76 7.11
    0 -4 -20 164.79 7.14
    0 -4 -21 1.17 0.98
    0 -4 -21 1.62 1.43
    0 -4 -21 2.18 1.27
    0 4 21 1.12 1.04
    0 -4 -21 0.21 1.34
    0 4 21 0.67 1.31
    0 4 22 294.48 11.58
    0 -4 -22 306.46 11.59
    0 -4 -22 285.99 11.45
    0 -4 -22 291.29 11.43
    0 -4 -22 296.67 10.79
    0 -4 -23 9.62 1.84
    0 -4 -23 9.72 1.85
    0 -4 -23 10.97 1.96
    0 4 23 11.86 1.97
    0 -4 -23 12.15 1.47
    0 -4 -24 449 16.38
    0 4 24 439.05 14.8
    0 -4 -24 417.32 16.19
    0 -4 -24 455.13 15.56
    0 -4 -24 433.34 16.31
    0 4 24 446.09 16.43
    0 4 25 32.43 1.75
    0 -4 -25 31 2.89
    0 -4 -25 35.11 2.37
    0 -4 -25 35.85 2.92
    0 4 25 32.53 3
    0 -4 -25 32.41 2.88
    0 4 25 34.58 3.01
    0 4 26 23.54 1.42
    0 -4 -26 24.71 2.72
    0 -4 -26 30.81 2.87
    0 -4 -26 27.34 2.65
    0 -4 -26 26.74 2.16
    0 4 26 28.14 2.93
    0 4 26 25.46 2.74
    0 4 26 23.2 2.79
    0 -4 -27 29.59 3
    0 -4 -27 28.75 2.87
    0 -4 -27 30 2.8
    0 4 -27 36.98 3.78
    0 4 27 33.32 3.01
    0 4 -27 38.5 3.92
    0 4 27 32.44 3.02
    0 -4 -27 25.13 2.17
    0 4 27 28.88 3.02
    0 4 27 29.03 1.51
    0 4 28 145.61 5.17
    0 4 28 158.44 7.13
    0 -4 -28 157.94 6.45
    0 4 28 161.25 7.16
    0 4 -28 150.69 7.59
    0 4 -28 162.43 7.82
    0 4 28 136.77 5.18
    0 -4 -28 167.48 7.29
    0 4 28 154.41 7.25
    0 -4 -28 156.29 7.17
    0 4 29 0.06 0.46
    0 -4 -29 0.88 1.31
    0 -4 -29 -0.79 1.53
    0 -4 -29 0.53 2.02
    0 4 29 3.42 1.92
    0 4 29 -0.76 2.24
    0 4 -29 2.18 3.04
    0 4 29 3.71 2.2
    0 4 29 0.22 0.41
    0 4 -29 2.48 2.76
    0 4 30 179.81 8.22
    0 4 -30 167.12 8.77
    0 -4 -30 173.91 8.21
    0 4 30 186.2 8.29
    0 -4 -30 184.62 7.53
    0 4 -30 165.93 8.71
    0 4 30 180.67 8.27
    0 -4 -30 197.31 8.41
    0 4 -31 15.46 3.67
    0 4 31 10.26 2.6
    0 -4 -31 9.31 2.5
    0 -4 -31 7.38 2.16
    0 4 -31 9.53 3.32
    0 -4 -31 5.45 1.57
    0 4 31 5.57 2.54
    0 4 31 4.66 2.12
    0 4 32 83.39 5.35
    0 -4 -32 87.66 4.53
    0 -4 -32 90.11 5.13
    0 4 -32 84.22 5.97
    0 4 32 77.83 5.37
    0 4 32 84.13 5.16
    0 4 -32 90.9 6.02
    0 -4 -32 83.7 5.17
    0 4 33 26.74 3.57
    0 4 33 34.48 3.42
    0 -4 -33 32.89 3.44
    0 4 33 27.28 3.6
    0 4 -33 29.51 4.46
    0 4 -33 31.3 4.36
    0 -4 -33 26.08 2.59
    0 -4 -33 26.86 3
    0 4 -34 117.61 5.17
    0 4 -34 115.58 7.11
    0 4 34 119.02 6.51
    0 -4 -34 125.96 6.4
    0 4 34 118.9 6.53
    0 -4 -34 105.8 6.3
    0 4 -34 116.36 7.2
    0 4 34 111.52 6.33
    0 -4 -34 114.13 5.58
    0 -4 -35 12.64 3
    0 4 -35 7.36 3.54
    0 4 35 5.55 3.05
    0 4 35 4.38 2.66
    0 4 -35 8.58 1.62
    0 4 35 4.43 2.24
    0 4 -35 5.14 3.28
    0 -4 -35 5.55 2.04
    0 -4 -35 8.54 2.02
    0 4 -36 26.54 2.29
    0 4 -36 30.54 4.16
    0 4 36 39.05 3.64
    0 -4 -36 35.06 3.4
    0 -4 -36 29.55 3.41
    0 4 -36 28.33 4.2
    0 -4 -36 40.67 3.04
    0 4 36 30.2 3.79
    0 4 36 29.87 3.65
    0 4 -37 2.33 3.48
    0 -4 -37 6.67 2.71
    0 4 37 6.42 2.95
    0 4 -37 2.86 1.29
    0 -4 -37 2.72 2.25
    0 4 -37 3.49 3.23
    0 4 37 5.81 2.88
    0 4 37 4.26 2.47
    0 -4 -37 8.6 2.16
    0 4 -38 137.83 5.89
    0 4 38 145.78 7.45
    0 -4 -38 148.49 6.79
    0 4 38 143.17 7.66
    0 4 -38 134.79 8.19
    0 -4 -38 150.1 7.41
    0 4 38 147.51 7.65
    0 -4 -38 145.19 7.59
    0 4 -38 148.68 8.43
    0 -4 -39 15.04 2.63
    0 -4 -39 20.03 3.84
    0 4 39 3.43 2.63
    0 4 39 0.64 2.98
    0 4 -39 0.41 3.27
    0 4 -39 1.03 1.37
    0 4 -39 0.41 3.6
    0 -4 -39 2.19 2.21
    0 4 39 1.59 2.97
    0 4 -40 111.4 4.93
    0 4 40 121.24 6.93
    0 4 40 107.67 6.46
    0 -4 -40 128.49 6.08
    0 -4 -40 115.32 6.81
    0 -4 -40 120.81 6.55
    0 4 -40 111.89 7.48
    0 4 -40 121.43 7.65
    0 4 40 109.1 6.76
    0 -4 -41 163.38 7.86
    0 4 -41 146.27 5.99
    0 4 -41 151.29 8.94
    0 -4 -41 160.09 7.25
    0 4 41 143.37 7.63
    0 4 41 160.32 8.15
    0 -4 -41 146.39 8.1
    0 4 -41 133.64 8.42
    0 4 41 151.31 8
    0 -4 -42 12.74 2.87
    0 4 -42 9.55 1.66
    0 -4 -42 20.84 3.63
    0 4 -42 8.74 4.05
    0 4 42 17.99 3.8
    0 4 -42 9.61 4.16
    0 4 42 19.6 3.16
    0 4 42 15.59 3.62
    0 -4 -42 20.04 2.94
    0 4 -43 4.46 3.92
    0 -4 -43 4.64 2.49
    0 4 -43 7.52 1.49
    0 4 -43 4.47 3.72
    0 4 43 5.84 2.81
    0 4 -43 4.99 1.3
    0 4 43 10.05 3.67
    0 -4 -43 7.89 2.27
    0 -4 -43 5.43 2.94
    0 4 43 8.31 3.45
    0 4 44 7.78 3.6
    0 4 44 2.47 3.35
    0 4 44 7.87 2.78
    0 -4 -44 9.41 2.81
    0 -4 -44 5.91 2.15
    0 4 -44 5.89 4.16
    0 -4 -44 6.75 3.01
    0 4 -44 7.07 1.25
    0 4 -44 2.28 3.89
    0 4 -44 6.21 1.37
    0 -4 -45 7.46 2.63
    0 4 -45 5.47 1.13
    0 4 45 12.64 3.72
    0 4 -45 6.63 1.38
    0 4 45 4.97 2.7
    0 4 -45 5.54 3.82
    0 4 45 10.78 3.56
    0 -4 -45 6.09 3.1
    0 -4 -45 8.23 2.34
    0 4 -45 2.33 3.83
    0 4 -46 7.98 3.9
    0 4 46 9.04 2.96
    0 -4 -46 9.23 2.75
    0 4 -46 8.11 3.72
    0 4 46 13.91 3.74
    0 -4 -46 8.91 3.03
    0 4 46 13.63 3.94
    0 -4 -46 8.73 3.28
    0 -4 -47 40.06 4.06
    0 4 -47 29.71 5.24
    0 4 47 31.67 4.67
    0 -4 -47 42.46 3.94
    0 4 47 37.83 4.14
    0 4 -47 37.74 5.21
    0 -4 -47 48.39 4.97
    0 4 47 41.36 4.92
    0 -4 -48 75.84 5.51
    0 -4 -48 99.76 6.68
    0 4 48 80.29 5.82
    0 -4 -48 74.89 5.16
    0 4 48 79.78 6.22
    0 4 -48 91.38 7.21
    0 4 48 83.54 6.26
    0 4 -48 83.19 6.8
    0 4 -49 24.8 5.05
    0 -4 -49 32.32 4.61
    0 4 -49 26.28 4.95
    0 -4 -49 24.51 3.61
    0 4 49 23.36 3.9
    0 -4 -49 23.03 3.38
    0 5 0 0.99 0.84
    0 5 1 563.01 19.16
    0 5 -1 545.15 19.02
    0 5 -2 -0.13 0.82
    0 -5 2 0.79 0.85
    0 5 2 2.11 1.03
    0 5 3 1089.04 35.5
    0 5 -3 1064.69 35.2
    0 -5 3 1034.35 35.2
    0 -5 4 0.49 0.85
    0 5 4 -0.16 0.88
    0 5 -4 0.37 0.79
    0 -5 5 1021.07 33.71
    0 5 -5 995.91 33.68
    0 5 5 1044.08 34.21
    0 5 -6 6.37 1
    0 -5 6 7.28 1.1
    0 5 6 3.25 1.13
    0 -5 -6 6.46 1.24
    0 5 7 271.53 10.19
    0 5 -7 260.83 9.52
    0 5 8 0.36 0.99
    0 5 -8 1.26 0.75
    0 5 9 105 4.94
    0 5 -9 99.37 4.17
    0 5 -10 21.73 1.52
    0 5 10 24.35 2.23
    0 5 -11 60.46 2.82
    0 5 11 65.45 3.06
    0 5 11 58.65 3.64
    0 5 -12 19.14 1.3
    0 5 12 16.83 1.47
    0 5 12 18.01 2.08
    0 -5 -12 12.41 1.74
    0 -5 -12 13.04 1.84
    0 5 13 64.22 3.62
    0 5 13 63.24 3.85
    0 5 13 71.31 3.25
    0 -5 -13 68.22 3.73
    0 5 -13 64.48 2.87
    0 -5 -13 65.8 3.7
    0 5 13 59.55 3.58
    0 -5 -14 3.01 1.3
    0 -5 -14 2.63 1.3
    0 5 -14 2.7 0.72
    0 5 14 1.09 1.29
    0 5 14 2.11 0.86
    0 -5 -15 363.32 13.82
    0 5 15 365.51 13.75
    0 5 -15 372.35 12.67
    0 5 15 387.96 13.17
    0 -5 -15 370.09 13.86
    0 -5 -16 0.59 1.32
    0 5 16 -0.94 1.17
    0 5 16 1.59 0.95
    0 -5 -16 2.56 1.46
    0 -5 -16 -0.22 1.17
    0 5 -16 0.81 0.56
    0 -5 -17 13.15 1.93
    0 5 -17 15.3 1.07
    0 -5 -17 18.73 2.11
    0 5 17 18.7 1.61
    0 -5 -17 17.48 2.11
    0 -5 -18 37.66 2.8
    0 -5 -18 36.55 2.85
    0 5 18 30.89 2.14
    0 -5 -18 32.35 2.75
    0 5 -18 29.95 1.54
    0 -5 -19 24.07 2.46
    0 5 -19 26.38 1.34
    0 -5 -19 31.26 2.7
    0 -5 -19 33.05 2.66
    0 5 19 23.27 1.92
    0 -5 -20 19.51 2.22
    0 5 -20 18.85 1.07
    0 -5 -20 26.41 2.5
    0 5 20 23.45 2.51
    0 5 20 21.4 1.83
    0 -5 -20 15.13 2.18
    0 -5 -21 50.34 3.39
    0 5 21 55.5 3.72
    0 -5 -21 47.91 3.36
    0 5 -21 43.95 1.89
    0 -5 -21 50.83 3.53
    0 5 21 57.43 2.96
    0 -5 -22 146.27 6.83
    0 -5 -22 137.76 6.58
    0 5 22 141.5 5.89
    0 5 22 141.15 6.8
    0 -5 -22 132.91 6.51
    0 5 23 0.92 1.09
    0 5 23 0.79 1.61
    0 -5 -23 2.37 1.68
    0 -5 -23 1.81 1.53
    0 -5 -23 1.41 1.65
    0 5 23 1.8 1.8
    0 5 24 8.31 2.15
    0 -5 -24 4.1 1.8
    0 5 24 4.8 1.44
    0 -5 -24 7.41 1.87
    0 5 24 5.63 1.91
    0 -5 -24 4.63 1.66
    0 -5 -25 56.9 3.83
    0 -5 -25 52.02 3.82
    0 -5 -25 58.96 4.02
    0 5 25 56.75 3.92
    0 5 25 55.68 3.99
    0 -5 -26 37.81 3.25
    0 5 26 40.05 3.37
    0 5 26 38.06 3.29
    0 -5 -26 34.5 3.15
    0 -5 -26 39.24 2.57
    0 -5 -26 33.33 3.14
    0 -5 -27 182.24 8.26
    0 5 27 180.34 8.05
    0 -5 -27 182.2 7.22
    0 5 27 182.82 6.62
    0 5 27 186.31 8.32
    0 -5 -27 148.67 7.78
    0 -5 -27 171.13 8.01
    0 5 28 2.24 0.94
    0 5 28 2.01 1.8
    0 -5 -28 0.27 1.73
    0 5 28 3.57 2.11
    0 -5 -28 0.86 1.8
    0 -5 -28 1.88 1.88
    0 -5 -28 0.82 1.17
    0 5 29 2.59 0.95
    0 5 29 4.67 1.91
    0 5 29 2.62 2.19
    0 -5 -29 3.9 2.05
    0 -5 -29 0.68 1.26
    0 -5 -29 0.82 1.9
    0 5 29 -1.86 2.28
    0 -5 -29 4.08 1.83
    0 -5 -30 1.69 2.06
    0 -5 -30 0.86 1.87
    0 5 30 0.42 0.86
    0 -5 -30 1.23 1.34
    0 5 30 0.59 1.88
    0 -5 -30 -0.59 1.93
    0 5 30 -1.09 2.46
    0 5 30 -0.27 2.17
    0 5 -31 22.71 3.98
    0 -5 -31 17.87 2.69
    0 5 31 15.75 1.26
    0 -5 -31 17.35 2.67
    0 5 31 18.04 2.9
    0 -5 -31 15.02 1.96
    0 -5 -31 17.17 2.62
    0 5 31 18.37 3.11
    0 5 -31 23.94 4.03
    0 5 31 19.41 2.88
    0 5 31 14.43 1.21
    0 5 -32 17.86 3.82
    0 5 32 7.12 2.59
    0 -5 -32 10.98 2.55
    0 -5 -32 9.33 1.8
    0 5 32 12.19 1.03
    0 5 32 12.98 2.66
    0 -5 -32 10.52 2.41
    0 5 32 9.68 0.93
    0 5 -32 14.26 3.65
    0 -5 -32 10.11 2.28
    0 5 32 13.67 2.76
    0 5 -33 1.07 2.8
    0 5 33 -2.04 2.74
    0 -5 -33 -0.93 2
    0 -5 -33 -1.52 2.44
    0 -5 -33 -1.23 2.11
    0 -5 -33 0.19 1.48
    0 5 -33 5.74 3.48
    0 5 33 0.32 2.29
    0 5 33 1.14 2.37
    0 -5 -34 2.19 1.6
    0 -5 -34 1.27 2.18
    0 5 -34 1.83 2.96
    0 -5 -34 1.25 2.19
    0 5 34 2.38 2.43
    0 5 34 2.24 2.33
    0 5 34 8.21 2.74
    0 5 -34 4.04 3.39
    0 -5 -34 0.32 2.11
    0 5 35 1.3 2.47
    0 -5 -35 -2.25 2.37
    0 5 35 -3.62 2.98
    0 -5 -35 -1.28 2.37
    0 5 -35 1.13 3.07
    0 -5 -35 0.61 1.5
    0 5 -35 -3.01 3.24
    0 -5 -35 -0.32 2.19
    0 5 35 -3.64 2.81
    0 5 -36 12.31 3.87
    0 -5 -36 9.8 2.66
    0 5 36 5.26 3
    0 5 -36 5.39 1.82
    0 -5 -36 10.15 2.72
    0 5 36 7.95 2.74
    0 5 36 5.26 2.88
    0 -5 -36 5.98 2.58
    0 -5 -36 10.25 2.1
    0 5 -36 3.47 3.32
    0 5 37 87.28 5.92
    0 5 -37 97.36 4.86
    0 -5 -37 105.22 6.11
    0 -5 -37 104.19 6.24
    0 5 -37 81.38 6.45
    0 -5 -37 99.59 5.1
    0 -5 -37 104.37 6.23
    0 5 37 91.36 6.07
    0 5 -37 90.97 6.68
    0 5 37 105.15 6.28
    0 -5 -38 135.77 7.12
    0 -5 -38 138.3 7.37
    0 5 38 121.29 7.07
    0 5 -38 119.13 5.73
    0 -5 -38 142.03 7.32
    0 5 38 122.77 7.16
    0 5 -38 125.07 7.93
    0 -5 -38 129.65 6.17
    0 5 -38 120.62 7.7
    0 5 38 129.23 7.16
    0 5 -39 49.46 3.3
    0 -5 -39 49.56 4.65
    0 5 -39 52.18 5.52
    0 5 39 51 4.8
    0 5 -39 49.6 5.23
    0 -5 -39 55.59 4.51
    0 -5 -39 58.12 4.83
    0 -5 -39 49.77 3.59
    0 5 39 57.73 4.72
    0 5 39 53.93 4.9
    0 -5 -40 2.92 2.9
    0 5 40 4.55 2.55
    0 5 -40 2.97 3.71
    0 5 -40 9.31 3.75
    0 -5 -40 4.61 2.03
    0 -5 -40 2.52 2.68
    0 -5 -40 10.8 2.77
    0 5 40 3.35 3.09
    0 5 -40 5.76 1.77
    0 5 40 4.02 3.21
    0 5 41 7.17 3.25
    0 5 41 18.8 3.87
    0 5 41 12.02 3.06
    0 -5 -41 6.62 2.74
    0 5 -41 9.11 3.81
    0 5 -41 9.54 4.06
    0 5 -41 11.37 1.89
    0 -5 -41 13.07 2.83
    0 -5 -41 5.97 2.65
    0 -5 -41 6.84 2.07
    0 5 -42 0.89 3.7
    0 -5 -42 3.13 2.07
    0 -5 -42 6.11 3.06
    0 5 42 0.71 2.81
    0 -5 -42 2.51 2.56
    0 5 42 5.55 3.23
    0 -5 -42 10.91 3.24
    0 5 42 0.35 3.32
    0 5 -42 -5.32 3.8
    0 5 -42 1.24 1.61
    0 -5 -43 76.49 5.7
    0 5 -43 81.08 4.06
    0 5 43 79.09 5.63
    0 5 -43 63.85 6.5
    0 -5 -43 90.83 5.86
    0 5 -43 85.59 6.89
    0 -5 -43 74.33 4.68
    0 -5 -43 79.64 5.75
    0 5 43 93.54 6.21
    0 5 43 79.05 5.9
    0 -5 -44 4.02 2.41
    0 5 -44 2.31 4.08
    0 5 44 -4.67 3.37
    0 5 44 3.97 3.63
    0 5 44 2.9 2.96
    0 5 -44 3.31 1.68
    0 -5 -44 7.18 3.29
    0 5 -44 -0.46 3.98
    0 -5 -44 4.04 2.46
    0 -5 -44 3.93 3.27
    0 -5 -45 15.48 3.7
    0 5 -45 10.96 1.86
    0 -5 -45 12.62 3.12
    0 5 45 11.71 3.73
    0 -5 -45 13.66 3.59
    0 5 45 5.5 3.62
    0 5 -45 9.43 4.21
    0 5 45 4.01 2.99
    0 -5 -45 14.32 2.58
    0 5 -45 8.49 4.24
    0 -5 -46 49.08 4.6
    0 5 46 51.12 5.18
    0 -5 -46 52.47 5.19
    0 5 46 57.37 4.92
    0 -5 -46 46.35 4.96
    0 5 46 59.99 5.37
    0 5 -46 46.17 6.05
    0 5 -46 47.16 5.82
    0 -5 -46 51.62 3.95
    0 -5 -47 4.19 3.26
    0 5 -47 -5.87 4.6
    0 -5 -47 -0.85 3.27
    0 -5 -47 2.13 2.28
    0 -5 -47 0.38 2.65
    0 5 47 1.85 3.1
    0 5 47 -0.38 3.59
    0 5 47 -3.42 3.78
    0 5 -47 0.98 4.29
    0 -5 -48 4.96 2.94
    0 5 -48 3.97 4.4
    0 -5 -48 3.51 2.37
    0 5 48 8.09 3.63
    0 5 48 13.53 4.15
    0 5 -48 2.5 4.16
    0 -5 -48 6.84 3.64
    0 5 48 8.98 3.34
    0 -5 -48 3.04 3.2
    0 -6 0 127.44 5.6
    0 6 0 123.93 5.56
    0 6 -1 380.29 13.81
    0 -6 1 379.93 13.82
    0 6 1 382.51 13.89
    0 6 2 223.56 9.07
    0 -6 2 235.97 9
    0 6 -2 233.89 8.97
    0 6 -3 66.15 3.51
    0 -6 3 64.9 3.5
    0 6 3 68.78 3.71
    0 6 -4 224.17 8.57
    0 -6 4 213.22 8.5
    0 6 4 227.89 8.92
    0 6 5 165.9 7.25
    0 -6 5 180.41 6.98
    0 6 -5 170.03 6.91
    0 6 6 9.23 1.53
    0 -6 6 8.91 1.34
    0 6 -6 9.83 1.3
    0 6 -7 105.79 4.61
    0 -6 7 107.23 4.64
    0 6 7 96.26 5.06
    0 6 8 55.18 3.47
    0 6 -8 52.57 2.85
    0 6 9 585.1 20.83
    0 6 -9 585.25 20
    0 6 -10 32.42 2.07
    0 6 10 27.84 2.57
    0 6 11 10.51 1.82
    0 6 -11 14.28 1.35
    0 6 12 295.79 10.63
    0 6 -12 284.25 10.39
    0 6 12 293.04 11.53
    0 6 13 -0.27 0.98
    0 6 -13 0.22 0.72
    0 6 14 250.65 10.5
    0 6 14 262.84 9.62
    0 6 -14 258.57 9.3
    0 6 15 116.42 4.9
    0 -6 -15 114.22 5.59
    0 -6 -15 109.56 5.55
    0 6 -15 106.9 4.49
    0 6 16 164.51 6.39
    0 6 -16 153.26 5.9
    0 -6 -16 151.58 7.01
    0 -6 -16 153.81 7.05
    0 -6 -17 79.23 4.47
    0 -6 -17 77.89 4.42
    0 6 17 73.59 3.68
    0 -6 -17 69.69 4.37
    0 6 -17 75.01 3.25
    0 -6 -18 63.68 4.07
    0 6 -18 60.49 2.84
    0 -6 -18 72.85 4.27
    0 -6 -18 68.39 4.13
    0 6 18 71.36 3.48
    0 6 19 4.51 1.67
    0 6 -19 2.6 0.72
    0 -6 -19 1.07 1.52
    0 -6 -19 2.62 1.67
    0 -6 -19 1.19 1.61
    0 6 19 1.76 1.17
    0 6 -20 190.02 6.84
    0 6 20 191.72 8.3
    0 -6 -20 207.53 8.8
    0 6 20 195.27 7.65
    0 -6 -20 186.03 8.36
    0 -6 -20 192.29 8.44
    0 6 -21 169.78 6.03
    0 -6 -21 159.95 7.61
    0 6 21 176.62 7.63
    0 6 21 174.04 6.89
    0 -6 -21 161.99 7.79
    0 -6 -21 162.92 7.61
    0 6 22 123.7 5.37
    0 -6 -22 131.86 6.27
    0 6 22 125.86 6.06
    0 6 22 124.81 6.37
    0 -6 -22 122.59 6.17
    0 6 -22 112.04 4.36
    0 -6 -22 135.26 6.53
    0 -6 -23 242.48 10.05
    0 6 23 248.53 9.22
    0 6 23 250.23 10.06
    0 -6 -23 255.5 10.19
    0 6 -23 225.72 8.03
    0 6 23 264.63 10.56
    0 -6 -23 249.29 10.34
    0 -6 -24 1.33 1.75
    0 -6 -24 0.26 1.86
    0 6 24 -0.3 1.73
    0 -6 -24 -0.29 1.7
    0 6 24 1.74 1.85
    0 6 24 0.66 1.26
    0 -6 -25 42.07 3.62
    0 6 25 26.47 3.22
    0 -6 -25 43.67 3.6
    0 6 25 41.28 3.62
    0 -6 -25 36.3 3.32
    0 6 25 48.94 2.92
    0 -6 -26 0.91 1.95
    0 6 26 -0.93 1.95
    0 6 26 1.04 2.06
    0 6 26 0.17 1.33
    0 -6 -26 1.92 2.05
    0 -6 -26 -0.83 1.92
    0 -6 -27 412.67 16.18
    0 -6 -27 435.82 16.45
    0 6 27 425.3 16.45
    0 -6 -27 410.77 16.1
    0 6 27 419.7 16.07
    0 -6 -28 32.35 3.3
    0 -6 -28 32.36 3.39
    0 -6 -28 34.85 3.37
    0 6 28 36 3.49
    0 6 28 37.18 3.55
    0 -6 -29 1.91 1.83
    0 -6 -29 0.3 2.22
    0 6 29 -0.97 1.96
    0 -6 -29 0.88 2.2
    0 6 29 -0.12 1.12
    0 6 29 -0.28 2.32
    0 -6 -30 73.22 4.92
    0 6 30 92.59 5.45
    0 6 30 72.97 3.49
    0 6 30 69.01 4.91
    0 -6 -30 72.74 4.88
    0 -6 -30 72.69 4.96
    0 6 31 70.08 3.33
    0 6 31 76.56 5.07
    0 6 31 67.39 4.84
    0 -6 -31 80.78 5.19
    0 -6 -31 68.15 4.8
    0 -6 -31 72.82 4.93
    0 6 32 2.07 2.56
    0 -6 -32 1.67 2.15
    0 6 32 4.62 1.22
    0 6 32 1.8 2.59
    0 -6 -32 5.94 2.64
    0 6 32 3.05 2.38
    0 -6 -32 5.39 2.49
    0 -6 -33 34.51 3.69
    0 6 33 32.13 3.7
    0 6 33 31.71 3.73
    0 6 33 40.35 3.89
    0 -6 -33 41.8 3.84
    0 6 33 34.67 2.04
    0 -6 -33 35.93 3.7
    0 6 34 127.33 7.09
    0 6 -34 127.34 7.64
    0 6 34 123.68 4.69
    0 6 34 110.26 4.68
    0 -6 -34 138.23 7.08
    0 6 34 125.85 6.81
    0 -6 -34 124.05 6.92
    0 6 -34 120.82 7.38
    0 -6 -34 130.06 6.91
    0 6 34 129.13 6.93
    0 -6 -35 78.76 5.51
    0 -6 -35 87.46 5.73
    0 6 35 88.05 5.68
    0 6 35 76.61 5.53
    0 6 35 77.48 3.27
    0 -6 -35 94.78 5.76
    0 6 35 79.82 3.26
    0 6 35 91.3 5.6
    0 6 -35 83.43 6.26
    0 6 -35 90.29 6.35
    0 6 36 30.56 3.64
    0 6 36 21.69 3.52
    0 6 36 19.31 1.17
    0 6 36 20.98 1.15
    0 6 36 22.44 3.52
    0 -6 -36 23.54 3.4
    0 -6 -36 28.67 3.64
    0 6 -36 28.25 4.41
    0 6 -36 30.13 4.38
    0 -6 -36 33.78 3.79
    0 -6 -37 65.26 5.05
    0 6 37 78.99 5.46
    0 -6 -37 79.08 5.36
    0 -6 -37 72.49 5.27
    0 6 -37 71.87 6.02
    0 6 37 79.42 5.54
    0 6 37 58.31 5.19
    0 6 -37 68.91 5.85
    0 6 38 3.33 3.25
    0 -6 -38 7 2.64
    0 6 38 3.73 2.75
    0 6 -38 5.32 1.96
    0 -6 -38 5.41 2.92
    0 6 -38 5.81 3.93
    0 -6 -38 10.33 3.27
    0 6 -38 6.22 3.81
    0 6 38 8.04 3.17
    0 -6 -39 12.37 3.17
    0 6 -39 13.31 2.29
    0 6 39 9.87 3.39
    0 6 39 9.07 3.14
    0 -6 -39 11.95 2.94
    0 6 -39 8.47 3.89
    0 6 -39 11.84 3.81
    0 6 39 12.95 3.32
    0 -6 -39 17.31 3.34
    0 6 -40 12.55 4.06
    0 6 40 12.48 3.56
    0 6 40 12.25 3.31
    0 -6 -40 22.18 3.76
    0 6 40 5.21 3.29
    0 6 -40 8.63 3.98
    0 6 -40 12.36 2.27
    0 -6 -40 22.67 3.74
    0 -6 -40 10.98 3.03
    0 -6 -41 151.94 8.29
    0 6 41 163.71 8.42
    0 6 41 155.4 8.39
    0 6 -41 151.27 6.88
    0 6 -41 136.5 8.84
    0 -6 -41 141.06 8.17
    0 -6 -41 173.92 8.57
    0 6 41 153.52 8.42
    0 6 -41 158.48 8.93
    0 6 -42 -0.78 1.87
    0 6 42 3.59 3.54
    0 6 -42 -0.45 3.76
    0 -6 -42 2.72 2.78
    0 -6 -42 5.03 3.57
    0 6 42 -1.56 3.01
    0 6 42 1.08 3.34
    0 6 -42 2.71 3.85
    0 -6 -42 6.27 3.62
    0 -6 -43 12.39 3.65
    0 6 -43 -0.46 3.97
    0 -6 -43 5.91 2.87
    0 6 43 4.38 3.56
    0 6 -43 4.77 1.81
    0 6 43 3.94 3
    0 6 43 0.73 3.55
    0 -6 -43 4.34 3.17
    0 6 -43 3.68 3.98
    0 6 44 14.09 3.85
    0 6 -44 10.34 4.31
    0 6 44 20.65 3.71
    0 -6 -44 17.94 3.67
    0 6 -44 15.96 4.12
    0 -6 -44 15.71 3.71
    0 6 -44 24.4 2.59
    0 -6 -44 19.11 3.5
    0 6 44 14.44 3.74
    0 6 -45 4.31 4.24
    0 -6 -45 2.01 2.77
    0 -6 -45 2.46 3.24
    0 6 -45 3.35 4.38
    0 6 45 1.88 3.64
    0 -6 -45 6.65 3.18
    0 6 -45 5.22 1.86
    0 6 45 -1.2 3.08
    0 6 45 1.13 3.46
    0 6 -46 4.39 4.46
    0 -6 -46 1.62 2.72
    0 6 46 4.02 3.09
    0 6 -46 1.46 4.15
    0 -6 -46 2.54 3.29
    0 -6 -46 -2.09 3.29
    0 6 46 1.15 3.72
    0 6 46 -1.53 3.59
    0 6 -47 6.46 4.18
    0 6 -47 10.94 4.58
    0 7 0 0.6 1.31
    0 -7 0 1.59 1.1
    0 -7 1 10.69 1.65
    0 7 -1 15.83 1.89
    0 7 1 14.16 1.9
    0 7 -2 0.19 1.17
    0 -7 2 1.14 1.09
    0 7 2 -0.21 1.15
    0 7 3 15.06 1.86
    0 7 -3 14.49 1.7
    0 -7 3 14.24 1.79
    0 7 -4 23.7 2.06
    0 7 4 19.16 2.13
    0 -7 4 26.67 2.19
    0 -7 5 215.68 8.79
    0 7 -5 219.27 8.81
    0 7 5 236.88 9.36
    0 -7 6 2.55 1.09
    0 7 -6 1.03 1
    0 7 6 2.77 1.47
    0 7 7 0.24 1.23
    0 -7 7 1.64 1.17
    0 7 -7 -0.17 1.11
    0 7 8 75.97 4.39
    0 7 -8 72 3.77
    0 7 -9 4.24 1.11
    0 7 9 1.73 1.31
    0 7 -10 1.83 0.98
    0 7 10 1.01 1.47
    0 7 11 0.78 1.24
    0 7 -11 1.92 0.99
    0 7 12 20.33 2.33
    0 7 -12 17.09 1.67
    0 7 13 13.86 1.62
    0 7 -13 16.34 1.6
    0 7 13 11.31 2.16
    0 7 14 13.12 2.07
    0 7 14 14.5 2.14
    0 7 14 11.77 2.05
    0 7 14 12.44 1.62
    0 7 -14 12.96 1.44
    0 -7 -15 30.71 2.95
    0 7 15 33.75 2.47
    0 7 15 33.64 2.96
    0 7 15 31.51 2.88
    0 7 15 35.41 3.11
    0 7 -15 36.44 2.23
    0 7 16 63.53 4.34
    0 7 16 70.77 4.28
    0 7 16 60.98 3.46
    0 -7 -16 66.53 4.33
    0 7 -16 63.6 3.19
    0 7 16 67 4.21
    0 7 17 109.15 5.16
    0 7 -17 116.53 4.85
    0 -7 -17 115.86 6.14
    0 7 17 128.37 6.09
    0 7 18 225.86 8.4
    0 -7 -18 203.6 9.3
    0 7 18 204.33 9.04
    0 7 -18 207.99 7.83
    0 7 19 150.17 6.06
    0 -7 -19 140.26 7.01
    0 -7 -19 142.52 6.96
    0 7 19 134.12 6.64
    0 -7 -19 142.75 6.93
    0 7 -19 131.1 5.41
    0 -7 -20 136.9 7.11
    0 -7 -20 140.79 7.03
    0 7 20 144.05 6.17
    0 7 -20 147.12 5.59
    0 7 20 147.52 6.98
    0 -7 -20 145.35 7.12
    0 -7 -21 2.2 1.93
    0 -7 -21 1.92 1.9
    0 7 21 2.83 1.36
    0 7 -21 1.08 0.87
    0 -7 -21 0.3 1.77
    0 7 21 -0.26 1.81
    0 7 22 236.38 8.99
    0 -7 -22 241.32 10.08
    0 7 22 227.68 9.78
    0 -7 -22 218.57 9.92
    0 -7 -22 237.21 10.29
    0 7 -22 224.08 8.14
    0 7 23 118.54 6.01
    0 -7 -23 112.54 6.22
    0 7 23 116.95 5.21
    0 -7 -23 109.05 6
    0 7 23 106.98 6.23
    0 -7 -23 111.22 6.09
    0 7 -23 107.05 4.25
    0 7 24 1.74 1.37
    0 7 -24 1.45 0.69
    0 7 24 0.81 1.79
    0 -7 -24 1.73 2.04
    0 -7 -24 -0.96 2.02
    0 -7 -24 0.87 1.94
    0 7 24 4.27 2.12
    0 7 25 80.42 4.19
    0 -7 -25 81.47 5.13
    0 -7 -25 83.23 5.18
    0 7 25 79.75 5.31
    0 7 25 90.88 5.22
    0 7 -25 79 3.05
    0 -7 -25 85.74 5.34
    0 -7 -26 -0.66 2.2
    0 7 26 1.62 1.45
    0 7 26 4.76 2.28
    0 -7 -26 3.31 2.2
    0 7 26 0.34 2.23
    0 -7 -26 1.5 2.23
    0 -7 -27 28.28 3.25
    0 -7 -27 23.17 3.19
    0 7 27 26.28 2.41
    0 7 27 24.76 3.28
    0 7 27 22.26 3.07
    0 -7 -27 26.36 3.22
    0 -7 -28 0.31 2.12
    0 7 28 -1.16 2.52
    0 7 28 0.19 1.49
    0 7 28 2.09 2.15
    0 -7 -28 -1.24 2.19
    0 -7 -28 -0.34 2.06
    0 -7 -29 0.63 2.3
    0 -7 -29 -1.04 2.28
    0 7 29 0.89 2.47
    0 7 29 -1.41 2.2
    0 -7 -29 -0.32 2.16
    0 -7 -30 6.35 2.34
    0 -7 -30 6.8 2.49
    0 7 30 5.95 1.51
    0 7 30 10.03 2.63
    0 -7 -30 2.57 2.32
    0 7 30 4.52 2.56
    0 -7 -31 0.72 2.33
    0 7 31 0.31 2.5
    0 -7 -31 3.3 2.44
    0 -7 -31 1.64 2.55
    0 7 31 1.25 1.44
    0 7 31 -1.81 2.51
    0 -7 -32 43.78 4.09
    0 -7 -32 39.03 4.03
    0 7 32 33.97 3.75
    0 7 32 32.89 2.42
    0 -7 -32 42.6 4.11
    0 7 32 47.15 4.12
    0 7 33 37.57 2.45
    0 7 33 37.81 3.96
    0 -7 -33 44.94 4.3
    0 7 33 38.15 3.96
    0 -7 -33 39.22 4.1
    0 -7 -33 38.75 4.1
    0 7 34 88.33 3.98
    0 -7 -34 84.54 5.68
    0 -7 -34 89.12 5.72
    0 7 34 89.57 5.8
    0 7 34 83.78 5.88
    0 -7 -34 84.93 5.82
    0 7 35 4.94 3.07
    0 7 35 -3.01 3.25
    0 7 35 3.48 2.75
    0 7 35 0.74 1.2
    0 -7 -35 -0.76 2.56
    0 -7 -35 -1.41 2.58
    0 -7 -35 1.78 2.6
    0 7 36 2.31 1.15
    0 7 36 1.32 1.15
    0 -7 -36 1.55 2.31
    0 7 -36 0.42 3.38
    0 7 36 5.68 2.78
    0 7 36 3.53 2.77
    0 -7 -36 1.08 2.68
    0 -7 -36 1.09 2.51
    0 7 -36 1.24 3.25
    0 7 36 1.7 3.07
    0 7 -37 26.84 4.26
    0 -7 -37 19.78 3.57
    0 7 -37 31.29 4.6
    0 7 37 20.9 1.64
    0 -7 -37 24.02 3.63
    0 -7 -37 19.64 3.43
    0 7 37 23.28 1.74
    0 7 37 36.58 3.97
    0 7 37 17.95 3.58
    0 7 37 21.9 3.67
    0 7 38 42.99 4.32
    0 -7 -38 38.22 4.2
    0 7 38 34.3 1.84
    0 7 38 37.12 4.23
    0 7 38 30.18 4.02
    0 7 38 31.8 1.86
    0 7 -38 43.46 5.14
    0 -7 -38 45.18 4.45
    0 7 -38 41.52 4.92
    0 -7 -38 36.16 4.21
    0 7 39 3.03 0.6
    0 7 -39 3.48 2.17
    0 7 39 2.79 0.63
    0 7 39 1.43 3.13
    0 -7 -39 7.6 3.33
    0 7 -39 6.11 3.51
    0 -7 -39 2.83 2.67
    0 7 39 3.68 3.05
    0 -7 -39 2.69 2.87
    0 7 -39 2.19 3.75
    0 7 39 2.45 2.94
    0 7 40 30.34 4.3
    0 7 40 31.92 4.15
    0 7 -40 29.04 3.06
    0 7 -40 21.37 4.53
    0 -7 -40 29.78 4.01
    0 7 -40 28.08 4.88
    0 -7 -40 26.19 3.8
    0 -7 -40 28.64 3.82
    0 7 40 28.21 3.99
    0 7 -41 5.29 2.13
    0 7 41 5.03 3.18
    0 -7 -41 5.17 3.16
    0 -7 -41 7.87 3.04
    0 7 -41 4.09 4.2
    0 7 41 2.92 3.57
    0 7 41 6.6 3.34
    0 -7 -41 5.51 3.31
    0 7 -41 13.15 4.28
    0 7 -42 19.85 4.64
    0 7 -42 19.41 4.62
    0 7 42 21.94 4.11
    0 -7 -42 14.59 3.71
    0 -7 -42 13.62 3.59
    0 7 -42 16.22 2.69
    0 7 42 13.97 3.59
    0 -7 -42 15.92 3.66
    0 7 42 14.88 3.98
    0 7 43 26.79 4.25
    0 7 43 23.8 4.53
    0 7 -43 33.99 3.18
    0 -7 -43 33.03 4.25
    0 7 -43 22.54 4.76
    0 7 -43 33.88 5.25
    0 7 43 26.05 4.3
    0 -7 -43 27.65 4.11
    0 -7 -43 26.1 4.3
    0 -7 -44 9.13 3.54
    0 7 -44 4.3 4
    0 -7 -44 0.42 3.06
    0 7 44 3.88 3.33
    0 7 44 4.22 3.63
    0 7 44 3.45 3.5
    0 7 -44 3.36 4.25
    0 7 -44 2.04 2.09
    0 -7 -44 8.98 3.29
    0 -7 -45 -0.84 3.18
    0 -7 -45 -2.57 3.13
    0 7 -45 -1.95 4.41
    0 7 45 -0.43 3.15
    0 7 -45 -3.91 4.23
    0 -7 -45 0.86 2.99
    0 7 45 -3.11 3.72
    0 7 45 -3.5 3.88
    0 8 0 41.32 3.07
    0 8 -1 97.03 5.15
    0 8 1 106.98 5.36
    0 8 2 432.98 16.49
    0 8 -2 455.5 16.43
    0 8 -3 55.25 3.63
    0 8 3 65.11 4.04
    0 -8 -3 65.61 4.04
    0 8 4 222.35 9.25
    0 8 -4 214.6 8.88
    0 -8 -4 209.05 9.12
    0 8 5 162.38 7.63
    0 8 -5 171.64 7.31
    0 8 -6 245.46 9.05
    0 8 6 251.77 9.64
    0 8 7 9.95 2.13
    0 8 7 9.36 1.95
    0 8 7 10.25 2.11
    0 8 -7 6.67 1.55
    0 8 -8 25.65 2.34
    0 8 8 25.91 2.76
    0 8 8 24 2.69
    0 8 8 31.78 2.99
    0 8 9 3.62 1.71
    0 8 9 7.62 2.11
    0 8 9 5.02 1.86
    0 8 -9 4.85 1.35
    0 8 10 4.5 1.86
    0 8 -10 0.54 1.15
    0 8 10 1.84 1.69
    0 8 11 7.45 1.97
    0 8 11 6.06 2.03
    0 8 -11 3 1.31
    0 8 11 2.89 1.65
    0 -8 -12 242.78 10.76
    0 8 12 268.11 11.08
    0 8 -12 251.73 9.92
    0 8 12 273.11 10.94
    0 8 12 270.08 10.89
    0 8 13 12.83 2.39
    0 8 13 15.34 2.42
    0 8 13 13.66 2.32
    0 8 -13 15.81 1.75
    0 -8 -13 13.87 2.39
    0 8 14 69.54 4.52
    0 8 14 74.3 3.89
    0 8 -14 63.2 3.6
    0 -8 -14 68.24 4.51
    0 8 14 69.56 4.48
    0 8 14 79.19 4.89
    0 8 15 196.92 8.49
    0 -8 -15 177.05 8.44
    0 8 15 176.24 8.61
    0 8 -15 177.2 7.37
    0 8 15 197.11 7.72
    0 8 15 188.59 8.41
    0 -8 -16 4.27 1.88
    0 8 16 2.7 1.34
    0 8 -16 4.06 1.2
    0 8 16 4.7 1.79
    0 8 16 2.68 1.92
    0 8 16 4.36 1.96
    0 8 17 21.71 2.67
    0 8 17 15.73 2.56
    0 8 -17 16.51 1.71
    0 -8 -17 21.41 2.77
    0 8 17 16.59 2.73
    0 8 17 18.27 1.98
    0 8 -18 331.58 12.06
    0 8 18 341.71 13.38
    0 -8 -18 341.34 13.75
    0 8 18 342.7 12.47
    0 8 18 313.63 13.62
    0 8 -19 29.99 2.13
    0 -8 -19 27.63 3.18
    0 8 19 31.22 2.56
    0 8 19 30.31 3.13
    0 -8 -20 54.9 4.25
    0 8 20 62.05 3.53
    0 8 -20 56.14 2.99
    0 8 20 58.55 4.19
    0 8 -21 2.12 1.06
    0 8 21 4.85 2.1
    0 -8 -21 1.66 1.91
    0 8 21 2.73 1.52
    0 8 -22 4.91 1.11
    0 8 22 5.71 1.61
    0 -8 -22 5.4 2.38
    0 8 22 4.33 2.17
    0 8 23 -0.19 1.51
    0 8 -23 1.6 0.96
    0 -8 -23 -0.69 2.12
    0 8 23 1.17 2.12
    0 8 24 115.99 5.33
    0 8 -24 111.95 4.45
    0 -8 -24 93.13 6.05
    0 -8 -24 110.25 6.41
    0 8 24 113.53 6.19
    0 8 -25 94.86 3.84
    0 -8 -25 96.64 5.89
    0 8 25 92.05 6.06
    0 -8 -25 104.56 6.06
    0 -8 -25 88.66 5.86
    0 8 25 96.27 5.74
    0 8 25 100.32 4.85
    0 -8 -26 5.57 2.58
    0 8 26 10.68 2.85
    0 -8 -26 7.56 2.41
    0 8 26 12.12 2.72
    0 8 -26 8.89 1.06
    0 8 26 7.81 1.81
    0 -8 -26 9.44 2.72
    0 -8 -27 29.95 3.58
    0 8 27 34.16 3.54
    0 -8 -27 35.69 3.78
    0 -8 -27 42.06 4.02
    0 8 -27 28.95 1.47
    0 8 27 42.6 4.07
    0 8 27 33.98 2.7
    0 8 28 9.47 2.8
    0 -8 -28 8.1 2.82
    0 -8 -28 5.95 2.73
    0 -8 -28 8.39 2.89
    0 8 28 6.44 1.88
    0 8 28 7.49 2.63
    0 8 29 67.96 5.3
    0 8 29 85.24 5.52
    0 -8 -29 81.87 5.58
    0 8 29 80.57 4.43
    0 -8 -29 79.42 5.49
    0 -8 -29 78.79 5.41
    0 8 30 1.16 2.31
    0 -8 -30 0.35 2.52
    0 8 30 -0.64 2.78
    0 -8 -30 2.68 2.42
    0 8 30 -0.8 1.65
    0 -8 -30 0.35 2.43
    0 -8 -31 49.83 4.48
    0 8 31 48.02 3.13
    0 -8 -31 42.65 4.26
    0 8 31 46.12 4.4
    0 8 31 47.53 4.29
    0 -8 -31 35.06 4.04
    0 -8 -32 27.68 3.78
    0 8 32 31.07 3.82
    0 -8 -32 31.96 4
    0 8 32 37.16 4.08
    0 8 32 35.69 2.72
    0 -8 -32 35.1 3.91
    0 -8 -33 44.48 4.27
    0 -8 -33 34.93 4.19
    0 8 33 35.98 2.69
    0 8 33 39.55 4.1
    0 8 33 34.64 4.01
    0 -8 -33 37.61 4.08
    0 8 34 0.68 2.84
    0 -8 -34 -2.23 2.55
    0 -8 -34 -1.62 2.68
    0 8 34 0.15 1.49
    0 -8 -34 -1.85 2.77
    0 8 34 0.82 2.57
    0 8 35 1.29 1.54
    0 -8 -35 3 2.89
    0 -8 -35 -1.13 2.71
    0 8 35 0.42 2.85
    0 8 35 -1.04 2.76
    0 -8 -35 -0.41 2.76
    0 -8 -36 70.53 5.38
    0 8 36 74.99 5.3
    0 -8 -36 63.65 5.18
    0 8 36 55.73 5.22
    0 8 36 63.84 3.43
    0 -8 -36 63.26 5.06
    0 8 37 8.64 1.6
    0 8 37 5.72 3.09
    0 -8 -37 13.11 3.41
    0 8 37 4.28 3.01
    0 8 37 8.35 3.38
    0 -8 -37 8.13 3.61
    0 -8 -37 11.68 3.51
    0 8 38 12.83 1.68
    0 8 38 8.57 1.58
    0 8 38 9.41 3.22
    0 -8 -38 16.91 3.55
    0 8 38 16.92 3.51
    0 -8 -38 14.57 3.37
    0 8 38 10.68 3.36
    0 -8 -38 12.26 3.43
    0 8 -38 23.44 4.67
    0 8 -38 11.61 4.04
    0 8 -39 -2.27 3.97
    0 8 39 0.42 1.19
    0 8 39 -3.36 3.13
    0 -8 -39 -0.4 2.98
    0 8 -39 1.37 4.16
    0 -8 -39 -0.4 3.11
    0 -8 -39 -2.17 2.82
    0 8 39 0.49 1.25
    0 8 39 1.1 2.93
    0 8 39 0.44 3.25
    0 -8 -40 -0.82 2.92
    0 -8 -40 0.81 3.41
    0 8 40 -0.08 1.21
    0 8 40 1.78 3.24
    0 8 -40 3.23 4.23
    0 8 40 6.3 3.44
    0 -8 -40 0.88 3.02
    0 8 -40 0.46 3.99
    0 8 40 1.51 3.3
    0 8 40 -1.91 1.18
    0 -8 -41 86.72 6.35
    0 8 41 103.05 6.87
    0 8 -41 102.19 7.21
    0 -8 -41 89.47 6.5
    0 8 -41 109.88 5.62
    0 8 41 109.2 6.6
    0 8 41 100.34 6.52
    0 8 41 78.63 3.2
    0 8 -41 88.29 7.14
    0 8 41 73.42 3.2
    0 -8 -41 109.03 6.8
    0 8 -42 10.04 4.37
    0 8 42 2.71 3.5
    0 -8 -42 5.86 3.94
    0 -8 -42 9.69 3.84
    0 8 42 7.65 3.75
    0 8 -42 3.58 2.37
    0 -8 -42 3.14 3.19
    0 8 42 2.73 3.29
    0 8 -42 5.73 3.95
    0 8 43 10.55 3.83
    0 -8 -43 12.41 3.58
    0 8 -43 13.92 2.96
    0 8 -43 8.74 4.71
    0 8 43 7.84 3.84
    0 -8 -43 16.16 3.86
    0 8 -43 12.14 4.4
    0 8 43 12.08 4.05
    0 -8 -43 13.12 3.57
    0 -9 0 0.51 1.51
    0 9 0 -0.26 1.49
    0 -9 1 172.75 7.86
    0 9 -1 164.85 7.9
    0 -9 -1 185.29 8.1
    0 9 1 180.33 8.14
    0 -9 -2 15.65 2.26
    0 9 2 16.62 2.44
    0 -9 2 12.55 2.04
    0 9 -2 15.36 2.26
    0 -9 3 467.19 16.96
    0 9 -3 459.06 16.98
    0 9 3 445.19 17.24
    0 -9 -3 449.56 17.14
    0 9 4 152.38 7.6
    0 -9 -4 167.61 7.68
    0 9 -4 167.7 7.51
    0 9 5 30.81 3.04
    0 9 -5 34.62 2.92
    0 9 5 29.16 3.24
    0 9 5 29.09 3.09
    0 -9 -5 33.05 3.07
    0 9 6 89.03 5.29
    0 9 6 92.87 5.3
    0 9 6 82.74 5.11
    0 -9 -6 85.37 5.04
    0 9 -6 85.8 4.75
    0 9 7 98.78 5.54
    0 9 7 91.67 5.45
    0 9 -7 87.13 4.87
    0 9 7 90.54 5.42
    0 9 -8 2.22 1.45
    0 9 8 2.06 1.92
    0 9 8 0.3 1.66
    0 9 8 4.99 2.33
    0 9 9 33.7 3.37
    0 9 -9 36.68 2.91
    0 9 9 38.79 3.51
    0 9 9 38.28 3.46
    0 9 -10 100.22 5.31
    0 9 10 118.22 6.18
    0 9 10 108.95 6.05
    0 9 10 113.44 6.24
    0 9 11 -0.3 1.94
    0 9 11 2.55 1.99
    0 9 -11 2.49 1.46
    0 9 11 1.77 2.12
    0 9 12 35.69 3.44
    0 9 12 33.26 3.35
    0 9 12 33.46 3.36
    0 9 -12 35.53 2.76
    0 9 -13 106.67 5.33
    0 9 13 110.74 6.02
    0 9 13 101.94 6.05
    0 9 13 113.4 6.14
    0 9 -14 23.7 2.33
    0 9 14 18.8 2.14
    0 9 14 18.11 2.71
    0 -9 -14 11.7 2.53
    0 9 14 20.61 2.89
    0 9 14 17.73 2.81
    0 -9 -15 -0.99 1.92
    0 9 15 1 1.45
    0 9 15 0.34 1.89
    0 9 15 0.6 1.95
    0 9 15 2.09 2.11
    0 9 -15 -0.37 1.41
    0 9 -16 150.04 6.62
    0 9 16 140.08 7.76
    0 9 16 161.17 7.72
    0 9 16 163.84 7.84
    0 9 16 155.21 6.83
    0 -9 -16 164.32 7.9
    0 9 17 -1.05 2.07
    0 9 17 -1.22 1.98
    0 9 -17 0.87 1.32
    0 9 17 3.9 2.13
    0 -9 -17 -2.04 1.88
    0 9 17 0.4 1.49
    0 9 18 2.16 2.06
    0 9 18 0.71 2.04
    0 9 18 2.73 2.07
    0 9 -18 1.84 1.34
    0 9 18 1 1.55
    0 -9 -18 -0.35 1.95
    0 9 19 216.81 10.18
    0 9 -19 211.63 8.43
    0 9 19 216.26 9.76
    0 -9 -19 212.81 9.98
    0 9 19 216.11 8.77
    0 9 20 136.68 7.27
    0 9 20 134.82 6.28
    0 -9 -20 142.14 7.5
    0 9 -20 139.93 5.93
    0 -9 -21 156.39 7.99
    0 9 -21 147.53 6.21
    0 9 21 144.08 7.54
    0 9 21 152.98 6.7
    0 9 22 7.65 1.9
    0 -9 -22 7.73 2.44
    0 9 22 3.48 2.3
    0 9 -22 8.21 1.47
    0 9 -23 2.43 1.23
    0 -9 -23 2.25 2.29
    0 9 23 0.32 2.2
    0 9 23 4.85 1.79
    0 9 24 48.44 4.17
    0 -9 -24 46.76 4.41
    0 9 -24 44.51 2.61
    0 9 24 49.17 3.35
    0 -9 -25 12.73 2.91
    0 9 -25 11.92 1.41
    0 9 25 8.18 2.43
    0 9 25 10.84 2.01
    0 9 26 33.55 3.71
    0 -9 -26 37.99 4.07
    0 9 -26 33.23 2
    0 9 26 29.85 2.85
    0 9 26 26.26 3.6
    0 9 -27 2.59 1.01
    0 9 27 5.31 2.61
    0 9 27 3.91 1.84
    0 -9 -27 2.38 2.43
    0 9 27 6.05 2.72
    0 9 -28 21.55 1.39
    0 9 28 23.26 2.46
    0 9 28 25.35 3.85
    0 9 28 27.19 3.41
    0 -9 -28 32.63 3.86
    0 -9 -29 150.67 8.14
    0 9 29 144.5 6.6
    0 9 29 142.92 8.11
    0 9 29 148.91 7.75
    0 9 30 17.13 3.33
    0 -9 -30 12.42 2.97
    0 9 30 15.82 3.11
    0 9 30 11.27 2.13
    0 -9 -31 20.59 3.52
    0 9 31 14.29 2.34
    0 -9 -31 20.57 3.54
    0 9 31 18.16 3.31
    0 9 31 19.17 3.4
    0 -9 -32 70.44 5.32
    0 9 32 58.27 5.08
    0 -9 -32 65.09 5.5
    0 9 32 69.18 4.18
    0 9 32 69.69 5.54
    0 -9 -32 81.4 5.64
    0 9 32 70.79 4.16
    0 -9 -33 5.48 3.14
    0 -9 -33 4.66 3.29
    0 9 33 7.79 2.94
    0 9 33 5.38 1.9
    0 -9 -33 4.74 2.66
    0 9 33 3.22 2.99
    0 9 34 20.27 3.73
    0 9 34 32.08 4.35
    0 -9 -34 27.93 3.9
    0 -9 -34 28.53 3.94
    0 -9 -34 27.92 3.97
    0 9 34 26.63 2.64
    0 -9 -35 46.41 4.73
    0 9 35 43.21 3.16
    0 -9 -35 51.01 4.89
    0 -9 -35 43.76 4.85
    0 9 35 41.02 5.01
    0 9 35 40.64 4.51
    0 -9 -36 125.75 7.68
    0 -9 -36 120.42 7.39
    0 9 36 119.47 5.53
    0 9 36 114.46 7.15
    0 9 36 121.53 7.78
    0 -9 -36 122.48 7.44
    0 -9 -37 65.53 5.65
    0 9 37 64.55 5.94
    0 9 37 67.93 5.53
    0 -9 -37 66.06 5.65
    0 -9 -37 71.72 5.69
    0 9 37 65.02 3.68
    0 9 38 1.05 1.65
    0 -9 -38 -0.46 2.98
    0 -9 -38 1.67 3.57
    0 9 38 0.76 3.15
    0 9 38 -0.46 3.29
    0 -9 -38 -0.83 2.97
    0 9 39 0.14 1.54
    0 -9 -39 1.39 2.92
    0 9 39 0.94 3.29
    0 9 39 -2.31 3.45
    0 -9 -39 7.58 3.64
    0 -9 -39 0.42 3.17
    0 9 39 3.13 3.41
    0 9 40 50.85 3.07
    0 9 40 50.56 3.03
    0 -9 -40 70.84 5.95
    0 -9 -40 57.93 5.5
    0 9 40 53.59 5.63
    0 9 40 45.15 5.12
    0 9 40 45.57 5.07
    0 9 -40 55.03 6.02
    0 9 -40 59.82 6
    0 9 -41 76.29 6.7
    0 9 41 61.59 3.21
    0 9 41 63.65 5.65
    0 -9 -41 59.24 5.78
    0 9 -41 75.46 5.11
    0 9 41 55.74 3.17
    0 9 41 58.95 5.89
    0 -9 -41 57.83 5.68
    0 9 -41 63.63 6.52
    0 9 41 73.48 5.75
    0 -10 0 2.55 1.61
    0 10 0 -0.59 1.84
    0 10 -1 12.72 2.45
    0 -10 1 20.59 2.62
    0 -10 -1 16.43 2.46
    0 10 1 22.75 2.8
    0 10 2 86.37 5.26
    0 10 -2 81 5.06
    0 -10 2 79.06 4.87
    0 -10 -2 85.71 5.16
    0 -10 3 1.61 1.74
    0 10 -3 0.84 1.68
    0 -10 -3 -1.79 1.81
    0 10 3 0.93 1.95
    0 10 -4 52.04 3.89
    0 -10 -4 52.82 4.02
    0 10 4 55.98 4.24
    0 -10 4 50.43 3.79
    0 10 5 6.42 2.31
    0 -10 -5 1.23 1.82
    0 10 -5 0.81 1.8
    0 10 5 5.18 2.29
    0 10 5 -1.28 2.06
    0 10 6 25.27 3.27
    0 10 6 23.34 2.98
    0 10 6 29.31 3.38
    0 -10 -6 18.82 2.75
    0 10 -6 18.46 2.5
    0 10 7 5.82 2.44
    0 10 -7 8.01 1.88
    0 -10 -7 6.05 2.08
    0 10 7 9.4 2.52
    0 10 7 4.93 2.02
    0 -10 -8 15.54 2.69
    0 10 8 19.44 2.96
    0 10 8 17.66 2.96
    0 10 8 16.59 2.8
    0 10 -8 12.94 2.13
    0 10 9 4.21 2.31
    0 10 9 8.79 2.42
    0 10 9 5.22 2.54
    0 10 -9 5.46 1.86
    0 -10 -9 5.92 2.17
    0 10 10 132.58 7.27
    0 10 10 142.17 7.36
    0 10 -10 136.42 6.6
    0 10 10 129.27 7.17
    0 10 -11 2.62 1.77
    0 10 11 2.6 2.29
    0 10 11 5.21 2.3
    0 10 11 4.59 2.21
    0 10 12 125.97 6.88
    0 10 -12 119.84 5.98
    0 10 12 121.88 6.8
    0 10 12 128.67 6.98
    0 10 -13 131.31 6.41
    0 10 13 139.94 7.39
    0 10 13 137.01 7.45
    0 10 13 146.19 7.47
    0 10 14 86.62 5.51
    0 10 -14 82.49 4.61
    0 10 14 83.77 5.45
    0 10 14 81.13 5.53
    0 10 -15 6 1.81
    0 10 15 1.48 2.22
    0 10 15 3.29 1.7
    0 10 15 2.3 2.3
    0 10 15 2.33 2.37
    0 -10 -16 8.79 2.6
    0 10 16 11.21 2.87
    0 10 16 8.68 2.64
    0 10 16 10.59 2.03
    0 10 -16 9.96 1.92
    0 10 16 9.36 2.51
    0 10 17 51.83 3.59
    0 10 -17 53.16 3.44
    0 10 17 46.92 4.25
    0 -10 -17 50.86 4.35
    0 10 17 45.97 4.25
    0 10 17 58.55 4.51
    0 10 18 35.45 3.96
    0 10 18 44.6 3.25
    0 10 18 38.67 3.98
    0 10 18 48.34 4.19
    0 10 -18 46.91 3.21
    0 -10 -18 40.33 3.9
    0 10 19 43.17 3.28
    0 10 19 42.96 4.23
    0 10 -19 37.46 2.92
    0 10 19 38.44 3.95
    0 10 19 40.19 3.89
    0 -10 -19 40.15 4.08
    0 -10 -20 82.62 5.99
    0 10 20 105.11 6.46
    0 10 -20 104.39 4.93
    0 10 20 103.46 6.22
    0 10 20 98.23 5.2
    0 10 -21 19.27 2.08
    0 -10 -21 19.28 3.15
    0 10 21 21.76 2.54
    0 10 21 15.47 2.94
    0 10 21 15.28 3.23
    0 10 -22 -1.31 1.47
    0 10 22 0.35 2.5
    0 10 22 -1.1 1.73
    0 -10 -23 26.73 3.63
    0 10 -23 20.86 2.1
    0 10 23 26.74 3.57
    0 10 23 28.38 2.81
    0 10 24 73.48 4.31
    0 10 -24 66.74 3.61
    0 -10 -24 78.02 5.67
    0 10 24 79.8 5.31
    0 10 25 1.99 1.86
    0 -10 -25 -1.25 2.48
    0 10 25 -1.41 2.41
    0 10 -25 1.72 1.32
    0 10 -26 0.72 1.26
    0 -10 -26 2.95 2.7
    0 10 26 0.71 2.47
    0 10 26 -0.22 1.78
    0 10 27 10.85 2.28
    0 -10 -27 11.12 3.09
    0 10 27 5.74 2.75
    0 10 -27 8.99 1.5
    0 10 28 4.41 2
    0 -10 -28 4.77 2.72
    0 10 -28 5.71 1.27
    0 10 28 4.69 2.89
    0 10 28 4.82 3.15
    0 10 29 3.51 1.95
    0 10 -29 4.06 1.03
    0 10 29 4.38 2.87
    0 10 29 3.54 2.71
    0 -10 -29 2.64 2.9
    0 10 30 87.98 5.96
    0 10 30 76.79 5.96
    0 -10 -30 74.25 5.89
    0 10 30 77.62 4.53
    0 -10 -31 3.6 2.78
    0 10 31 8.57 3.38
    0 10 31 4.82 2.14
    0 10 31 1.86 2.88
    0 10 32 -0.38 2.95
    0 10 32 2.28 3.18
    0 10 32 3.07 2
    0 10 32 -0.23 2.08
    0 -10 -32 -0.91 2.85
    0 10 33 22.96 2.66
    0 10 33 19.7 2.56
    0 10 33 12.15 3.39
    0 -10 -33 18.44 3.66
    0 10 33 27.72 3.95
    0 10 34 7.16 2.14
    0 10 34 7.49 3.23
    0 -10 -34 6.06 2.86
    0 10 34 9.99 3.48
    0 10 35 -0.21 1.91
    0 -10 -35 0.47 2.83
    0 10 35 -0.48 3.2
    0 10 35 -3.11 3.33
    0 10 36 5.24 2.02
    0 10 36 5.87 3.36
    0 10 36 6.25 3.46
    0 10 37 4.38 3.5
    0 10 37 2.77 3.2
    0 10 37 6.74 2.07
    0 10 38 3.59 3.31
    0 10 38 4.43 3.54
    0 10 38 4.23 2
    0 -11 0 -0.31 1.8
    0 11 0 -2.27 2.26
    0 -11 1 4.88 2.14
    0 -11 -1 6.62 2.33
    0 11 1 5.92 2.41
    0 11 -1 5.75 2.32
    0 -11 -2 4.17 2.19
    0 11 -2 1.26 2.12
    0 11 2 -1 2.09
    0 -11 2 1.5 2.02
    0 11 -3 5.57 2.19
    0 -11 -3 9.47 2.43
    0 11 3 12.52 2.78
    0 -11 -4 12.59 2.54
    0 11 -4 16.43 2.72
    0 11 4 15.42 3.15
    0 11 4 12.37 2.61
    0 11 4 15.89 2.97
    0 11 5 43.44 4.11
    0 11 5 41.75 4.21
    0 11 -5 37.98 3.54
    0 11 5 32.37 3.71
    0 -11 -5 40.07 3.69
    0 11 -6 9.4 2.42
    0 -11 -6 7.86 2.45
    0 11 6 13.07 3.09
    0 11 6 11.65 2.67
    0 11 6 15.47 3.32
    0 11 7 395.05 15.88
    0 11 7 374.01 15.77
    0 11 7 419.54 16.05
    0 -11 -7 399.49 15.81
    0 11 -7 373.11 15.17
    0 -11 -8 2.82 2.39
    0 11 8 4.95 2.75
    0 11 8 1.07 2.4
    0 11 -8 2.55 2.05
    0 11 8 2.9 2.4
    0 -11 -9 5.36 2.52
    0 11 9 8.49 2.96
    0 11 9 6.41 2.61
    0 11 -9 6.1 2.18
    0 11 9 7.35 2.52
    0 -11 -10 15.6 2.91
    0 11 -10 12.5 2.39
    0 11 10 12.76 3.11
    0 11 10 14.62 3.02
    0 11 10 10.07 2.87
    0 11 -11 2.39 1.85
    0 11 11 1.43 2.35
    0 11 11 2.49 2.46
    0 -11 -11 3.68 2.25
    0 11 11 2.65 2.34
    0 11 12 2.52 2.54
    0 11 -12 -0.26 1.91
    0 11 12 0.36 2.73
    0 11 12 1.15 2.31
    0 11 13 11.72 2.85
    0 11 -13 8.12 2.11
    0 11 13 7.93 2.67
    0 11 13 8.95 2.73
    0 11 14 -1.44 2.33
    0 11 -14 -0.5 1.85
    0 11 14 -1.43 2.59
    0 11 14 0.39 2.43
    0 11 15 8.96 3.04
    0 11 15 6.24 1.98
    0 11 15 7.62 2.83
    0 11 15 8.4 2.82
    0 11 -15 5.79 2
    0 11 16 351.08 14.8
    0 11 16 334.93 14.66
    0 11 16 340.91 15.1
    0 11 -16 370.64 13.83
    0 11 16 377.37 13.89
    0 11 17 145.83 6.7
    0 11 17 146.13 7.74
    0 11 17 145.64 8.03
    0 11 -17 120.1 6.36
    0 11 17 142.35 7.63
    0 11 18 0.24 1.92
    0 -11 -18 0.41 2.3
    0 11 18 0.37 2.65
    0 11 -18 0.67 1.7
    0 11 18 2.08 2.3
    0 11 18 -1.44 2.69
    0 11 19 -0.73 2.74
    0 11 19 5.48 2.74
    0 11 19 0.96 1.89
    0 11 19 1.11 2.56
    0 -11 -19 1.24 2.33
    0 11 -19 4.07 1.83
    0 -11 -20 -1.26 2.34
    0 11 20 0.43 2.61
    0 11 20 2.4 1.94
    0 11 20 4.45 2.87
    0 11 20 -1.46 2.9
    0 11 -20 1.66 1.68
    0 11 21 34.98 4.2
    0 11 -21 35.97 2.86
    0 11 21 33.91 3.12
    0 11 21 35.81 4.14
    0 -11 -21 38.59 4.08
    0 -11 -22 3.01 2.45
    0 11 22 0.37 2.74
    0 11 -22 2.27 1.65
    0 11 22 6.44 2.11
    0 11 22 4.37 2.51
    0 11 23 5.3 3.03
    0 11 23 9.28 2.27
    0 11 -23 6.47 1.71
    0 -11 -23 10.88 3.06
    0 11 23 12.03 3.25
    0 11 24 -1.13 2.68
    0 -11 -24 0.44 2.67
    0 11 -24 -0.67 1.41
    0 11 24 -2.38 1.94
    0 11 25 15.65 2.53
    0 -11 -25 10.72 3.2
    0 11 -25 19.51 2.05
    0 11 25 16.74 3.6
    0 -11 -26 23.51 3.89
    0 11 26 13.8 3.47
    0 11 -26 12.7 1.93
    0 11 26 15.17 2.63
    0 11 27 321.69 12.29
    0 -11 -27 319.96 14.17
    0 11 -27 303.8 11.3
    0 11 27 314.22 13.62
    0 11 28 2.33 2.92
    0 11 28 0.24 2.04
    0 11 -28 -0.7 1.44
    0 -11 -28 -0.93 2.97
    0 11 29 5.15 2.02
    0 -11 -29 5.15 2.87
    0 11 29 2.34 2.77
    0 11 29 0.47 2.99
    0 11 -29 5.87 1.43
    0 11 30 1.57 2.92
    0 11 30 1.16 1.95
    0 11 -30 1.39 1.06
    0 11 30 0.95 2.9
    0 -11 -30 -1.42 3.08
    0 11 31 32.65 4.49
    0 11 31 27.33 4.1
    0 11 31 31.6 3.12
    0 11 32 2.51 1.99
    0 11 32 2 3.09
    0 11 32 0.97 3.07
    0 11 33 8.59 2.41
    0 11 33 12.87 3.43
    0 11 33 14.24 3.67
    0 11 33 7.72 2.22
    0 11 34 2.44 3.44
    0 11 34 4.27 2.23
    0 11 34 1.23 2.27
    0 11 34 0.5 3.6
    0 11 35 50.4 5.73
    0 11 35 59.92 4.19
    0 11 35 59.03 5.47
    0 -12 0 9.44 2.58
    0 12 0 7.07 2.48
    0 12 -1 20.19 3.07
    0 -12 -1 20.18 3.06
    0 12 1 27.24 3.52
    0 -12 -2 3.13 2.39
    0 12 -2 2.06 2.33
    0 12 2 1.45 2.3
    0 -12 -3 144.2 7.5
    0 12 -3 136.54 7.48
    0 12 3 142.23 7.7
    0 12 3 130.4 7.75
    0 12 3 141.71 7.86
    0 -12 -4 45.14 4.16
    0 12 4 31.83 4.16
    0 12 4 44.48 4.3
    0 12 -4 34.27 3.81
    0 12 4 51.15 4.7
    0 12 5 156.81 8.39
    0 -12 -5 182.9 8.65
    0 12 -5 154.56 8.06
    0 12 5 159.82 8.59
    0 12 5 163.04 8.59
    0 -12 -6 32.91 3.6
    0 12 -6 28.36 3.56
    0 12 6 27.5 3.77
    0 12 6 45.68 4.48
    0 12 6 29.2 3.8
    0 12 7 19.53 3.34
    0 12 7 20.6 3.67
    0 -12 -7 20.25 3.1
    0 12 -7 15.52 2.8
    0 12 7 18.69 3.38
    0 12 -8 49.49 4.17
    0 -12 -8 52.85 4.47
    0 12 8 53.39 4.86
    0 12 8 56.85 4.82
    0 12 8 54.26 4.89
    0 12 9 4.62 2.82
    0 12 -9 4.59 2.22
    0 12 9 5.2 2.65
    0 12 9 4.97 3.23
    0 -12 -9 7.71 2.5
    0 12 10 140.84 8
    0 12 -10 139.64 7.2
    0 12 10 143.71 7.94
    0 -12 -10 155.7 8.05
    0 12 10 134.26 7.78
    0 12 11 71.42 5.42
    0 -12 -11 74.16 5.43
    0 12 11 62.32 5.22
    0 12 11 65.16 5.26
    0 12 -11 67.78 4.65
    0 12 12 79.71 5.73
    0 12 12 75.05 5.54
    0 -12 -12 85.27 5.8
    0 12 -12 71.95 4.81
    0 12 12 66.47 5.42
    0 12 13 -1.68 2.48
    0 -12 -13 4.08 2.6
    0 12 13 0.39 2.68
    0 12 -13 -0.28 2.11
    0 12 13 -0.38 2.92
    0 12 14 82.14 5.74
    0 12 14 76.57 5.58
    0 12 -14 62.46 4.52
    0 12 14 75.23 5.76
    0 12 -15 20.78 2.67
    0 12 15 14.88 3.31
    0 12 15 17.42 3.43
    0 12 15 15.49 3.26
    0 12 15 13.53 2.52
    0 12 16 41.19 4.39
    0 12 -16 42.33 3.59
    0 12 16 40.46 3.54
    0 12 16 40.52 4.4
    0 12 16 44.08 4.46
    0 12 -17 1.28 1.97
    0 12 17 -1.58 2.58
    0 12 17 1.95 2.81
    0 12 17 1.31 2.07
    0 12 17 -2.21 2.58
    0 12 18 142.43 8.28
    0 12 18 141.59 8.04
    0 12 18 141.97 8.03
    0 12 -18 147.26 6.99
    0 12 18 150.17 7.15
    0 12 19 43.77 4.67
    0 12 19 42.1 4.55
    0 12 -19 49.39 3.63
    0 12 19 44.58 4.6
    0 12 19 40.08 3.73
    0 12 -20 5.11 1.92
    0 12 20 6.38 2.91
    0 12 20 10.36 2.37
    0 12 20 12.22 3.52
    0 -12 -20 7.16 2.97
    0 12 20 8.8 3.18
    0 12 21 69.58 5.88
    0 12 -21 72.34 4.34
    0 12 21 71.46 4.6
    0 -12 -21 69.33 5.67
    0 12 21 79.09 5.77
    0 12 22 18.6 3.64
    0 12 22 12.86 2.48
    0 12 -22 16.68 2.4
    0 12 22 9.69 3.17
    0 -12 -22 10.09 3.1
    0 -12 -23 -1.86 2.54
    0 12 23 0.81 2.8
    0 12 -23 -0.41 1.64
    0 12 23 2.82 2.92
    0 12 23 -2.31 2.2
    0 12 24 12.19 3.33
    0 12 24 14.74 3.61
    0 -12 -24 12.69 3.29
    0 12 24 13.79 2.66
    0 12 -24 17.15 2.27
    0 -12 -25 11.42 3.36
    0 12 -25 11.3 2.12
    0 12 25 8.12 2.36
    0 12 25 18.35 3.64
    0 12 26 79.16 5.84
    0 12 26 65.33 4.44
    0 12 -26 64.44 3.84
    0 12 27 19.81 3.85
    0 12 -27 25.26 2.42
    0 12 27 25.64 3.03
    0 12 28 -0.75 2.15
    0 12 28 1.67 3.1
    0 12 29 48.45 3.85
    0 12 29 41.7 4.7
    0 12 30 -3.52 3.27
    0 12 30 -2.45 2.21
    0 12 30 2.92 3.11
    0 12 31 8.41 3.62
    0 12 31 17.35 2.65
    0 12 31 13.73 3.98
    0 12 32 44.18 5.13
    0 12 32 33.98 3.8
    0 12 32 39.45 3.53
    0 13 0 -1.54 2.61
    0 13 1 8.2 2.89
    0 13 -1 10.63 2.75
    0 13 2 8.31 2.82
    0 13 2 4.1 3.06
    0 13 -2 6.74 2.8
    0 13 2 10.99 3.45
    0 13 3 0.41 2.8
    0 13 3 -0.41 2.82
    0 13 3 0.4 2.41
    0 -13 -3 8.34 2.85
    0 13 -3 -0.37 2.52
    0 13 -4 19.28 3.16
    0 13 4 21.49 3.71
    0 -13 -4 18.06 3.14
    0 13 4 18.03 3.5
    0 13 4 25.66 3.9
    0 13 5 54.68 5.22
    0 13 5 60.64 5.18
    0 -13 -5 67.77 5.11
    0 13 5 65.72 5.31
    0 13 -5 60.58 5.01
    0 -13 -6 12.25 2.92
    0 13 -6 22.94 3.26
    0 13 6 9.15 2.88
    0 13 6 17.23 3.44
    0 13 6 17.18 3.66
    0 13 7 9.06 3.31
    0 13 -7 9.38 2.56
    0 13 7 6.55 3.23
    0 -13 -7 6.4 2.87
    0 13 7 11.36 3.23
    0 13 8 -0.41 3.03
    0 13 -8 0.68 2.19
    0 13 8 3.83 2.73
    0 -13 -8 0.81 2.58
    0 13 8 0.82 2.72
    0 13 9 0.41 3.04
    0 13 9 -0.86 2.72
    0 -13 -9 0.41 2.39
    0 13 9 2.05 2.99
    0 13 -9 -0.34 2.23
    0 13 10 2.47 2.81
    0 -13 -10 3.76 2.62
    0 13 10 6.21 3.1
    0 13 10 3.92 2.9
    0 13 -10 4.61 2.54
    0 -13 -11 69.51 5.39
    0 13 11 60.37 5.33
    0 13 -11 69.22 4.94
    0 13 11 66.91 5.44
    0 13 11 68.73 5.48
    0 13 12 20.96 3.69
    0 13 -12 24.1 3.17
    0 13 12 19.77 3.73
    0 13 12 20.44 3.7
    0 -13 -12 23.65 3.53
    0 13 -13 0.31 2.19
    0 13 13 -1.24 2.78
    0 13 13 -1.67 2.78
    0 13 13 -0.45 2.89
    0 -13 -13 -3.05 2.81
    0 13 -14 -0.3 2.38
    0 13 14 -0.41 2.83
    0 13 14 -1.26 3.07
    0 13 14 -0.46 2.93
    0 -13 -14 -1.32 2.79
    0 13 -15 12.18 2.59
    0 13 15 10.94 2.71
    0 13 15 17.22 3.6
    0 13 15 17.86 3.69
    0 13 15 16.14 3.34
    0 -13 -15 9.83 3.1
    0 13 16 0.42 2.94
    0 -13 -16 1.36 2.55
    0 13 16 -0.42 2.94
    0 13 -16 0.58 2.14
    0 13 16 1.86 2.94
    0 13 16 -0.84 2.15
    0 13 -17 7.88 2.26
    0 13 17 4.71 3
    0 13 17 5.64 2.47
    0 13 17 6.26 3.16
    0 13 17 4.65 3.08
    0 13 18 30.1 4.31
    0 13 18 29.46 4.45
    0 13 -18 34.14 3.4
    0 13 18 38.72 3.61
    0 13 18 39.82 4.7
    0 13 19 104.94 7.27
    0 13 19 93.4 5.69
    0 13 19 106.58 6.91
    0 13 19 104.05 6.77
    0 13 -19 105.1 5.71
    0 13 20 1.11 2.18
    0 13 -20 0.77 2.01
    0 13 20 2.14 3.28
    0 13 20 -0.42 3.24
    0 13 20 -0.48 3.15
    0 13 21 1.29 3.05
    0 13 21 4.42 2.35
    0 13 -21 4.67 2.27
    0 13 21 5.87 3.37
    0 13 22 1.98 3.24
    0 13 22 0.27 2.17
    0 13 22 0.43 3.19
    0 13 -22 1.89 1.87
    0 13 23 49.85 3.99
    0 13 23 43.23 4.8
    0 13 -23 40.94 3.41
    0 13 23 34.44 4.73
    0 13 24 12.25 2.61
    0 13 24 7.05 3.54
    0 13 24 -0.87 3.18
    0 13 -24 6.07 2.23
    0 13 25 41.08 5.11
    0 13 25 55.21 5.21
    0 13 25 48.7 4.05
    0 13 26 6.14 3.4
    0 13 26 4.57 2.35
    0 13 27 6.14 2.56
    0 14 0 7.9 3.14
    0 14 1 20.21 3.65
    0 14 1 23.04 4.07
    0 14 -1 17.24 3.26
    0 14 1 22.78 3.99
    0 14 2 0.87 3.16
    0 14 2 2.56 2.73
    0 14 -2 -2.43 2.69
    0 14 2 0.44 3.31
    0 14 3 20.11 3.67
    0 14 3 26.51 4.22
    0 14 3 26.32 3.75
    0 14 -3 17.18 3.4
    0 14 4 -0.43 3.03
    0 14 4 -0.87 2.76
    0 14 4 -2.62 3.06
    0 14 -4 2.36 2.6
    0 14 5 3.09 3.1
    0 14 5 3.06 2.93
    0 14 -5 3.11 2.78
    0 14 5 -1.74 3.16
    0 14 6 26.81 3.93
    0 14 6 32.72 4.41
    0 14 -6 26.39 3.66
    0 14 6 27.61 4.06
    0 14 7 23.48 4.11
    0 14 7 27.91 4.21
    0 14 7 32.05 4.27
    0 -14 -7 28.18 3.9
    0 14 -7 27.49 3.76
    0 14 8 -0.44 3.04
    0 14 8 2.2 3
    0 14 8 -2.28 3.2
    0 14 -8 -1.11 2.41
    0 -14 -8 3.03 2.88
    0 14 9 21.14 3.98
    0 14 9 20.78 3.58
    0 -14 -9 17.09 3.59
    0 14 9 21.86 3.93
    0 14 -9 14.94 3.22
    0 -14 -10 101.59 6.85
    0 14 10 106.81 7.1
    0 14 10 116.91 7.27
    0 14 10 95.14 6.99
    0 14 -10 108.42 6.59
    0 14 11 3.55 3.12
    0 14 11 6.13 3.46
    0 14 -11 9.13 2.68
    0 14 11 6.6 3.27
    0 -14 -11 6.3 2.96
    0 14 12 7.43 3.2
    0 -14 -12 4.1 3.11
    0 14 -12 -0.34 2.34
    0 14 12 4.76 3.01
    0 14 12 -0.44 3.04
    0 14 13 69.77 5.79
    0 14 13 62.98 5.75
    0 14 -13 65.32 4.95
    0 14 13 60.91 5.59
    0 14 14 -0.44 3.46
    0 14 -14 0.66 2.58
    0 14 14 2.43 3.18
    0 14 14 1.78 3.26
    0 14 -15 4.82 2.44
    0 14 15 3.61 2.38
    0 14 15 10.17 3.6
    0 14 15 1.79 3.18
    0 14 15 7.82 3.48
    0 14 16 10.77 3.5
    0 14 16 18.17 3.93
    0 14 16 7.41 3.36
    0 14 -16 15.05 2.98
    0 14 16 14.15 2.9
    0 14 -17 9.77 2.88
    0 14 17 11.97 3.6
    0 14 17 12.35 2.82
    0 14 -18 3.55 2.26
    0 14 18 1.51 2.41
    0 14 18 4.53 3.08
    0 14 19 1.02 3.06
    0 14 19 0.89 2.45
    0 14 -19 2.29 2.31
    0 14 -20 8.88 2.61
    0 14 20 7.09 2.62
    0 14 20 8.21 3.4
    0 14 21 4.12 2.53
    0 14 -21 2.41 2.27
    0 14 21 3.11 3.19
    0 15 0 0.89 3.06
    0 15 -1 0.88 3.02
    0 15 1 3.15 2.89
    0 15 2 33.27 4.73
    0 15 -2 37.32 4.54
    0 15 -3 -0.43 2.98
    0 15 3 0.92 3.09
    0 15 4 18.64 3.84
    0 15 -4 21.12 3.87
    0 15 5 15.55 3.72
    0 15 -5 19.55 3.74
    0 15 -6 15.99 3.54
    0 15 6 9.99 3.61
    0 15 7 0.96 3.13
    0 15 -7 -1.61 3
    0 15 8 -1.46 3.27
    0 15 -8 -2.78 2.99
    0 15 9 5.39 3.35
    0 15 -9 7.8 3.15
    0 15 10 -4.94 3.68
    0 15 -10 3.83 2.74
    0 15 11 6.49 3.61
    0 15 -11 3.38 2.61
    0 15 12 -2.52 3.3
    0 15 -12 1.48 2.68
    0 15 -13 2.89 2.72
    1 0 -50 -3.06 2.84
    1 0 -50 -0.45 3.28
    1 0 -49 4.3 3.27
    1 0 -49 -0.22 1.73
    1 0 -49 0.89 3.04
    1 0 -48 23.96 4.11
    1 0 -48 35.48 4.26
    1 0 -48 19.44 2.51
    1 0 -47 -0.85 3.38
    1 0 -47 4.31 1.87
    1 0 -47 0.41 2.68
    1 0 -46 1.22 2.73
    1 0 -46 2.5 3.34
    1 0 -46 1.29 1.82
    1 0 -45 2.98 1.76
    1 0 -45 0.82 3.2
    1 0 -45 3.2 2.73
    1 0 -44 87.59 6.27
    1 0 -44 81.11 5.77
    1 0 -44 87.83 4.73
    1 0 -43 0.63 1.66
    1 0 -43 -1.54 2.6
    1 0 -43 2.33 3.07
    1 0 -42 8.76 1.88
    1 0 -42 9.47 3.2
    1 0 -42 7.93 2.87
    1 0 -41 1.48 2.37
    1 0 -41 3.1 1.71
    1 0 -41 4.43 3.11
    1 0 -40 44.2 4.23
    1 0 -40 43.09 4.49
    1 0 -40 55.53 3.45
    1 0 -39 0.71 2.15
    1 0 -39 1.05 2.64
    1 0 -39 0.2 1.48
    1 0 -38 14.31 2.02
    1 0 -38 20.44 3.01
    1 0 -38 12.54 3.1
    1 0 -37 -0.33 2.76
    1 0 -37 -0.19 1.36
    1 0 -37 1.35 2.19
    1 0 -36 4.62 2.29
    1 0 -36 1.6 2.48
    1 0 -36 3.6 1.54
    1 0 -35 4.83 2.29
    1 0 -35 2.61 1.54
    1 0 -35 1.24 2.6
    1 0 -34 154.22 7.78
    1 0 -34 151.62 7.81
    1 0 -34 165.89 6.83
    1 0 -33 6.1 2.32
    1 0 -33 4.06 2.57
    1 0 -33 1.78 1.29
    1 0 -32 126.69 6.84
    1 0 -32 142.13 5.96
    1 0 -32 123.23 6.78
    1 0 -31 1.73 1.7
    1 0 -31 -0.54 2.01
    1 0 -31 -0.17 1.12
    1 0 -30 1.4 1.67
    1 0 -30 3.32 1.2
    1 0 -30 3.91 2.19
    1 0 -29 -0.5 1.88
    1 0 -29 1.9 1.68
    1 0 -29 -1.28 2.06
    1 0 -29 0.16 1.06
    -1 0 28 38.46 2.62
    1 0 -28 29.9 2.84
    1 0 -28 26.26 3.07
    1 0 -28 22.7 2.07
    1 0 -28 31.68 3.03
    1 0 -27 1.38 1.06
    1 0 -27 -1.27 1.46
    1 0 -27 -1.18 2.07
    1 0 -27 3.24 2.01
    -1 0 27 3.12 1.46
    1 0 -26 1.47 1.4
    1 0 -26 -0.9 1.82
    1 0 -26 2 1.87
    1 0 -26 0.75 1.02
    -1 0 26 1.37 1.38
    1 0 -25 -0.44 0.96
    1 0 -25 1.48 1.7
    1 0 -25 1.94 1.86
    -1 0 25 2.8 1.38
    1 0 -24 5.87 1.72
    -1 0 24 12.16 1.66
    1 0 -24 9.47 1.35
    1 0 -24 11.14 2.11
    -1 0 23 2.22 1.19
    1 0 -23 0.27 0.91
    1 0 -23 -0.77 1.41
    1 0 -23 -1.18 1.66
    1 0 -22 86.54 4.52
    1 0 -22 90.48 4.54
    -1 0 22 87.79 4.06
    1 0 -22 81.66 3.94
    1 0 -21 0.89 1.44
    -1 0 21 4.26 1.34
    1 0 -21 0.63 0.84
    1 0 -21 2.44 1.47
    1 0 -20 299.74 11.46
    1 0 -20 310.64 11.08
    1 0 -20 307.16 11.53
    -1 0 20 316.38 11.2
    -1 0 19 1.67 1.08
    1 0 -19 0.93 0.79
    1 0 -19 2.03 1.33
    1 0 -19 0.32 1.33
    1 0 -18 52.88 3.01
    1 0 -18 49.48 2.62
    -1 0 18 47.01 2.68
    1 0 -18 51.12 3
    1 0 -17 -0.56 1.32
    1 0 -17 0.83 1.32
    1 0 -17 0.53 0.68
    -1 0 17 2.09 1.06
    1 0 -16 479.38 16.75
    1 0 -16 494.01 16.44
    1 0 -16 495.08 16.77
    1 0 -16 470.54 15.71
    -1 0 16 503.41 16.53
    1 0 -15 3.1 0.52
    1 0 -15 2.12 0.76
    1 0 -15 1.93 1.23
    1 0 -15 0.6 1.31
    -1 0 15 4.11 1.11
    1 0 -14 3985.33 127.81
    1 0 -14 4015.56 127.8
    1 0 -14 3827.73 126.98
    -1 0 14 4251.4 127.68
    1 0 -14 4040.63 127.62
    1 0 -13 0.1 1.3
    1 0 -13 -0.09 0.83
    1 0 -13 -0.51 1.22
    1 0 -13 1.06 0.45
    -1 0 13 2.61 1.04
    -1 0 12 3060.72 97.34
    1 0 -12 2947.14 96.78
    1 0 -12 3129.21 97.34
    1 0 -12 3030.6 97.39
    1 0 -12 3055.49 97.41
    1 0 -11 0.08 0.71
    1 0 -11 1.19 0.42
    1 0 -11 -0.42 0.99
    1 0 -11 0.76 0.97
    1 0 -10 2561.2 83.96
    1 0 -10 2635.16 84.42
    1 0 -10 2616.11 84.41
    1 0 -10 2745.6 84.45
    1 0 -9 0.27 0.67
    1 0 -9 0.83 0.73
    1 0 -9 1.24 0.41
    1 0 -9 1.72 0.76
    1 0 -8 113.62 4.05
    1 0 -8 105.34 3.95
    1 0 -8 104.8 4.21
    1 0 -8 103.34 3.7
    1 0 -8 106.12 3.97
    1 0 -7 0.74 0.28
    1 0 -7 0.78 0.46
    1 0 -7 0.83 0.43
    1 0 -7 1.04 0.49
    1 0 -6 545.73 18.45
    1 0 -6 540.71 18.44
    1 0 -6 622.68 18.67
    1 0 -6 569.98 18.37
    1 0 -5 0.38 0.26
    1 0 -5 0.7 0.28
    1 0 -5 0.41 0.24
    -1 0 4 616.46 20.25
    -1 0 -4 493.16 16.01
    -1 0 -4 477.67 15.98
    -1 0 -5 1.57 0.49
    -1 0 -5 3.37 0.59
    -1 0 -5 1.23 0.32
    -1 0 -6 79.38 2.85
    -1 0 -6 79.11 3.15
    -1 0 -6 76.92 3.16
    -1 0 -7 0.23 0.55
    -1 0 -7 0.58 0.35
    -1 0 -7 0.53 0.59
    -1 0 -8 1736.69 57.18
    -1 0 -8 1810.18 56.66
    -1 0 -8 1675.44 57.13
    -1 0 -9 16.22 1.62
    -1 0 -9 10.41 0.86
    -1 0 -9 7.36 0.85
    -1 0 -10 196.14 7.1
    -1 0 -10 199.52 6.42
    -1 0 -10 198.25 7.14
    -1 0 -10 175.9 6.51
    1 0 10 184.02 6.36
    -1 0 -11 2.56 0.69
    -1 0 -11 0.72 0.61
    1 0 11 1.09 0.63
    1 0 11 2.33 0.62
    -1 0 -11 4.09 1.45
    -1 0 -11 4.35 1.29
    1 0 12 49.45 1.91
    -1 0 -12 49.64 1.96
    -1 0 -12 47.4 2.13
    1 0 12 45.46 2.67
    1 0 12 47.11 2.12
    -1 0 -12 52.04 2.81
    -1 0 -12 50.92 2.84
    1 0 12 48.74 2.75
    -1 0 -13 0.93 1.18
    -1 0 -13 0.32 0.5
    1 0 13 1.34 1.42
    1 0 13 0.7 0.54
    -1 0 -13 0.66 0.47
    -1 0 -13 1.3 1.24
    1 0 13 2.31 1.41
    -1 0 -14 90.26 3.51
    1 0 14 88.31 3.5
    -1 0 -14 91.34 4.24
    -1 0 -14 88.93 4.24
    -1 0 -14 87.57 3.23
    -1 0 -15 -0.07 0.43
    1 0 15 0.44 0.56
    -1 0 -15 0.15 1.33
    -1 0 -15 -0.79 0.53
    1 0 16 0.78 0.55
    -1 0 -16 0.82 0.43
    -1 0 -16 4.27 1.38
    -1 0 -16 0.77 0.56
    -1 0 -16 2.42 1.26
    1 0 17 0.33 0.6
    -1 0 -17 0.59 0.41
    -1 0 -17 1.18 1.35
    -1 0 -17 1.3 0.71
    -1 0 -17 -1.54 1.37
    1 0 18 1817.77 57.91
    -1 0 -18 1758.64 57.35
    -1 0 -18 1836.88 58.89
    -1 0 -18 1814.15 58.84
    -1 0 -18 1779.86 57.88
    -1 0 -19 6.11 1.94
    -1 0 -19 5.25 1.77
    -1 0 -19 3.43 0.79
    1 0 19 1.1 0.74
    -1 0 -20 359.33 13.38
    -1 0 -20 370.03 13.47
    1 0 20 346.41 12.36
    -1 0 -20 362.37 12.38
    -1 0 -21 1.24 1.6
    -1 0 -21 0.8 0.76
    -1 0 -21 0.21 1.64
    1 0 21 0.9 0.77
    1 0 22 9.44 1.18
    -1 0 -22 9.05 2.05
    -1 0 -22 9.98 1.17
    -1 0 -22 8.91 1.99
    -1 0 -23 -0.11 0.69
    -1 0 -23 0.68 1.65
    -1 0 -23 -1.15 1.8
    1 0 23 0.22 0.85
    -1 0 -24 21.62 2.46
    -1 0 -24 21.03 1.58
    1 0 24 19.31 1.64
    -1 0 -24 16.63 2.55
    -1 0 -25 0.94 0.87
    -1 0 -25 -2.01 2.06
    -1 0 -25 1.48 1.81
    1 0 25 -0.36 0.86
    1 0 26 9.59 1.3
    -1 0 -26 11.06 2.31
    -1 0 -26 8.54 1.26
    -1 0 -27 0.13 0.97
    1 0 27 -0.51 1.02
    -1 0 -27 -0.53 1.99
    -1 0 -28 0.78 0.95
    1 0 28 1.06 1.15
    -1 0 -28 0.56 2.17
    -1 0 -29 1.89 1.03
    -1 0 -29 0.58 2.06
    1 0 29 3 1.35
    1 0 30 42.55 2.65
    -1 0 -30 43.81 2.61
    -1 0 -30 41.05 3.83
    -1 0 -31 3.08 2.45
    1 0 31 1.15 1.27
    -1 0 -31 1.42 1.19
    -1 0 -32 151.12 6.14
    1 0 32 144.59 6.17
    -1 0 -32 146.23 7.61
    -1 0 -33 0.98 2.53
    -1 0 -33 2.39 1.34
    1 0 33 3.61 1.47
    -1 0 -34 35.23 4.07
    1 0 34 43.08 2.82
    -1 0 -34 35.9 2.58
    1 0 35 4.26 1.65
    -1 0 -35 2.81 1.34
    -1 0 -35 -1.4 2.7
    -1 0 -36 41.54 2.76
    1 0 36 46.1 3.05
    -1 0 -36 41.36 4.44
    -1 0 -37 1.77 1.39
    -1 0 -37 1.85 2.82
    1 0 37 0.66 1.62
    -1 0 -38 61.81 3.43
    -1 0 -38 57.12 5.02
    1 0 38 60.64 3.56
    -1 0 -38 59.39 4.5
    -1 0 -39 0.78 2.92
    -1 0 -39 0.32 2.18
    1 0 39 2.85 1.79
    -1 0 -40 2.96 2.22
    -1 0 -40 5.23 2.91
    1 0 40 7.62 1.88
    -1 0 -41 -1.24 3.11
    -1 0 -41 0.67 2.17
    -1 0 -42 16.84 2.89
    -1 0 -42 16.5 3.65
    -1 0 -43 2.46 2.49
    -1 0 -43 3.46 3.22
    -1 0 -44 153.32 8.77
    -1 0 -44 145.04 7.92
    -1 0 -45 4.53 3.63
    -1 0 -45 3.65 2.73
    -1 0 -46 22.64 3.53
    -1 0 -46 22.68 4.32
    -1 0 -47 10.58 3.38
    -1 0 -47 4.73 3.87
    -1 0 -48 194.96 10.38
    -1 0 -48 184.68 9.44
    -1 0 -49 15.26 4.16
    -1 0 -49 14.41 3.41
    -1 0 -50 9.09 3.23
    -1 0 -50 15.07 4.08
    1 -1 -50 7.96 3.5
    1 -1 -50 9.07 3.36
    1 -1 -50 7.19 2.3
    1 1 -50 3.7 3.23
    1 1 -50 3.73 3.84
    1 -1 -49 30.81 4.06
    1 -1 -49 24.15 2.96
    1 1 -49 21.94 4.22
    1 -1 -49 30.31 4.37
    1 1 -49 30.62 4.78
    1 -1 -48 7.92 2.31
    1 1 -48 2.25 3.06
    1 -1 -48 5.97 2.85
    1 -1 -48 5.94 3.35
    1 1 -48 3.93 1.59
    1 1 -48 4.48 3.76
    1 1 -47 0.35 1.56
    1 -1 -47 1.56 2.76
    1 1 -47 -1.77 2.82
    1 -1 -47 0.83 3
    1 -1 -47 0.51 1.97
    1 1 -47 -0.88 3.39
    1 -1 -46 -0.38 2.71
    1 -1 -46 0.5 1.94
    1 1 -46 3.12 1.57
    1 1 -46 3.93 3.01
    1 1 -46 1.28 3.33
    1 -1 -46 4.46 3.07
    1 -1 -45 22.95 3.62
    1 1 -45 18 3.75
    1 1 -45 18.73 2.17
    1 1 -45 21.48 3.71
    1 -1 -45 17.91 2.58
    1 -1 -45 25.52 3.71
    1 -1 -44 14.81 2.36
    1 -1 -44 17.65 3.32
    1 1 -44 17.26 2.08
    1 -1 -44 21.63 3.69
    1 1 -44 18.82 3.92
    1 1 -44 19.85 3.63
    1 1 -43 67.91 5.74
    1 -1 -43 72.19 5.25
    1 1 -43 70.05 5.57
    1 1 -43 73.04 3.92
    1 -1 -43 79.04 5.6
    1 -1 -43 75.2 4.47
    1 -1 -42 15.77 3.47
    1 -1 -42 7.29 2.26
    1 -1 -42 11.94 3.09
    1 1 -42 10.14 3.5
    1 1 -42 10.57 3.09
    1 1 -42 10.46 1.84
    1 1 -41 205.99 10.15
    1 1 -41 198.27 8.18
    1 1 -41 184.1 9.89
    1 -1 -41 220.13 9.85
    1 -1 -41 214.16 9.97
    1 -1 -41 216.28 8.91
    1 -1 -40 11.11 2.87
    1 -1 -40 14.41 2.99
    1 1 -40 4.82 3.23
    1 1 -40 5.08 1.61
    1 -1 -40 11.79 2.24
    1 1 -40 9.37 3.02
    1 1 -39 26.77 3.58
    1 1 -39 30.37 3.92
    1 -1 -39 27.66 3.47
    1 -1 -39 21.26 3.2
    1 -1 -39 24.04 2.66
    1 1 -39 31.94 2.37
    1 1 -38 15.47 3.3
    1 1 -38 18.66 2.04
    -1 1 38 28.45 3.01
    1 1 -38 14.29 3.76
    1 -1 -38 25.56 3.55
    1 -1 -38 22.25 2.56
    1 1 -38 20.22 3.54
    1 -1 -38 36.98 3.58
    -1 1 37 290.74 11.6
    1 1 -37 290.26 12.87
    1 -1 -37 294.73 12.43
    1 -1 -37 295.29 11.6
    1 -1 -37 293.86 12.59
    1 1 -37 307.12 12.85
    1 1 -37 280.56 12.73
    1 1 -37 307.05 11.08
    1 -1 -36 105.44 5.16
    -1 1 36 102.52 5.23
    1 1 -36 90.33 6.16
    1 -1 -36 88.82 5.85
    1 1 -36 98.75 6.17
    1 -1 -36 105.88 5.86
    1 1 -36 92.53 4.56
    1 1 -35 7.39 2.85
    1 -1 -35 4.52 1.7
    1 -1 -35 6.77 2.23
    1 -1 -35 2.09 2.4
    -1 1 35 6.85 2.23
    1 1 -35 0.33 2.78
    1 1 -35 4.06 1.37
    1 -1 -34 75.26 4.9
    -1 1 34 82.48 4.6
    1 1 -34 80.3 3.99
    1 -1 -34 75.14 5.11
    1 1 -34 78.32 5.27
    1 -1 -34 90.27 4.59
    1 1 -34 86.19 5.47
    1 -1 -33 32.61 2.78
    1 -1 -33 51.94 3.72
    1 -1 -33 37.71 3.65
    1 1 -33 36.38 3.7
    1 1 -33 34.37 3.75
    1 1 -33 38.96 2.62
    -1 1 33 40.83 3.27
    1 -1 -32 326.37 13.15
    -1 1 32 334.53 12.63
    1 1 -32 334.43 13.46
    1 -1 -32 338.24 12.59
    1 1 -32 343.48 13.59
    1 -1 -32 304.54 13.12
    1 1 -32 341.04 12.1
    1 -1 -31 14.81 1.89
    1 -1 -31 12.5 2.51
    1 -1 -31 15.43 2.3
    -1 1 31 17.7 2.39
    1 1 -31 14.38 2.68
    1 1 -31 14.44 1.58
    1 1 -31 18.93 2.95
    1 1 -30 2.93 1.14
    1 1 -30 3.32 2.38
    1 1 -30 6.82 2.52
    1 -1 -30 6.17 1.48
    1 -1 -30 1.75 1.97
    1 -1 -30 6.85 1.95
    -1 1 30 6.59 1.91
    1 1 -29 127.93 6.13
    1 -1 -29 129.46 5.8
    -1 1 29 131.22 5.29
    -1 1 29 138.57 5.79
    -1 1 29 133.26 5.76
    1 1 -29 115.25 3.56
    1 1 -29 126.05 4.64
    1 -1 -29 116.8 5.5
    1 -1 -29 135.89 5.23
    1 1 -29 128.55 6.05
    1 1 -28 45.59 1.97
    1 1 -28 48.19 2.74
    1 -1 -28 48.17 3.66
    1 -1 -28 45.1 3.3
    -1 1 28 53.36 3.31
    1 1 -28 44.38 3.81
    1 1 -28 47.96 4.01
    1 -1 -28 47.68 3.09
    1 -1 -27 14.65 1.76
    1 1 -27 6.17 2.38
    1 1 -27 9.1 0.8
    1 -1 -27 11.23 1.95
    1 1 -27 10.36 2.52
    1 1 -27 10.77 1.43
    -1 1 27 12 1.82
    1 -1 -27 6.66 1.93
    1 1 -26 37.63 1.72
    -1 1 26 41.46 2.82
    1 1 -26 38.88 3.46
    1 -1 -26 39.35 2.66
    1 -1 -26 35.71 3.01
    1 1 -26 36.75 3.38
    1 1 -26 32.35 2.23
    1 -1 -26 33.37 2.78
    1 -1 -25 58.28 3.66
    1 1 -25 64.56 4.1
    -1 1 25 65.64 3.6
    1 -1 -25 61.94 3.83
    1 1 -25 62.66 3.08
    1 1 -25 56.96 2.47
    1 -1 -25 63.55 3.46
    1 1 -25 60.95 4.14
    1 -1 -24 27.88 2.17
    1 -1 -24 26.34 2.49
    -1 1 24 27.11 2.55
    -1 1 24 28.5 2.58
    1 1 -24 28.97 2.89
    1 -1 -24 24.55 2.33
    1 1 -24 24.42 1.36
    1 1 -24 27.67 2.88
    -1 1 24 26.1 2.21
    1 1 -24 25.79 1.81
    -1 1 23 14.63 1.84
    1 -1 -23 9.96 1.86
    -1 1 23 10.6 2.06
    1 1 -23 9.45 1.21
    -1 1 23 15.62 2.19
    1 -1 -23 12.96 2.01
    1 1 -23 9.58 2.37
    1 1 -23 10.13 0.9
    1 -1 -23 13.97 1.63
    1 1 -23 9.37 2.17
    1 -1 -22 404.02 14.51
    -1 1 22 391.36 14.37
    1 -1 -22 397.35 14.57
    1 -1 -22 421.54 14.36
    1 1 -22 396.27 14.71
    1 1 -22 394.16 13.8
    1 1 -22 386.87 13.33
    -1 1 22 397.09 14.37
    -1 1 22 412.12 14.32
    1 1 -22 401.54 14.74
    -1 1 21 44 2.97
    1 -1 -21 48.23 3.09
    1 1 -21 47.17 2.47
    -1 1 21 45.51 3.03
    -1 1 21 47.48 2.9
    1 -1 -21 51.14 3.07
    1 1 -21 45.22 3.23
    1 -1 -21 49.14 2.87
    1 1 -21 53.28 3.33
    -1 1 20 82.83 4.11
    1 -1 -20 81.26 4.12
    1 -1 -20 79.97 4.19
    -1 1 20 89.2 4.12
    1 1 -20 83.57 4.35
    1 1 -20 83.24 4.38
    -1 1 20 89.45 4.18
    1 1 -20 78.37 3.57
    1 -1 -20 86.12 4.03
    -1 1 19 310.28 12.2
    1 1 -19 341.98 12.61
    -1 1 19 336.64 12.3
    -1 1 19 370.74 12.36
    1 1 -19 346.21 12.6
    1 -1 -19 341.61 12.27
    1 -1 -19 341.66 12.47
    1 1 -19 336.75 11.79
    1 -1 -19 341.57 12.34
    1 -1 -18 506.98 17.14
    1 1 -18 494.4 17.4
    1 -1 -18 504.14 17.2
    -1 1 18 487.68 17.1
    1 -1 -18 487.01 17.28
    1 1 -18 491.39 17.36
    -1 1 18 508.45 17.17
    -1 1 18 476.86 17.09
    1 1 -18 488.1 16.68
    1 1 -17 256.34 9.39
    1 1 -17 250.66 9.35
    1 1 -17 243.39 8.68
    -1 1 17 232.26 9.03
    1 -1 -17 240.64 9.18
    -1 1 17 229.75 8.99
    1 -1 -17 239.79 9.08
    -1 1 17 250.76 9.12
    1 -1 -17 257.03 9.14
    1 1 -16 81.5 4.04
    -1 1 16 79.54 3.82
    1 1 -16 76.33 3.39
    1 -1 -16 83.28 3.76
    -1 1 16 78.76 3.79
    -1 1 16 92.61 3.88
    1 -1 -16 83.49 3.79
    1 -1 -16 76.83 3.81
    1 1 -16 84.47 4.08
    1 1 -15 26.12 2.14
    -1 1 15 27.08 1.98
    1 -1 -15 27.52 1.84
    1 1 -15 30.29 2.29
    1 -1 -15 27.49 1.95
    1 1 -15 25.35 1.55
    1 -1 -15 24.52 1.82
    -1 1 15 29.96 1.95
    -1 1 15 24.21 1.94
    1 -1 -14 20.75 1.61
    1 -1 -14 19.32 1.65
    1 -1 -14 19.1 1.61
    1 1 -14 23.3 1.41
    -1 1 14 17.75 1.73
    1 1 -14 17.01 1.88
    -1 1 14 23.51 1.75
    -1 1 14 16.95 1.75
    1 1 -14 23.6 2.05
    1 -1 -13 75.32 3.56
    1 -1 -13 83.17 3.6
    1 -1 -13 82.44 3.48
    1 1 -13 75.46 3.23
    1 -1 -12 4013.59 131.16
    -1 1 12 4046.77 130.6
    1 1 -12 4119.46 131
    1 -1 -12 4221.34 131.39
    1 -1 -12 4110.42 130.62
    1 -1 -12 3964.08 131.37
    1 1 -11 886.34 28.29
    -1 1 11 839.89 27.91
    1 -1 -11 866.55 27.94
    1 -1 -11 908.1 28.64
    1 -1 -11 864.02 28.39
    1 -1 -11 856.91 28.58
    -1 1 10 121.2 4.37
    1 -1 -10 126.05 4.39
    1 -1 -10 129.69 4.76
    1 -1 -10 129.28 4.96
    1 -1 -10 131.46 4.97
    1 -1 -9 4077.24 134.01
    1 -1 -9 4326.43 134.07
    1 -1 -9 4120.63 133.77
    1 -1 -9 4172 133.52
    1 -1 -8 2111.54 67.15
    1 -1 -8 2038.39 67.32
    1 -1 -8 2133.64 67.61
    1 -1 -8 2079.47 67.56
    1 -1 -7 1268.26 43.26
    1 -1 -7 1393.67 43.39
    1 -1 -7 1340.58 42.97
    1 -1 -7 1333.43 43.06
    1 -1 -6 52.68 2.06
    1 -1 -6 52.16 2.29
    -1 1 6 56.42 2.39
    1 -1 -6 51.97 2.08
    -1 1 5 265.14 8.92
    1 -1 -5 249.57 8.55
    1 -1 -5 258.33 8.81
    1 -1 -5 250.15 8.55
    1 -1 -5 272.18 8.65
    1 -1 -4 229.37 7.66
    -1 1 4 223.68 7.89
    -1 1 4 226.67 7.8
    -1 1 3 2.52 0.51
    -1 1 3 2.26 0.53
    -1 1 3 2.05 0.4
    -1 1 2 1556.6 49.4
    -1 1 2 1509.29 49.33
    -1 1 1 157.27 5.44
    -1 -1 -1 1333.33 42.61
    -1 -1 -1 1306.45 42.62
    -1 -1 -2 1456.54 47.09
    -1 -1 -2 1462.48 47.08
    -1 -1 -3 938.16 30.73
    -1 -1 -3 922.7 30.74
    -1 1 -3 985.19 30.71
    1 -1 3 936.37 30.68
    -1 -1 -4 258.17 8.89
    1 1 4 257.13 8.84
    -1 1 -4 263.99 8.79
    -1 -1 -5 262.01 8.48
    -1 1 -5 238.85 8.37
    -1 -1 -5 241.48 8.51
    -1 1 -6 267.77 9.19
    -1 -1 -6 270.96 9.29
    -1 -1 -6 279.56 9.4
    -1 1 -7 6.22 0.65
    -1 -1 -7 7.3 0.76
    -1 -1 -7 6.69 0.9
    -1 -1 -8 97.88 3.81
    -1 1 -8 101.48 4.13
    -1 -1 -8 96.86 3.98
    -1 1 -8 101.95 4.13
    -1 1 -8 96.52 3.68
    -1 1 -9 43.19 2.35
    -1 -1 -9 40.14 2.2
    -1 1 -9 46.34 2.45
    -1 -1 -9 37.31 1.97
    -1 1 -9 38.87 1.8
    1 1 9 38.21 1.64
    -1 1 -10 2008.04 66.74
    -1 1 -10 2067.72 67.33
    -1 -1 -10 2069.87 67.23
    -1 -1 -10 2090.04 66.99
    1 1 10 2111.79 66.56
    -1 1 -10 2064.32 67.33
    -1 -1 -11 339.98 11.75
    -1 1 -11 353.48 12.22
    1 1 11 356.33 11.29
    -1 1 -11 326.11 11.48
    -1 -1 -11 338.87 12.04
    1 1 11 325.88 12.02
    1 1 11 340.44 12.07
    -1 1 -11 345.59 12.2
    1 1 12 838.27 29.24
    1 1 12 906.95 28.44
    1 1 12 845.69 28.94
    -1 1 -12 900.71 29.46
    -1 -1 -12 891.73 29.33
    -1 -1 -12 901.81 29
    -1 1 -12 879.51 28.68
    1 1 12 811.71 29.18
    -1 1 -12 890.08 29.45
    -1 -1 -13 210.27 7.76
    -1 1 -13 206.45 7.89
    1 1 13 206.26 7.36
    -1 1 -13 214.03 7.9
    1 1 13 204.8 6.75
    1 -1 13 186.08 6.74
    -1 1 -13 206.02 7.03
    -1 -1 -13 202.5 7.33
    -1 1 -14 386.26 12.96
    1 -1 14 348.59 12.71
    -1 -1 -14 390.03 13.33
    1 1 14 409.02 13.37
    -1 -1 -14 404.48 13.79
    1 1 14 406.15 12.66
    -1 1 -14 399.59 13.94
    -1 1 -14 388.41 13.89
    -1 -1 -15 39.44 2.51
    -1 1 -15 37.69 2.69
    1 1 15 38.22 2.09
    -1 1 -15 33.71 1.56
    1 -1 15 34.72 1.59
    -1 -1 -15 39.62 2.1
    -1 1 -15 34.57 2.69
    -1 1 -15 37.44 1.78
    1 -1 16 590.58 19.47
    1 1 16 630.15 20.13
    -1 1 -16 567.61 19.44
    -1 1 -16 608.41 20.75
    -1 -1 -16 625.52 20.61
    -1 1 -16 609.53 20.75
    -1 -1 -16 607.56 20.09
    -1 1 -16 589.44 19.61
    -1 -1 -17 25.21 2.21
    1 -1 17 24.34 1.3
    -1 1 -17 22.67 1.24
    -1 1 -17 25.15 1.4
    -1 -1 -17 28.89 1.82
    -1 1 -17 25.88 2.41
    -1 1 -17 23.71 2.37
    1 1 17 26.45 1.79
    1 -1 18 228.1 7.95
    -1 -1 -18 241.2 8.54
    -1 1 -18 252.37 9.36
    -1 1 -18 237.3 8.02
    -1 -1 -18 221.01 8.98
    -1 1 -18 219.22 7.91
    1 1 18 228.42 8.52
    -1 1 -18 241.95 9.3
    1 -1 19 2.29 0.69
    -1 1 -19 1.39 1.56
    1 1 19 1.22 0.86
    -1 1 -19 1.48 0.56
    -1 1 -19 1.99 1.52
    -1 1 -19 1.38 0.73
    -1 -1 -19 0.24 0.82
    -1 -1 -19 2.55 1.45
    -1 1 -20 0.84 1.59
    1 -1 20 6.18 0.79
    -1 1 -20 4.06 0.66
    -1 1 -20 5.23 1.83
    1 1 20 3.95 1.03
    -1 -1 -20 4.79 1.68
    -1 1 -20 3.04 0.71
    -1 -1 -20 4.47 1.06
    1 -1 21 49.26 2.23
    -1 -1 -21 43.4 2.61
    -1 -1 -21 47.67 3.3
    -1 1 -21 47.88 2.15
    -1 1 -21 43.54 3.37
    -1 1 -21 40.29 3.26
    1 1 21 47.32 2.67
    -1 1 -21 47.05 2.14
    1 1 22 954.71 31.08
    -1 1 -22 947.48 32.05
    -1 1 -22 900.71 30.29
    -1 1 -22 912.18 31.92
    -1 1 -22 902.66 30.35
    -1 -1 -22 943.97 31.02
    1 -1 22 966.5 30.44
    -1 -1 -22 925.13 31.78
    -1 1 -23 5.19 0.87
    -1 -1 -23 5.07 1.94
    -1 1 -23 2.32 0.77
    -1 -1 -23 4.01 1.14
    1 -1 23 3.16 0.98
    -1 1 -23 1.91 2.22
    -1 1 -23 1.43 2.08
    1 1 23 -0.14 0.93
    -1 1 -24 86.94 5.19
    -1 1 -24 93.01 3.74
    -1 -1 -24 99.88 5.16
    -1 1 -24 87.9 3.57
    1 -1 24 96.3 3.83
    -1 -1 -24 98.9 4.37
    -1 1 -24 85.98 5.16
    1 1 24 95.33 4.36
    -1 -1 -25 18.48 2.4
    -1 1 -25 15.09 1.15
    -1 1 -25 18.68 2.79
    1 -1 25 16.78 1.39
    -1 1 -25 16.53 1.29
    -1 -1 -25 16.31 1.67
    1 1 25 16.71 1.73
    -1 1 -25 16.96 2.73
    -1 1 -26 47.1 3.76
    -1 1 -26 50.43 3.92
    -1 -1 -26 48.44 3.67
    -1 1 -26 51.68 2.43
    -1 -1 -26 52.99 2.98
    1 1 26 52.81 2.97
    1 1 26 57.22 3.79
    1 1 26 48.36 3.66
    -1 1 -26 45.12 2.15
    1 -1 26 47.67 2.45
    -1 1 -27 73.67 4.86
    1 1 27 65.88 3.64
    1 1 27 78.26 4.66
    -1 -1 -27 74.9 3.75
    -1 1 -27 64.12 3.17
    1 -1 27 76.18 3.31
    -1 -1 -27 75.46 4.07
    -1 -1 -27 66.74 4.49
    1 1 27 73.98 4.56
    -1 1 -27 86.93 5.01
    -1 1 -27 71.29 2.85
    -1 -1 -28 288.69 11.69
    1 1 28 293.21 11.46
    -1 1 -28 283.69 9.97
    -1 -1 -28 299.03 10.67
    -1 1 -28 265.17 9.51
    -1 1 -28 282.74 11.81
    1 1 28 281.6 11.4
    -1 -1 -28 277.29 10.96
    1 1 28 297.02 10.72
    1 -1 28 284.87 10.04
    -1 1 -28 295.2 11.95
    -1 -1 -29 148.99 6.51
    -1 1 -29 131.09 7.1
    1 1 29 144.53 6.93
    1 -1 29 145.92 5.56
    -1 1 -29 150.32 5.49
    1 1 29 145.09 6.96
    1 1 29 142.41 6.12
    -1 -1 -29 149.06 6.12
    -1 -1 -29 132.19 7.01
    -1 1 -29 136.45 7.32
    -1 1 -29 128.58 4.88
    -1 1 -30 61.44 2.93
    1 -1 30 60.95 3.03
    1 1 30 59.91 4.35
    -1 -1 -30 62.3 3.78
    -1 -1 -30 67.55 3.57
    1 1 30 64.19 3.58
    -1 -1 -30 68.69 4.62
    -1 1 -30 66.58 4.75
    1 1 30 66.11 4.43
    -1 1 -30 65.45 4.85
    -1 1 -30 56.1 2.29
    -1 1 -31 78.6 5.58
    1 1 31 88.54 5.34
    -1 -1 -31 87.84 5.48
    1 1 31 87.19 4.43
    1 1 31 86.3 5.22
    -1 1 -31 96.69 5.68
    1 -1 31 80.51 3.82
    -1 1 -31 82.93 3.71
    -1 -1 -31 81.48 4.67
    -1 -1 -31 90.68 4.38
    1 1 32 4.54 1.52
    -1 1 -32 1.66 2.66
    -1 -1 -32 3.51 1.84
    -1 1 -32 7.91 1.22
    -1 1 -32 5.22 2.76
    -1 -1 -32 5.04 1.49
    1 1 32 8.94 2.8
    -1 -1 -32 8.06 2.99
    1 1 32 4.91 2.73
    1 -1 32 4.28 1.28
    -1 1 -33 142.13 7.63
    -1 -1 -33 131.63 6.53
    1 1 33 141.78 7.15
    -1 -1 -33 140.56 6.12
    -1 -1 -33 137.61 7.41
    1 1 33 127.19 6.93
    -1 1 -33 136.3 7.39
    1 1 33 141.67 6.22
    -1 1 -33 134.53 5.45
    -1 1 -34 206.02 10.16
    1 1 34 213.24 9.61
    -1 1 -34 217.62 10.14
    -1 -1 -34 228.12 8.69
    -1 -1 -34 206.18 9.11
    -1 -1 -34 200.12 9.85
    1 1 34 213.1 8.66
    1 1 34 214.62 9.63
    1 1 35 12.27 2.05
    -1 -1 -35 7.49 2.79
    -1 -1 -35 11.89 2.1
    1 1 35 13.39 3.16
    1 1 35 7.95 2.9
    -1 1 -35 4.74 3.2
    -1 -1 -35 20.1 2.59
    -1 1 -35 12.57 3.51
    -1 -1 -36 4.68 1.63
    -1 1 -36 -0.38 3.04
    -1 -1 -36 4.21 2.72
    1 1 36 9.33 1.91
    -1 1 -36 10.72 3.04
    -1 -1 -36 6.1 2.11
    -1 -1 -37 -0.82 1.81
    -1 -1 -37 0.36 2.52
    -1 1 -37 0.76 2.89
    -1 -1 -37 0.4 1.45
    1 1 37 -0.39 1.72
    -1 -1 -38 1.61 1.47
    -1 1 -38 5.85 3.21
    -1 -1 -38 4.48 2.09
    1 1 38 5.41 1.84
    -1 -1 -38 6.68 2.7
    -1 -1 -39 4.58 3.01
    -1 -1 -39 -0.2 1.42
    -1 1 -39 -0.4 2.96
    1 1 39 2.86 1.97
    -1 -1 -39 -0.58 2.01
    -1 -1 -40 98.32 6.26
    1 1 40 76.71 4.61
    -1 -1 -40 84.36 5.18
    -1 -1 -40 98.37 4.8
    -1 1 -40 83.68 6.2
    -1 -1 -41 37 4.17
    1 1 41 25.77 2.83
    -1 -1 -41 27.16 3.26
    -1 -1 -41 36.92 2.93
    -1 1 -41 35.28 4.43
    -1 1 -42 37.87 4.72
    -1 -1 -42 45.77 4.54
    -1 -1 -42 36.86 2.95
    1 1 42 34.44 3.23
    -1 -1 -42 35.21 3.56
    -1 1 -43 26.01 4.41
    -1 -1 -43 26.22 4.05
    -1 -1 -43 28.78 3.34
    1 1 43 28.6 3.01
    1 1 44 15.88 2.65
    -1 -1 -44 15.17 3.64
    -1 -1 -44 16.84 3.04
    -1 1 -44 9.75 3.15
    -1 1 -44 6.77 3.5
    -1 1 -45 35.75 4.21
    -1 -1 -45 36.72 3.86
    -1 -1 -45 35.04 4.47
    1 1 45 36.9 3.28
    -1 1 -45 42.44 5.16
    -1 -1 -46 60.75 5.44
    1 1 46 53.39 3.87
    -1 -1 -46 57.79 4.82
    -1 1 -46 52.37 5.67
    -1 1 -46 61.7 5.16
    -1 -1 -47 4.14 2.77
    -1 1 -47 6.14 3.07
    -1 1 -47 2.41 3.67
    -1 -1 -47 7.42 3.63
    -1 1 -48 1.48 3.79
    -1 -1 -48 8.52 3.43
    -1 -1 -48 2.46 2.7
    -1 1 -48 5.83 3.12
    -1 -1 -49 12.56 3.3
    -1 1 -49 9.54 4.36
    -1 1 -49 14.8 3.71
    -1 -1 -49 12.08 4.11
    -1 1 -50 93.57 6.83
    -1 -1 -50 97.53 6.31
    -1 1 -50 93.02 7.58
    -1 -1 -50 111.43 7.52
    1 -2 -50 23.99 3.12
    1 2 -50 12.81 4.21
    1 -2 -50 16.86 3.41
    1 2 -50 16.68 4.02
    1 -2 -50 23.93 4.1
    1 2 -49 2.79 3.67
    1 -2 -49 0.38 2.57
    1 -2 -49 4.26 3.23
    1 2 -49 2.42 3.22
    1 -2 -49 1.47 2.22
    1 2 -48 0.95 3.04
    1 -2 -48 5 3.24
    1 2 -48 3.2 3.61
    1 -2 -48 5.26 2.2
    1 -2 -48 0.74 2.63
    1 2 -47 7.62 3.98
    1 -2 -47 6.94 2.5
    1 -2 -47 11.23 3.07
    1 2 -47 9.9 1.56
    1 2 -47 5.17 3.03
    1 -2 -47 13.07 3.47
    1 2 -46 49.15 5.2
    1 -2 -46 49.38 4.41
    1 -2 -46 55.96 4.92
    1 2 -46 50.45 5.16
    1 -2 -46 59.75 4.17
    1 2 -46 47.67 2.78
    1 2 -45 4.1 3.1
    1 2 -45 2.18 3.78
    1 2 -45 2.42 1.32
    1 -2 -45 5.94 2.41
    1 -2 -45 3.83 2.46
    1 -2 -45 5.84 3.07
    1 2 -45 2.15 3.2
    1 2 -44 5.83 3.27
    1 2 -44 6.83 3.66
    1 -2 -44 5.3 3.16
    1 2 -44 5.42 1.44
    1 -2 -44 5.89 2.24
    1 2 -44 8.41 3.5
    1 -2 -44 6.48 2.6
    1 -2 -43 14.71 2.95
    1 -2 -43 20.64 3.76
    1 2 -43 3.51 1.39
    1 -2 -43 1.39 2.12
    1 2 -43 -0.88 2.98
    1 2 -43 -2.5 3.61
    -1 2 43 8.62 2.7
    1 2 -43 -1.64 3.13
    1 2 -42 204.88 7.95
    1 -2 -42 209.44 9.98
    1 -2 -42 224.85 9.38
    -1 2 42 201.08 9.25
    1 2 -42 214.51 10.49
    1 -2 -42 212.06 9.69
    1 2 -42 212.52 10.51
    1 2 -41 55.85 3.05
    1 2 -41 52.6 5.05
    1 -2 -41 60.05 4.19
    -1 2 41 51.48 4.17
    1 -2 -41 67.55 4.77
    1 2 -41 55.23 5.09
    1 -2 -41 68.06 5.03
    1 2 -40 40.63 4.41
    -1 2 40 32.56 3.43
    1 2 -40 27.51 4.2
    1 2 -40 34.32 2.32
    1 -2 -40 34.72 3.22
    1 -2 -40 44.12 3.88
    1 -2 -40 42.02 3.98
    1 -2 -39 13.64 2.38
    1 -2 -39 13.82 2.93
    1 -2 -39 11.92 2.54
    1 2 -39 12.14 1.53
    1 2 -39 15.91 3.6
    1 2 -39 8.31 3.37
    -1 2 39 10.08 2.61
    1 -2 -38 25.23 3.28
    1 -2 -38 21.34 2.74
    1 2 -38 25 2.01
    -1 2 38 33.2 3.38
    1 -2 -38 24.74 3.09
    1 2 -38 32.51 4.05
    1 2 -38 26.83 4.02
    1 2 -37 9.86 3.18
    1 2 -37 3.92 2.93
    1 -2 -37 8.37 2.63
    1 -2 -37 9.88 2.44
    -1 2 37 11.8 2.57
    1 2 -37 9.05 1.45
    -1 2 37 12.36 3.04
    1 -2 -37 6.06 2.06
    -1 2 36 16.37 3.23
    1 2 -36 12.85 1.06
    1 -2 -36 14.42 2.74
    1 2 -36 14.01 1.52
    1 -2 -36 10.18 2.45
    1 2 -36 12.14 3.37
    -1 2 36 10.83 2.49
    -1 2 36 17.08 3.26
    1 2 -36 12.07 1.03
    1 -2 -36 11.16 2.09
    1 2 -36 18.2 3.48
    -1 2 35 8.68 2.23
    1 -2 -35 1.22 1.65
    -1 2 35 6.37 2.79
    -1 2 35 6.69 2.83
    1 2 -35 2.62 1.14
    1 2 -35 1.35 2.96
    1 -2 -35 5.78 2.29
    1 2 -35 2.68 3.11
    1 2 -35 3.3 0.85
    1 -2 -35 4.07 2.17
    1 2 -35 1.97 0.78
    -1 2 34 39.66 3.96
    1 2 -34 33.63 4.22
    -1 2 34 50.7 3.58
    1 -2 -34 44.94 3.36
    1 -2 -34 43.89 3.66
    1 2 -34 44 2.55
    1 -2 -34 48.1 3.72
    -1 2 34 44.6 3.92
    1 2 -34 41.48 4.3
    1 2 -34 39.65 2.06
    1 2 -34 42.47 2.05
    1 2 -33 4.12 2.9
    -1 2 33 4.51 2.63
    -1 2 33 7.43 2.16
    1 -2 -33 5.45 1.9
    1 2 -33 1.58 3.02
    1 2 -33 2.11 0.84
    1 -2 -33 5.44 2.1
    -1 2 33 6.78 2.73
    1 2 -33 3.13 1.17
    1 -2 -33 6.33 1.77
    1 2 -33 0.21 0.92
    1 2 -32 17.49 3.33
    1 -2 -32 19.74 2.36
    -1 2 32 20.39 3.07
    1 2 -32 21.13 1.7
    1 -2 -32 22.61 2.76
    -1 2 32 23.18 2.59
    -1 2 32 17.03 2.88
    1 -2 -32 21.38 2.58
    1 2 -32 19.22 1.41
    1 2 -32 21.8 3.53
    -1 2 31 12.45 2.22
    1 -2 -31 8.99 1.78
    -1 2 31 8.94 2.51
    1 2 -31 6.24 2.65
    1 2 -31 4.73 0.94
    1 -2 -31 8.04 1.94
    1 -2 -31 5.84 2
    -1 2 31 4.48 2.38
    1 2 -31 3.86 2.68
    1 2 -31 6.84 1.14
    -1 2 30 3.87 2.35
    1 2 -30 0.34 0.88
    1 2 -30 -0.99 0.82
    -1 2 30 0.23 2.36
    1 -2 -30 -1.18 1.39
    1 2 -30 -3.16 3.11
    1 -2 -30 1.47 1.63
    1 2 -30 -1.44 2.63
    -1 2 30 3.7 1.79
    1 -2 -30 0.44 1.39
    1 2 -29 1.23 0.92
    1 2 -29 -1.39 2.68
    1 -2 -29 1.83 1.54
    1 -2 -29 3.77 1.85
    -1 2 29 1.98 2.25
    -1 2 29 2.2 2.17
    1 -2 -29 1.5 1.37
    -1 2 29 1.7 1.66
    1 2 -29 2.5 2.56
    1 -2 -28 2.87 1.47
    1 2 -28 1.87 2.61
    1 2 -28 1.52 0.9
    1 -2 -28 2.94 1.4
    1 -2 -28 7.93 2.01
    -1 2 28 4.37 1.79
    1 2 -28 0.54 2.44
    1 2 -27 16.76 1.46
    1 -2 -27 22.61 2.5
    1 2 -27 14.68 2.8
    1 -2 -27 18.07 2.19
    -1 2 27 20.97 2.31
    1 2 -27 17.04 2.94
    1 -2 -27 19.05 2.13
    1 2 -26 136.24 5.43
    -1 2 26 138.15 6.28
    1 -2 -26 138.14 6.22
    1 2 -26 140.15 6.89
    1 -2 -26 146.84 6.45
    1 2 -26 140.36 6.88
    1 -2 -26 132.84 6.26
    1 -2 -25 1.8 1.36
    1 -2 -25 1.17 1.22
    1 -2 -25 1.58 1.32
    1 2 -25 1.28 0.82
    -1 2 25 0.58 1.38
    1 2 -25 0.24 2.22
    1 2 -25 0.24 2.21
    1 2 -24 19.72 2.66
    1 -2 -24 16.79 2.01
    -1 2 24 14.97 1.91
    -1 2 24 11.34 2.03
    1 2 -24 11.71 2.39
    1 -2 -24 15.38 1.92
    1 -2 -24 11.19 1.67
    1 2 -24 15.07 1.29
    -1 2 23 169.54 7.33
    -1 2 23 185.05 7.46
    -1 2 23 161.84 7.23
    1 -2 -23 178.86 7.35
    1 2 -23 174.36 7.77
    1 2 -23 174.48 6.48
    1 -2 -23 182.75 7.38
    1 -2 -23 172.34 7.31
    1 2 -23 183.31 7.8
    1 -2 -22 1.91 1.26
    -1 2 22 1.17 1.52
    1 -2 -22 1.22 1.11
    1 -2 -22 0.9 1.03
    1 2 -22 3.58 1.96
    1 2 -22 2.96 2
    -1 2 22 0.67 1.63
    1 2 -22 3.35 0.82
    -1 2 22 0.18 1.25
    -1 2 21 143.07 6.28
    1 2 -21 145.5 5.59
    1 -2 -21 153.23 6.39
    1 -2 -21 148.06 6.3
    -1 2 21 153.24 6.42
    -1 2 21 149.54 6.34
    1 2 -21 163.09 6.89
    1 -2 -21 141.01 6.24
    1 2 -21 146.94 6.71
    1 2 -20 4.86 1.96
    1 -2 -20 6.46 1.4
    -1 2 20 3.39 1.27
    -1 2 20 3.67 1.35
    1 -2 -20 4.47 1.16
    1 -2 -20 5.8 1.26
    1 2 -20 5.63 0.94
    -1 2 20 4.86 1.51
    1 2 -20 3.85 1.77
    1 -2 -19 683.95 22.7
    -1 2 19 675.93 22.65
    1 2 -19 680.68 21.96
    1 -2 -19 719.52 22.97
    -1 2 19 668.28 22.61
    -1 2 19 620.23 21.47
    1 -2 -19 684.17 22.73
    -1 2 19 719.34 22.9
    -1 2 18 24.62 2.13
    1 -2 -18 30.73 2.11
    -1 2 18 26.72 2.11
    1 2 -18 30.12 1.67
    -1 2 18 31.66 2.33
    1 -2 -18 24.54 2.03
    -1 2 18 27.32 1.31
    1 -2 -18 31.42 2.26
    -1 2 17 6.56 1.25
    -1 2 17 4.42 0.57
    1 2 -17 7.01 0.91
    -1 2 17 4.84 1.22
    1 -2 -17 6.54 1.16
    1 -2 -17 6.04 1.15
    -1 2 17 5.96 1.33
    1 -2 -17 5.44 1.21
    -1 2 16 117.21 4.85
    -1 2 16 106.41 4.64
    1 -2 -16 107.21 4.67
    1 2 -16 106.21 4.2
    1 -2 -16 103.51 4.62
    -1 2 16 108.35 4.69
    -1 2 16 111.33 4.88
    1 -2 -16 108.55 4.85
    -1 2 16 111.31 3.94
    -1 2 15 275.17 10.34
    1 -2 -15 290.97 10.3
    1 -2 -15 277.16 10.29
    1 -2 -15 292.43 10.53
    -1 2 15 288.58 9.58
    -1 2 15 280.79 10.23
    1 -2 -14 8.78 1.24
    -1 2 14 9.53 1.26
    -1 2 14 10.63 1.3
    -1 2 14 9.29 0.8
    1 -2 -14 9.13 1.19
    1 -2 -14 9.42 1.19
    1 -2 -13 112.95 4.59
    -1 2 13 106.39 4.54
    1 -2 -13 112.6 4.62
    -1 2 13 113.29 4.08
    1 -2 -13 117.12 4.89
    -1 2 13 106.99 4.58
    1 -2 -12 171.94 6.58
    -1 2 12 185.53 6.2
    1 -2 -12 177.86 6.67
    -1 2 12 174.08 6.66
    1 -2 -12 183.37 6.95
    -1 2 12 163.21 6.54
    1 -2 -11 965.21 31.77
    1 -2 -11 923.92 31.48
    -1 2 11 973.58 31.07
    1 -2 -11 948.73 31.44
    1 -2 -10 2593.68 81.04
    -1 2 10 2557.53 80.39
    1 -2 -10 2436.14 80.74
    1 -2 -10 2472.24 80.66
    1 -2 -10 2431.57 80.64
    1 -2 -9 3020.02 96.51
    1 -2 -9 3027.16 96.42
    1 -2 -9 3009.05 96.42
    -1 2 9 2956.74 96.22
    1 -2 -9 2964 96.79
    1 -2 -8 17.08 1.29
    1 -2 -8 14.71 1.2
    1 -2 -8 17.81 1.25
    -1 2 8 16.26 1.41
    1 -2 -7 4.4 0.77
    1 -2 -7 4.87 0.81
    -1 2 7 4.91 0.94
    1 -2 -7 4.84 0.76
    -1 2 6 5.49 0.95
    1 -2 -6 3 0.7
    1 -2 -6 5.27 0.78
    1 -2 -6 3.41 0.76
    -1 2 5 75.16 3.26
    -1 2 4 2771.06 89.38
    -1 2 3 291 10.07
    -1 2 2 1867.05 60.37
    -1 2 1 464.55 15.07
    1 -2 -1 435.82 15.02
    -1 2 0 10.78 0.96
    1 2 1 909.25 29.68
    -1 2 -1 904.88 29.54
    -1 2 -2 323.21 10.76
    1 2 2 316.78 10.97
    -1 -2 -3 48.72 2.25
    1 2 3 47.12 2.24
    -1 -2 -3 47.89 2.24
    -1 2 -3 46.85 1.97
    -1 2 -4 306.92 10.72
    -1 -2 -4 338.35 11.14
    1 2 4 335.23 11.17
    -1 -2 -4 325.36 11.11
    -1 -2 -5 3750.62 121.42
    1 2 5 3777.67 121.43
    -1 2 -5 3738.6 120.9
    -1 -2 -5 3873.93 121.4
    1 2 6 138.89 5.4
    -1 -2 -6 145.82 5.41
    -1 -2 -6 139.38 5.37
    -1 -2 -7 76.41 3.39
    -1 -2 -7 86.07 3.45
    -1 -2 -7 73.74 3.37
    -1 -2 -8 46.21 2.45
    -1 -2 -8 42.61 2.35
    -1 -2 -8 45.27 2.46
    -1 -2 -9 3156.65 101.28
    1 2 9 3085.36 101.21
    -1 -2 -9 3166.1 101.22
    -1 -2 -10 41.22 2.27
    1 2 10 35.66 2.31
    -1 -2 -10 41.53 2.37
    -1 -2 -10 41.34 1.68
    -1 -2 -11 409.74 14.77
    -1 -2 -11 412.12 14.67
    -1 -2 -11 437.83 14.05
    -1 -2 -12 9.67 1.2
    -1 -2 -12 6.92 0.72
    -1 -2 -12 7.75 1.28
    -1 -2 -13 223.8 8.56
    -1 -2 -13 224.74 8.43
    -1 -2 -13 231.06 7.87
    -1 -2 -14 805.29 27.45
    -1 -2 -14 834.94 26.89
    1 2 14 809.63 27.46
    -1 -2 -14 819.32 27.63
    -1 2 -15 1300.79 44.63
    -1 -2 -15 1355.79 44.28
    -1 -2 -15 1375.53 43.71
    1 2 15 1337.4 44.28
    1 2 15 1347.88 43.46
    -1 2 -15 1314.51 44.63
    -1 -2 -15 1331.63 44.47
    1 2 16 41.72 1.78
    -1 2 -16 39.27 2.83
    -1 -2 -16 40.37 2.04
    1 2 16 42.39 2.5
    -1 -2 -16 42.58 2.6
    -1 -2 -16 36.33 2.35
    -1 2 -16 40.52 2.89
    -1 -2 -17 685.35 20.15
    1 2 17 680.99 19.89
    -1 -2 -17 682.56 19.26
    -1 2 -17 628.2 20.25
    1 2 17 619.76 18.7
    -1 2 -17 609.58 20.22
    -1 -2 -17 654.96 19.81
    -1 -2 -18 83.15 3.22
    -1 -2 -18 84.34 3.67
    1 2 18 71.45 2.6
    1 2 18 81.38 3.68
    -1 -2 -18 74.51 3.84
    -1 2 -18 86.28 4.29
    -1 2 -18 84.92 4.27
    -1 -2 -19 9.14 1.57
    -1 -2 -19 7.55 1.27
    -1 2 -19 0.36 0.95
    1 2 19 8.13 0.64
    -1 -2 -19 8.86 1.1
    -1 2 -19 9.15 2.04
    -1 2 -19 6.25 1.85
    1 2 19 8.59 1.32
    -1 2 -20 533.55 16.99
    1 2 20 485.38 14.85
    -1 -2 -20 518.25 15.76
    1 2 20 544.35 16.39
    -1 2 -20 497.68 16.84
    -1 -2 -20 545.4 16.3
    -1 -2 -20 530.39 16.67
    -1 -2 -21 181.15 6
    -1 -2 -21 190.56 6.87
    -1 2 -21 174.93 7.13
    1 2 21 193.84 6.56
    -1 2 -21 156.99 6.94
    -1 -2 -21 184.54 6.44
    -1 2 -22 344.07 12.23
    1 2 22 378.97 13.07
    -1 2 -22 338.71 13.58
    -1 -2 -22 353.4 12.59
    -1 -2 -22 369.13 12.99
    -1 -2 -22 353.62 13.33
    -1 2 -22 347.65 13.65
    -1 2 -23 229.35 10.03
    -1 -2 -23 244.06 9.37
    -1 2 -23 239.63 8.66
    -1 -2 -23 254.19 9.92
    -1 -2 -23 242.05 9.06
    -1 2 -23 236.14 10.12
    1 2 23 249.85 9.46
    -1 2 -24 29.55 3.17
    -1 2 -24 33.45 3.37
    -1 2 -24 34.29 1.95
    -1 -2 -24 34.8 2.98
    -1 -2 -24 32.23 2.23
    1 2 24 34.57 2.51
    -1 -2 -24 34.88 2.51
    -1 2 -25 93.72 3.87
    -1 -2 -25 92.99 4.54
    1 2 25 98.28 4.68
    -1 2 -25 86.89 5.32
    1 2 25 83.29 4.91
    -1 2 -25 86.55 5.31
    -1 -2 -25 89.24 5
    -1 -2 -25 95.87 4.37
    -1 2 -26 133.44 6.8
    -1 -2 -26 137.78 5.85
    -1 2 -26 128.23 6.78
    -1 2 -26 121.4 4.95
    -1 -2 -26 126.57 5.55
    -1 -2 -26 130.4 6.36
    1 2 26 121.41 6.26
    1 2 26 126.83 5.78
    1 2 26 130.02 6.36
    1 2 27 9.33 1.63
    1 2 27 15.27 2.56
    -1 -2 -27 14.05 2.37
    -1 -2 -27 10.09 1.63
    1 2 27 11.98 2.48
    -1 -2 -27 12.41 1.77
    -1 2 -27 17.25 3.01
    -1 2 -27 5.46 2.55
    -1 2 -27 14.4 1.3
    -1 2 -28 2.68 2.59
    -1 -2 -28 5.99 1.61
    -1 -2 -28 9.8 2.24
    1 2 28 1.94 2.41
    1 2 28 5.04 1.47
    -1 -2 -28 6.41 1.38
    -1 2 -28 4.71 1.09
    -1 2 -28 3.28 2.61
    1 2 28 6.06 2.36
    -1 2 -29 60.04 2.89
    -1 2 -29 61.27 4.85
    1 2 29 62.64 3.73
    -1 -2 -29 62.05 4.22
    -1 2 -29 61.92 4.88
    -1 -2 -29 63.32 3.69
    -1 -2 -29 64.25 3.62
    1 2 29 64.83 4.44
    1 2 29 61.95 4.43
    -1 -2 -30 1.32 1.44
    1 2 30 -1.02 1.32
    -1 2 -30 0.32 3.07
    -1 -2 -30 -0.61 1.32
    1 2 30 -1.03 2.3
    -1 2 -30 0.32 2.73
    -1 2 -30 0.09 0.97
    1 2 30 1.29 2.4
    -1 -2 -30 1.99 2.1
    1 2 31 145.57 7.27
    1 2 31 136.64 7.18
    -1 -2 -31 131.73 7.07
    -1 2 -31 149.88 7.89
    -1 2 -31 145.92 5.55
    -1 -2 -31 142.67 6.44
    1 2 31 152.72 6.67
    -1 -2 -31 164.77 6.72
    -1 2 -31 139.26 7.72
    1 2 32 22.16 2.5
    1 2 32 18.51 3.18
    1 2 32 20.88 3.24
    -1 -2 -32 21.66 2.29
    -1 -2 -32 26.41 3.23
    -1 2 -32 22.94 3.9
    -1 2 -32 18.07 1.57
    -1 -2 -32 24.4 2.52
    -1 2 -32 21.03 3.62
    1 2 33 12.3 3.19
    1 2 33 11.72 2.95
    -1 -2 -33 12.85 2.72
    -1 2 -33 11.26 1.29
    -1 2 -33 17.67 3.79
    -1 2 -33 11.54 3.24
    -1 -2 -33 11.24 1.89
    1 2 33 11.99 2.16
    -1 -2 -33 10.42 1.91
    -1 -2 -34 28.96 2.64
    -1 2 -34 29.43 1.76
    -1 -2 -34 30.11 2.7
    -1 2 -34 26.67 4.19
    -1 2 -34 32.35 4.11
    -1 -2 -34 30.07 3.46
    1 2 34 34.92 3.01
    1 2 34 33.33 3.68
    1 2 34 35.86 3.73
    1 2 35 2.36 2.74
    -1 2 -35 5.67 1.01
    1 2 35 4.08 1.93
    -1 2 -35 6.21 3.1
    -1 -2 -35 6 2.54
    1 2 35 2.65 2.82
    -1 -2 -35 4.55 1.83
    -1 2 -35 1.11 3.04
    -1 -2 -35 4.73 1.82
    -1 2 -36 25.98 3.98
    -1 2 -36 17.29 1.29
    -1 -2 -36 22.32 3.34
    -1 -2 -36 22.48 2.46
    1 2 36 21.89 2.64
    1 2 36 20.23 3.42
    -1 -2 -36 21.17 2.49
    -1 2 -36 20.99 3.89
    1 2 36 17.56 3.54
    -1 2 -37 302.68 12.53
    -1 -2 -37 313.32 10.89
    1 2 37 299.34 11.66
    -1 -2 -37 275.95 10.73
    -1 -2 -37 295.8 11.91
    1 2 37 306.69 11.8
    -1 2 -37 230.33 8.67
    -1 2 -37 276.97 12.14
    1 2 37 291.16 10.82
    1 2 38 172.41 7.91
    -1 2 -38 174.6 9.53
    -1 2 -38 164.79 9.15
    1 2 38 171.19 8.59
    -1 -2 -38 182.52 9
    1 2 38 169 8.6
    -1 -2 -38 183.23 8.06
    -1 -2 -38 194.02 8.05
    1 2 39 32.56 3.17
    -1 -2 -39 35.91 3.96
    -1 2 -39 27.73 4.52
    1 2 39 31.45 4.05
    -1 2 -39 30.06 4.29
    -1 -2 -39 34.34 3.17
    -1 -2 -39 30.48 3.23
    1 2 39 33.34 4.09
    -1 -2 -40 28.44 3.06
    -1 -2 -40 35.29 3.13
    1 2 40 35.89 4.21
    1 2 40 32.22 4.03
    -1 -2 -40 31.11 3.79
    1 2 40 34.32 3.16
    -1 2 -40 31.82 4.66
    -1 2 -40 38.77 4.63
    -1 -2 -41 6.83 2.32
    1 2 41 10.2 3.4
    -1 -2 -41 4.68 2.14
    1 2 41 9.27 3.45
    -1 -2 -41 7.5 2.91
    1 2 41 11.97 2.4
    -1 2 -41 5.99 3.28
    -1 2 -41 -0.43 3.47
    1 2 42 4.94 2.28
    -1 -2 -42 5.68 2.88
    -1 -2 -42 3.65 2.12
    -1 2 -42 -1.78 3.72
    -1 2 -42 9.65 3.58
    -1 -2 -42 3.98 2.13
    -1 -2 -43 0.25 1.78
    -1 -2 -43 0.83 2.9
    1 2 43 4.5 2.28
    -1 2 -43 2.24 3.45
    -1 2 -43 0.46 3.77
    -1 -2 -43 3.16 2.19
    -1 2 -44 9.62 3.73
    -1 -2 -44 7.58 2.15
    1 2 44 4.55 2.38
    -1 -2 -44 3.84 2.95
    -1 -2 -44 8.84 2.5
    -1 -2 -45 34.18 4.46
    -1 2 -45 37 4.91
    1 2 45 27.24 3.13
    -1 -2 -45 27.08 3.29
    1 2 46 51.68 4.16
    -1 2 -46 45.41 5.4
    -1 -2 -46 61.11 5.66
    -1 -2 -46 58.61 4.51
    1 2 47 161.89 7.52
    -1 -2 -47 145.33 8.72
    -1 2 -47 160.87 9.35
    -1 -2 -47 145.55 7.64
    -1 -2 -48 10.76 3.98
    -1 2 -48 2.98 3.81
    -1 -2 -48 8.92 2.83
    1 2 48 5.42 2.85
    -1 -2 -49 6.16 2.86
    -1 -2 -49 10.99 3.87
    1 2 49 7.76 2.6
    -1 2 -49 1.52 4.08
    -1 2 -49 8.58 3.44
    -1 -2 -50 63.03 4.9
    -1 2 -50 51.65 5.29
    -1 -2 -50 61.91 6.02
    1 2 50 64.58 4.5
    -1 2 -50 56.3 6.16
    1 -3 -50 9.85 3.77
    1 -3 -50 4.27 2.85
    1 3 -50 5.13 3.32
    1 3 -50 11.59 4.2
    1 -3 -50 4.98 2.6
    1 3 -50 6.38 4.07
    1 3 -49 19.26 4.17
    1 -3 -49 22.76 3.47
    1 3 -49 27.53 4.91
    1 3 -49 20.71 4.73
    1 -3 -49 27.99 3.51
    1 -3 -49 23.47 4.17
    1 3 -48 -0.5 3.27
    1 -3 -48 11.48 3.56
    1 -3 -48 4.24 2.4
    1 -3 -48 8.6 2.92
    -1 3 48 3.76 2.85
    1 3 -48 8.83 3.87
    1 3 -48 2.36 3.84
    1 3 -47 31.86 4.78
    -1 3 47 32.77 3.88
    1 -3 -47 29.65 4.16
    1 3 -47 20.86 4.53
    1 -3 -47 40.68 3.89
    1 -3 -47 25.68 3.48
    1 3 -46 -2.67 3.41
    1 -3 -46 4.31 3.14
    1 3 -46 -0.91 3.62
    1 -3 -46 -1.91 2.26
    -1 3 46 4.65 2.95
    1 -3 -46 1.99 2.49
    1 -3 -45 8.41 3.38
    1 3 -45 5.33 3.93
    1 -3 -45 6.81 2.66
    -1 3 45 9.22 3.1
    1 3 -45 4.79 3.3
    1 -3 -45 2.21 2.13
    1 -3 -44 78.46 5.38
    1 3 -44 77.81 6.47
    1 3 -44 81.5 6.4
    -1 3 44 82.92 5.48
    1 -3 -44 90.54 5.88
    1 -3 -44 95.47 5.51
    1 3 -43 30.27 1.81
    1 3 -43 19.55 4.36
    1 -3 -43 37.09 4.24
    -1 3 43 27.35 3.61
    1 -3 -43 28.1 3.4
    1 3 -43 22.57 4.24
    1 -3 -43 38.23 3.78
    -1 3 42 90.05 5.79
    1 -3 -42 79.68 5.58
    -1 3 42 77.69 5.56
    1 3 -42 63.79 2.78
    1 3 -42 75.91 6.13
    1 -3 -42 74.18 4.88
    1 3 -42 85.92 6.1
    1 3 -42 60.81 2.72
    -1 3 42 71.44 5.03
    1 -3 -42 72.11 4.86
    1 3 -42 83.16 3.13
    1 3 -41 78.21 3.5
    1 3 -41 86.22 3.54
    -1 3 41 94.82 5.68
    1 -3 -41 94.57 5.92
    -1 3 41 108.47 6.25
    1 3 -41 90.18 6.38
    -1 3 41 100.06 6.09
    1 3 -41 93.02 3.71
    1 3 -41 85.94 6.5
    1 -3 -41 102.71 5.66
    1 -3 -41 89.8 5.46
    1 3 -40 1.2 1.03
    1 3 -40 1.3 1
    1 -3 -40 20.03 2.99
    1 3 -40 7.1 3.83
    1 -3 -40 3.27 2.33
    -1 3 40 10.64 3.09
    -1 3 40 7.65 3.53
    1 -3 -40 16.79 3.39
    -1 3 40 2.91 2.48
    1 3 -40 7.56 1.19
    1 3 -40 -0.39 3.47
    -1 3 39 187.88 9.11
    -1 3 39 202.15 9.28
    1 3 -39 183.1 9.79
    -1 3 39 196.68 8.99
    1 -3 -39 198.35 9.3
    1 3 -39 192.81 9.85
    1 3 -39 188.08 7.15
    1 3 -39 196.14 7.13
    1 -3 -39 204.96 8.95
    1 -3 -39 220.82 9.19
    1 3 -39 197.87 7.16
    1 -3 -38 35.1 3.34
    1 -3 -38 37.18 3.92
    1 3 -38 28.12 4.31
    -1 3 38 32.2 3.47
    -1 3 38 33.98 3.94
    1 3 -38 27.24 1.79
    1 3 -38 27.01 4.25
    -1 3 38 29.55 3.58
    1 3 -38 25.91 1.85
    1 -3 -38 28.17 3.08
    1 3 -38 27.56 1.9
    1 3 -37 20.57 1.7
    1 3 -37 17.54 3.85
    1 3 -37 23.49 1.63
    1 3 -37 21.33 1.73
    -1 3 37 25.99 3.51
    1 -3 -37 28.55 3.1
    1 -3 -37 20.37 3.1
    1 3 -37 13.88 3.59
    1 -3 -37 18.04 2.69
    -1 3 37 25.26 3.08
    -1 3 37 23.2 3.45
    1 -3 -36 90.74 5.44
    1 3 -36 75.44 6
    -1 3 36 84.38 5.18
    1 3 -36 90.89 3.84
    -1 3 36 84.07 5.43
    1 3 -36 72.94 5.74
    1 -3 -36 87.08 5.08
    1 -3 -36 92.08 5.19
    -1 3 36 87.52 5.46
    1 3 -36 89.24 3.66
    1 3 -36 79.49 3.81
    1 3 -35 163.55 8.88
    1 -3 -35 191.95 8.17
    1 -3 -35 193.6 8.54
    1 3 -35 172.84 6.5
    1 3 -35 160.82 8.84
    1 -3 -35 165.67 8.04
    -1 3 35 179.97 8.3
    -1 3 35 166.91 8.04
    -1 3 35 185.77 8.46
    1 3 -34 290.81 12.63
    1 -3 -34 295.25 11.73
    1 -3 -34 293.81 11.82
    -1 3 34 288.57 11.89
    -1 3 34 291.48 11.94
    1 3 -34 290.34 10.2
    1 3 -34 291.98 12.66
    -1 3 34 282.79 11.78
    1 -3 -34 297.78 12.04
    -1 3 33 242.05 10.56
    -1 3 33 257.13 10.77
    -1 3 33 246.57 10.71
    1 -3 -33 264.54 10.59
    1 -3 -33 245.81 10.7
    1 3 -33 242.33 11.29
    1 3 -33 261.76 11.4
    1 3 -33 265.95 9.13
    1 -3 -33 267.06 10.76
    -1 3 32 78.1 4.79
    1 3 -32 81.94 5.56
    1 -3 -32 72.88 4.67
    1 3 -32 77.92 5.4
    1 -3 -32 79.99 4.54
    -1 3 32 82.79 5.03
    1 3 -32 83.06 3.42
    1 -3 -32 80.06 4.75
    -1 3 32 66.33 4.77
    1 -3 -31 7.49 1.79
    1 -3 -31 5.11 1.93
    1 -3 -31 11.1 2.02
    -1 3 31 6.48 2.59
    -1 3 31 9.83 2.65
    -1 3 31 7.78 2.21
    1 3 -31 12.53 3.14
    1 3 -31 10.12 3.14
    1 3 -31 6.63 1.03
    -1 3 30 8.38 2.47
    1 -3 -30 10.13 1.94
    -1 3 30 10.71 2.58
    1 3 -30 7.21 1.01
    1 -3 -30 5.68 1.92
    1 3 -30 11.28 3
    1 3 -30 12.45 2.9
    1 -3 -30 5.94 1.66
    -1 3 30 7.39 2
    1 -3 -29 45.72 3.42
    -1 3 29 44.91 3.63
    1 3 -29 41.4 4.17
    1 3 -29 45.09 4.07
    1 3 -29 46.7 2.31
    1 -3 -29 43.42 3.18
    -1 3 29 47.68 3.47
    1 -3 -29 48.36 3.43
    -1 3 29 46.98 3.73
    1 -3 -28 69.11 4.1
    1 3 -28 67.12 4.88
    1 -3 -28 56.77 3.62
    1 3 -28 57.54 4.63
    -1 3 28 60.75 3.99
    -1 3 28 62.84 4.07
    -1 3 28 60.15 4.12
    1 -3 -28 60.81 3.86
    1 3 -28 59.69 2.76
    1 -3 -27 51.56 3.6
    1 3 -27 53.76 4.27
    1 -3 -27 48.46 3.26
    1 3 -27 49.7 2.45
    -1 3 27 57.99 3.74
    1 -3 -27 57.88 3.64
    1 3 -27 55.82 4.25
    1 -3 -26 23.66 2.45
    1 -3 -26 26.25 2.49
    1 3 -26 32.36 3.56
    1 -3 -26 21.1 2.18
    1 3 -26 26.29 1.59
    1 3 -26 27.99 3.37
    -1 3 26 24.98 2.61
    1 -3 -25 9.23 1.76
    -1 3 25 9.76 1.99
    1 -3 -25 14.37 1.98
    1 -3 -25 10.74 1.67
    1 3 -25 12.5 2.67
    -1 3 25 7.77 0.7
    1 3 -25 13.66 1.1
    1 3 -25 13.89 2.78
    1 -3 -24 22.02 2.24
    -1 3 24 21.34 1.15
    1 -3 -24 22.67 2.07
    1 3 -24 22.48 1.47
    1 -3 -24 21.48 2.16
    -1 3 24 23.34 2.42
    1 3 -23 21.29 1.44
    1 -3 -23 19.16 2.16
    -1 3 23 18.74 2.23
    1 -3 -23 21.79 2.23
    1 -3 -23 21.13 1.97
    -1 3 23 24.33 1.25
    -1 3 23 19.64 2.14
    -1 3 22 275.46 10.42
    -1 3 22 256.7 10.06
    1 -3 -22 255.16 10.06
    1 -3 -22 275.83 10.35
    -1 3 22 271.93 10.11
    1 -3 -22 250.63 9.85
    1 3 -22 253.1 9.03
    -1 3 22 258.65 8.83
    -1 3 21 -0.6 1.39
    -1 3 21 -0.85 1.51
    1 -3 -21 -0.63 1.01
    1 -3 -21 -0.87 1.15
    -1 3 21 0.34 0.59
    1 -3 -21 0.2 1.02
    -1 3 21 2.18 1.43
    1 3 -21 1.26 0.75
    -1 3 20 581.86 19.51
    -1 3 20 556.49 18.45
    -1 3 20 590.56 19.86
    1 -3 -20 543.32 19.32
    -1 3 20 549.31 19.44
    1 -3 -20 541.88 19.49
    1 -3 -20 572.29 19.81
    1 3 -20 552.67 18.57
    1 3 -19 239.13 8.79
    -1 3 19 251.42 9.63
    -1 3 19 258.68 8.74
    1 -3 -19 251.85 9.91
    1 -3 -19 259.34 9.7
    -1 3 19 255.12 9.61
    1 -3 -19 255.91 9.55
    -1 3 19 266.8 10
    -1 3 18 53.07 2.34
    -1 3 18 46.97 2.96
    1 -3 -18 52.98 3.04
    -1 3 18 51.07 2.96
    -1 3 18 51.28 3.22
    1 -3 -18 53.44 2.93
    1 -3 -18 54.74 3.24
    1 -3 -17 848.66 28.06
    1 -3 -17 811.96 27.99
    1 -3 -17 847.25 27.9
    -1 3 17 804.69 27.9
    1 -3 -17 838.47 28.35
    -1 3 17 803.34 27.92
    -1 3 17 847.49 27.25
    1 -3 -16 6.27 1.19
    1 -3 -16 8.33 1.42
    -1 3 16 9.49 1.54
    1 -3 -16 10.96 1.5
    -1 3 16 8.91 0.95
    1 -3 -16 7.99 1.53
    -1 3 16 10.82 1.46
    1 -3 -15 1.43 0.96
    1 -3 -15 0.53 0.87
    1 -3 -15 0.86 0.71
    -1 3 15 0.44 0.63
    -1 3 15 0.25 0.98
    1 -3 -15 0.84 1
    -1 3 15 0.64 0.83
    1 -3 -14 348.2 12.33
    1 -3 -14 349.98 12.34
    -1 3 14 337.61 12.28
    -1 3 14 346.7 12.3
    1 -3 -14 356.74 12.72
    -1 3 14 349.52 11.83
    1 -3 -14 338.13 12.23
    1 -3 -13 962 32.05
    1 -3 -13 953.6 32.06
    -1 3 13 994.48 32.04
    1 -3 -13 984.45 32.46
    -1 3 13 924.49 31.96
    1 -3 -13 976 31.95
    1 -3 -12 663.28 22.66
    -1 3 12 681.39 22.67
    1 -3 -12 668.3 23.04
    -1 3 12 652.47 22.6
    1 -3 -12 672.36 22.71
    1 -3 -12 703.92 22.64
    -1 3 11 57.07 2.86
    1 -3 -11 62.96 3.24
    1 -3 -11 56.06 2.88
    1 -3 -11 57.12 2.87
    -1 3 11 55.58 2.84
    1 -3 -11 63.75 2.84
    1 -3 -10 294.59 10.31
    1 -3 -10 296.09 10.24
    -1 3 10 286.89 10.27
    1 -3 -10 290.64 10.3
    -1 3 10 278.15 10.58
    1 -3 -9 913.31 29.97
    -1 3 9 900.54 30.31
    -1 3 9 900.29 29.91
    1 -3 -9 906.5 29.95
    1 -3 -8 227.2 8.17
    -1 3 8 220.43 8.43
    1 -3 -8 225.04 8.18
    -1 3 7 3801.2 122.7
    -1 3 6 6580.72 211.47
    -1 3 5 214.46 8.04
    -1 3 4 75.37 3.57
    1 3 -4 80.81 3.3
    1 -3 -3 5121.21 169.65
    -1 3 3 5254.15 169.7
    1 3 -3 5432.52 169.5
    1 3 -2 371.82 12.59
    -1 3 2 361.02 12.69
    1 3 -1 68.79 3
    -1 3 1 63.82 2.98
    1 3 0 161.32 5.95
    -1 3 0 153.05 5.86
    -1 -3 -1 22.01 1.55
    -1 3 -1 23.82 1.5
    1 3 1 18.84 1.46
    1 3 2 241.12 8.86
    -1 3 -2 251.42 8.66
    -1 3 -3 16.18 1.15
    1 3 3 12.78 1.32
    1 3 4 4494.09 142.76
    -1 3 -4 4396.59 142.3
    1 3 5 123.18 4.93
    -1 -3 -5 127.81 4.95
    -1 -3 -5 126.05 4.96
    1 -3 5 109.22 4.32
    -1 3 -5 117.46 4.4
    -1 3 -6 101.68 3.79
    -1 -3 -6 99.59 4.32
    1 -3 6 99.25 3.75
    1 3 6 98.62 4.31
    -1 -3 -6 105.27 4.36
    -1 -3 -7 511.03 17.02
    1 -3 7 478.8 16.28
    -1 -3 -7 510.76 17.03
    1 3 7 478.14 16.92
    1 3 7 494.7 16.97
    -1 3 -7 500.05 16.33
    1 3 7 509.58 17.07
    -1 -3 -8 2115.29 66.94
    -1 3 -8 2012.89 66.12
    -1 -3 -8 2133.7 66.96
    1 -3 8 1992.55 66.1
    1 3 8 2095.1 66.96
    1 3 8 2124.36 66.14
    1 3 8 2044.04 66.89
    1 3 8 2014.03 66.9
    -1 -3 -9 336.54 11.3
    -1 -3 -9 336.08 11.31
    1 3 9 329.6 10.47
    1 -3 9 303.69 10.35
    -1 3 -9 291.97 10.36
    -1 -3 -9 324.99 11.29
    1 -3 10 1134.81 37.42
    -1 -3 -10 1194.35 38.49
    -1 3 -10 1126.04 37.44
    -1 -3 -10 1178.3 38.46
    -1 -3 -10 1166.44 38.47
    1 3 10 1243.42 37.63
    -1 -3 -11 932.78 31.42
    -1 -3 -11 949.57 31.49
    -1 -3 -11 925.12 31.44
    1 3 11 946.95 30.58
    1 3 12 130.44 4.62
    -1 -3 -12 121.28 5.38
    -1 -3 -12 121.54 5.35
    -1 -3 -12 127.53 5.42
    -1 -3 -13 66.83 3.54
    -1 -3 -13 69.37 3.58
    1 3 13 67.19 2.78
    -1 -3 -13 72.01 3.56
    -1 -3 -14 1383.44 47.41
    1 3 14 1489.76 46.54
    -1 -3 -14 1431.73 47.4
    -1 -3 -14 1415.05 46.44
    -1 -3 -14 1417.66 47.4
    -1 -3 -15 6.78 1.34
    -1 -3 -15 6.62 0.78
    -1 -3 -15 8.02 1.29
    -1 -3 -15 5.24 1.3
    -1 -3 -16 90.03 3.54
    -1 -3 -16 87.02 4.29
    1 3 16 90.01 4.34
    -1 -3 -16 84.53 4.33
    -1 -3 -17 734.8 24.18
    -1 -3 -17 731.95 25.06
    1 3 17 736.56 25.1
    -1 -3 -17 722.99 25.15
    -1 -3 -18 2.78 1.22
    -1 -3 -18 2.67 0.73
    1 3 18 1.42 1.06
    -1 -3 -18 1.72 1.1
    -1 -3 -19 386.18 14.71
    1 3 19 401.8 14.65
    -1 -3 -19 401.13 14.61
    -1 -3 -19 412.76 13.8
    -1 -3 -20 69.56 3.1
    1 3 20 67.83 2.84
    -1 -3 -20 73.44 3.86
    1 3 20 70.31 3.87
    -1 -3 -20 57.48 3.72
    -1 -3 -21 664.2 22.56
    -1 3 -21 614.19 22.9
    1 3 21 691.09 22.71
    -1 -3 -21 665.97 21.71
    -1 -3 -21 650.04 22.72
    1 3 21 628.73 21.26
    -1 3 -21 621.3 22.94
    -1 -3 -22 118.82 5.76
    -1 -3 -22 118 5.47
    -1 -3 -22 113.61 4.74
    1 3 22 116.07 5.49
    1 3 22 117.11 4.28
    -1 3 -22 110.4 5.97
    -1 3 -22 112.4 5.99
    -1 3 -23 110.4 5.9
    -1 -3 -23 130.76 5.43
    -1 -3 -23 121.06 5.61
    -1 3 -23 120.08 5.99
    -1 -3 -23 124.01 4.64
    1 3 23 124.71 5.47
    1 3 23 115.85 3.93
    -1 -3 -24 7.07 1.55
    1 3 24 9.98 1.73
    -1 -3 -24 6.85 1.18
    -1 -3 -24 4.19 1.7
    1 3 24 7.25 0.73
    1 3 24 9.75 2.18
    -1 3 -24 10.61 2.58
    -1 3 -24 7.68 2.32
    1 3 25 20.18 2.45
    1 3 25 15.7 0.91
    -1 -3 -25 20.41 1.73
    1 3 25 19.67 2.52
    -1 -3 -25 21.98 2.2
    -1 3 -25 18.12 2.93
    -1 3 -25 21.16 3.08
    -1 3 -25 0.98 1.61
    1 3 25 16.38 2.01
    -1 -3 -25 16.4 2.26
    -1 3 -26 8.81 2.77
    1 3 26 7.63 1.7
    -1 -3 -26 8.21 1.29
    -1 -3 -26 6.5 1.8
    1 3 26 8.12 2.24
    -1 -3 -26 7.02 1.61
    -1 3 -26 6.81 2.63
    1 3 26 5.18 2.15
    -1 3 -26 0.25 1.37
    -1 -3 -27 19.92 2.49
    -1 3 -27 31.19 3.65
    1 3 27 19.16 2.23
    1 3 27 22.05 2.84
    -1 3 -27 19.07 3.15
    -1 -3 -27 19.47 1.79
    1 3 27 18.18 2.77
    -1 3 -27 0.98 1.61
    -1 -3 -27 20.68 2.15
    -1 -3 -28 68.09 3.57
    1 3 28 69.06 4.48
    1 3 28 69.82 4.08
    -1 3 -28 60 4.93
    -1 3 -28 64.62 3.32
    -1 -3 -28 70.91 4.1
    -1 -3 -28 68.24 4.39
    1 3 28 65.5 4.5
    -1 3 -28 62.52 4.85
    1 3 29 70.77 4.84
    -1 3 -29 77.71 3.74
    -1 3 -29 79.65 5.48
    -1 -3 -29 91.3 5.23
    1 3 29 84.37 5.1
    -1 -3 -29 79.59 4.07
    1 3 29 92.23 4.81
    -1 3 -29 75.45 5.39
    -1 -3 -29 93.83 4.77
    1 3 30 18.35 2.35
    -1 -3 -30 17.29 1.95
    -1 3 -30 17.54 3.53
    1 3 30 20.02 3.06
    1 3 30 15.03 2.93
    -1 -3 -30 25.89 2.5
    -1 3 -30 18.31 1.79
    -1 3 -30 20.11 3.54
    -1 -3 -30 23.42 3.08
    1 3 31 274.44 10.86
    1 3 31 268.46 11.28
    -1 3 -31 275.1 11.89
    -1 -3 -31 284.45 10.92
    -1 3 -31 251.91 11.63
    -1 3 -31 259.73 9.69
    -1 -3 -31 261.05 10.17
    -1 -3 -31 261.39 11.23
    1 3 31 269.8 11.2
    -1 -3 -32 2.19 1.6
    -1 -3 -32 4.87 2.52
    -1 3 -32 1.89 1.25
    1 3 32 3.16 1.71
    -1 -3 -32 1.95 1.82
    -1 3 -32 0.69 3.11
    -1 3 -32 0.35 3.02
    1 3 32 3.62 2.55
    1 3 32 0.28 2.52
    -1 3 -33 0.71 3.38
    -1 -3 -33 3.14 2.34
    -1 -3 -33 3.41 1.53
    1 3 33 5.42 2.64
    1 3 33 2.85 2.59
    -1 3 -33 4.43 1.28
    -1 -3 -33 4.72 1.96
    1 3 33 1.74 1.85
    -1 3 -33 3.91 3.06
    -1 3 -34 60.36 5.26
    -1 -3 -34 54.61 4.37
    1 3 34 53.23 4.55
    -1 -3 -34 54.58 3.53
    -1 3 -34 61.08 3.07
    -1 3 -34 57.03 5.17
    1 3 34 51.04 3.87
    -1 -3 -34 62.06 4.07
    1 3 34 56.93 4.6
    -1 3 -35 20.15 1.84
    -1 -3 -35 15.26 2.09
    -1 -3 -35 20.1 2.57
    -1 3 -35 20.31 4.09
    -1 3 -35 8.65 3.6
    -1 -3 -35 20.96 3.32
    1 3 35 18.63 2.59
    1 3 35 18.57 3.34
    1 3 35 9.85 3.05
    -1 -3 -36 86.69 4.53
    -1 3 -36 79.96 6.19
    1 3 36 73.48 4.79
    -1 3 -36 85.02 6.23
    1 3 36 83.77 5.55
    1 3 36 84.71 5.42
    -1 -3 -36 80.43 5.52
    -1 -3 -36 91.73 5.02
    -1 3 -36 71.65 3.63
    -1 -3 -37 42.62 3.56
    -1 -3 -37 46.48 4.39
    -1 -3 -37 51.75 3.55
    -1 3 -37 42.36 4.98
    -1 3 -37 46.42 5.09
    1 3 37 49.27 4.5
    1 3 37 61.28 4.87
    1 3 37 51.15 3.93
    -1 3 -37 45.07 2.61
    -1 3 -38 20.65 4.16
    -1 -3 -38 23.16 3.45
    1 3 38 18.61 3.6
    -1 -3 -38 19.05 2.5
    -1 3 -38 21.99 4.05
    1 3 38 17.17 2.8
    -1 3 -38 18.39 1.76
    -1 -3 -38 23.27 2.77
    1 3 38 28.81 3.81
    1 3 39 23.16 2.99
    -1 -3 -39 27.72 3.04
    -1 3 -39 26.47 4.1
    1 3 39 22.97 3.89
    1 3 39 21.95 3.71
    -1 3 -39 23.04 1.83
    -1 -3 -39 28.61 3.77
    -1 3 -39 20.88 4.03
    -1 -3 -39 31.19 2.86
    -1 -3 -40 67.55 4.42
    -1 3 -40 46.73 5.26
    -1 -3 -40 62.16 4.82
    1 3 40 52.02 4.88
    -1 3 -40 52.36 5.31
    1 3 40 58.32 4.88
    -1 -3 -40 61.98 3.96
    1 3 40 54.71 4.18
    -1 3 -40 56.56 2.73
    -1 3 -41 7.52 1.2
    -1 -3 -41 11.34 3.15
    -1 -3 -41 11.94 2.33
    1 3 41 9.92 3.48
    1 3 41 14.06 3.57
    -1 3 -41 12.53 3.62
    -1 3 -41 9.23 3.8
    1 3 41 6.2 2.4
    -1 -3 -41 15.75 2.59
    1 3 42 -1.05 3.24
    1 3 42 -0.7 2.96
    -1 -3 -42 4.01 2.83
    -1 3 -42 1.11 0.69
    -1 -3 -42 4.84 2.18
    1 3 42 0.28 2.36
    -1 3 -42 2.25 3.62
    -1 3 -42 0.83 0.78
    -1 3 -42 2.64 3.34
    -1 -3 -42 3 2.14
    -1 -3 -43 105.95 6.67
    -1 -3 -43 90.05 5.31
    1 3 43 110.78 6.74
    -1 3 -43 90.21 7.11
    1 3 43 88.01 6.3
    -1 3 -43 100.11 7.03
    1 3 43 96.85 5.66
    -1 -3 -43 99.38 5.63
    -1 -3 -44 155.69 8.61
    -1 3 -44 144.93 9.05
    1 3 44 156.29 8.49
    1 3 44 148.27 7.55
    -1 -3 -44 162.47 7.45
    -1 3 -44 148.58 9.11
    -1 -3 -44 174.64 7.83
    1 3 44 156.85 8.6
    -1 -3 -45 9.66 2.47
    1 3 45 5.62 3.78
    -1 3 -45 0.48 3.53
    -1 -3 -45 5.25 2.59
    -1 -3 -45 15.5 3.65
    -1 3 -45 4.72 3.81
    1 3 45 6.1 2.66
    1 3 45 9.27 3.78
    1 3 46 7.61 2.76
    -1 -3 -46 2.74 2.28
    -1 -3 -46 10.13 3.59
    -1 3 -46 6.87 4.11
    -1 3 -46 8.2 3.78
    -1 -3 -46 7.05 2.52
    1 3 47 30.69 3.55
    -1 3 -47 16.76 4.23
    -1 3 -47 30.57 4.89
    -1 -3 -47 23.42 4.05
    -1 -3 -47 22.13 3.04
    -1 3 -48 2.04 4.05
    -1 3 -48 4.52 3.85
    -1 -3 -48 2.76 3.27
    -1 -3 -48 2 2.4
    1 3 48 6.53 2.83
    -1 3 -49 7.17 4.11
    -1 -3 -49 17.4 4.2
    -1 -3 -49 19.81 3.18
    1 3 49 16.44 3.28
    1 4 -49 26.75 4.83
    1 4 -49 32.19 4.97
    1 -4 -49 29.26 4.4
    1 -4 -49 28.83 4.16
    -1 4 49 25.59 3.88
    1 -4 -49 20.64 3.3
    1 -4 -49 31.92 4
    1 -4 -48 7.54 2.98
    1 -4 -48 6.55 3.2
    1 -4 -48 4.51 2.7
    1 4 -48 4.31 4.06
    1 4 -48 9.86 4.36
    -1 4 48 11.14 3.46
    -1 4 47 -1.05 3
    1 -4 -47 4.8 3.22
    1 4 -47 2.77 3.48
    1 -4 -47 0.71 2.46
    1 4 -47 -1.88 3.88
    1 -4 -47 0.95 2.5
    -1 4 46 4.94 3.55
    1 -4 -46 7.43 3.12
    -1 4 46 1.38 2.94
    -1 4 46 0.35 3.13
    1 4 -46 2.72 3.62
    1 -4 -46 0.7 2.46
    1 -4 -46 -0.31 2.49
    1 4 -46 -0.46 3.73
    1 -4 -45 24.59 3.36
    -1 4 45 21.17 3.62
    1 -4 -45 22.57 3.62
    -1 4 45 28.09 4.16
    1 4 -45 23.39 4.65
    1 4 -45 23.64 1.78
    -1 4 45 30.74 4.2
    1 4 -45 22.32 4.54
    1 4 -45 24.32 1.81
    1 -4 -45 22.88 3.18
    1 -4 -44 7.1 3.35
    -1 4 44 5.71 3.38
    -1 4 44 3.38 3.44
    1 4 -44 2.18 1.27
    1 4 -44 2.64 3.8
    1 -4 -44 4.49 2.49
    1 -4 -44 -0.34 2.52
    -1 4 44 3.03 2.93
    1 4 -44 0.88 3.68
    1 4 -44 -1.2 1.14
    1 4 -43 63.8 3.36
    -1 4 43 75.12 5.43
    -1 4 43 78.99 5.64
    1 4 -43 66.74 6.04
    1 -4 -43 74.1 4.8
    -1 4 43 83.61 5.39
    1 -4 -43 83.2 5.56
    1 4 -43 64.63 5.93
    1 4 -43 64.33 3.29
    1 -4 -43 93.19 5.54
    1 4 -42 2.68 1.24
    1 -4 -42 3.35 2.28
    -1 4 42 7.9 2.79
    -1 4 42 4.2 3.05
    1 4 -42 3.04 1.29
    1 -4 -42 6.02 2.45
    1 4 -42 7.58 3.91
    1 -4 -42 10.68 3.03
    1 4 -42 -1.26 3.78
    -1 4 42 3.23 3.08
    -1 4 41 4.74 3.18
    1 4 -41 3.01 1.29
    1 -4 -41 10.94 2.65
    1 4 -41 1.24 3.35
    1 -4 -41 6.95 3.07
    -1 4 41 3.79 2.91
    1 4 -41 1.65 3.85
    -1 4 41 5.2 2.69
    1 4 -41 1.56 1.32
    1 -4 -41 6.29 2.31
    -1 4 40 149.9 7.92
    1 -4 -40 171.18 8.16
    -1 4 40 161.52 8.15
    -1 4 40 158.46 8.1
    1 4 -40 158.56 8.86
    1 4 -40 166.99 8.97
    1 4 -40 145.5 6.32
    1 -4 -40 159.91 7.58
    1 4 -40 161.56 6.37
    1 -4 -40 158.46 8.18
    1 4 -39 132.22 5.62
    -1 4 39 129.21 7.19
    1 -4 -39 142.85 7.4
    1 4 -39 126.82 7.88
    1 -4 -39 155.6 7.48
    -1 4 39 132.12 7.21
    1 4 -39 128 8
    1 -4 -39 147.72 6.91
    -1 4 39 123.68 7.02
    1 -4 -38 38.87 3.87
    1 4 -38 28.36 4.47
    -1 4 38 23 3.63
    1 4 -38 27.93 4.09
    -1 4 38 28.65 3.48
    -1 4 38 28.72 3.73
    1 -4 -38 29.53 3.33
    1 -4 -38 39.77 3.51
    1 -4 -37 40.55 3.63
    -1 4 37 43.01 3.99
    1 -4 -37 49.24 3.68
    1 4 -37 38.82 4.73
    1 -4 -37 35.03 3.78
    -1 4 37 42.44 4.15
    1 4 -37 48.05 4.78
    -1 4 37 39.66 3.93
    1 -4 -36 1.84 1.92
    1 4 -36 2.54 3.2
    1 4 -36 9.46 3.41
    1 -4 -36 -0.75 1.78
    1 4 -36 3.62 0.61
    -1 4 36 5.09 2.62
    1 -4 -36 8.22 2.59
    -1 4 36 3.67 2.7
    -1 4 36 6.06 2.44
    1 4 -35 1.47 0.67
    1 -4 -35 7.1 2.61
    -1 4 35 -1.8 2.15
    -1 4 35 5.24 2.96
    1 4 -35 4.61 3.37
    -1 4 35 1.38 2.7
    1 4 -35 1.41 3.29
    1 -4 -35 2.42 1.95
    1 -4 -35 0.9 1.79
    1 -4 -34 131.92 6.25
    1 -4 -34 134.6 6.78
    1 4 -34 119.93 4.52
    -1 4 34 139.1 6.93
    1 4 -34 119.42 7.32
    -1 4 34 123.84 6.68
    1 4 -34 128.84 7.44
    -1 4 34 131.46 6.81
    1 -4 -34 142.35 6.86
    -1 4 33 217.54 9.64
    1 4 -33 232.06 10.47
    1 -4 -33 232.31 9.77
    1 -4 -33 211.89 9.1
    1 4 -33 235.89 10.49
    -1 4 33 223.56 9.71
    -1 4 33 218.84 9.73
    1 -4 -33 226.07 9.71
    1 4 -33 212.48 7.51
    1 4 -32 -0.98 3.02
    -1 4 32 0.51 2.61
    1 4 -32 0.97 0.71
    1 -4 -32 2.01 2.14
    1 -4 -32 1.99 1.87
    -1 4 32 -1.28 2.39
    1 -4 -32 3.53 2.24
    -1 4 32 -0.29 2.11
    1 4 -32 3.92 3.09
    1 -4 -31 115.01 5.57
    1 4 -31 110.81 6.5
    1 -4 -31 111.67 5.91
    -1 4 31 121.5 6.18
    1 4 -31 99.65 4.1
    -1 4 31 123.2 6.19
    -1 4 31 119.74 6.14
    1 4 -31 110.57 6.61
    1 -4 -31 119.65 6.12
    1 -4 -30 101.62 5.5
    -1 4 30 96.97 5.43
    1 -4 -30 95.41 4.96
    1 -4 -30 88.4 5.26
    -1 4 30 98.11 5.46
    -1 4 30 103.33 5.63
    1 4 -30 101.72 6.24
    1 4 -30 95.25 6.04
    1 4 -30 97.81 3.77
    1 -4 -29 24.51 2.7
    1 -4 -29 22.47 2.33
    -1 4 29 19.42 1.15
    1 4 -29 22.58 3.61
    1 -4 -29 25.27 2.66
    1 4 -29 22.97 3.45
    -1 4 29 23.31 2.83
    -1 4 29 31.6 3.06
    1 -4 -29 21.98 2.61
    -1 4 29 21.69 2.83
    1 4 -29 21.17 1.34
    1 -4 -28 3.55 1.96
    1 -4 -28 3.6 1.84
    -1 4 28 4.05 1.97
    -1 4 28 2.12 2.04
    1 4 -28 3.89 0.77
    -1 4 28 2.06 2.17
    1 -4 -28 4.16 1.45
    -1 4 28 4.54 0.77
    1 -4 -28 3.17 1.62
    -1 4 27 310 11.72
    -1 4 27 321.05 12.16
    1 4 -27 292.21 10.13
    1 -4 -27 320.17 12.1
    -1 4 27 304.59 11.77
    1 -4 -27 300.47 11.78
    -1 4 27 284.73 10.09
    1 -4 -27 300.42 11.41
    1 -4 -27 296.73 11.74
    1 -4 -26 75.21 4.37
    1 -4 -26 67.34 4.28
    1 -4 -26 65.18 3.87
    -1 4 26 71.47 3
    1 -4 -26 79.78 4.56
    1 4 -26 72.92 3
    -1 4 26 77.76 4.63
    1 -4 -25 51.07 3.54
    -1 4 25 51.76 2.36
    1 -4 -25 48.7 3.43
    1 -4 -25 47.63 3.09
    1 4 -25 45.49 2.26
    -1 4 25 55.4 3.81
    1 -4 -25 55.98 3.59
    -1 4 24 2.43 1.86
    -1 4 24 4.49 0.9
    1 -4 -24 5.33 1.71
    1 -4 -24 7.34 1.75
    1 -4 -24 3.67 1.3
    1 -4 -24 7.23 1.74
    1 4 -24 5.78 0.88
    1 -4 -23 86.8 4.24
    1 -4 -23 85.96 4.54
    1 4 -23 82.19 3.41
    -1 4 23 87.82 4.4
    -1 4 23 83.25 3.49
    1 -4 -23 91.08 4.83
    1 -4 -23 85.37 4.5
    -1 4 23 81.04 4.73
    1 -4 -22 18.36 2.15
    -1 4 22 19.3 1.39
    -1 4 22 16.61 1.88
    1 4 -22 18.43 1.36
    -1 4 22 15.25 2.19
    1 -4 -22 23.19 2.34
    1 -4 -22 15.86 2
    1 -4 -22 15.52 1.77
    1 -4 -21 505.47 18.11
    1 -4 -21 508.59 18.13
    -1 4 21 510.01 17.11
    1 -4 -21 508.88 17.8
    -1 4 21 499.53 18.01
    -1 4 21 524.53 18.48
    -1 4 21 495.73 17.88
    1 -4 -21 509.49 18.43
    1 -4 -20 38.02 2.89
    1 -4 -20 34.52 2.63
    1 -4 -20 35.5 2.4
    1 -4 -20 35.32 2.66
    -1 4 20 33.37 2.45
    -1 4 20 37.71 2.01
    -1 4 20 32.1 2.59
    -1 4 20 35.96 2.82
    -1 4 19 33.76 1.94
    1 -4 -19 37.32 2.81
    -1 4 19 33.99 2.74
    1 -4 -19 36.2 2.57
    -1 4 19 32.1 2.48
    -1 4 19 32.45 2.34
    1 -4 -19 29.67 2.47
    1 -4 -19 34 2.36
    1 -4 -18 199.18 8.26
    1 -4 -18 198.27 7.92
    1 -4 -18 196.59 7.66
    -1 4 18 186.45 7.67
    -1 4 18 194.18 7.85
    1 -4 -18 199.91 7.97
    -1 4 18 200.8 7.26
    1 -4 -17 -0.14 0.99
    -1 4 17 1.6 1.08
    1 -4 -17 1.46 1.18
    -1 4 17 2.5 1.18
    1 -4 -17 2.87 1.25
    1 -4 -17 0.82 1.14
    1 -4 -16 115.12 5.26
    -1 4 16 118.74 5.25
    1 -4 -16 115.6 5.02
    1 -4 -16 127.48 5.64
    1 -4 -16 121.52 5.32
    -1 4 16 116.23 5.09
    1 -4 -15 88.4 4.33
    -1 4 15 97.39 4.38
    1 -4 -15 93.93 4.44
    -1 4 15 89.99 4.19
    1 -4 -15 89.54 4.58
    1 -4 -14 422.53 14.85
    1 -4 -14 432 15.24
    1 -4 -14 419.25 14.83
    -1 4 14 424.56 14.7
    -1 4 14 393.55 14.69
    1 -4 -13 26.61 2.09
    -1 4 13 23.75 1.85
    1 -4 -13 26.04 2.04
    1 -4 -13 29.81 2.26
    -1 4 13 26.58 2.04
    -1 4 12 1019.73 33.61
    1 -4 -12 1005.74 34.01
    -1 4 12 959.59 33.96
    -1 4 12 1025.73 33.49
    1 -4 -12 1017.78 33.67
    1 -4 -12 1012.63 33.66
    -1 4 11 87.32 3.87
    -1 4 11 86.89 4.27
    -1 4 11 78.63 3.88
    1 -4 -11 89.84 4.06
    -1 4 11 88.23 4.02
    1 -4 -11 86.87 4.04
    -1 4 10 167.34 6.92
    1 -4 -10 168.09 6.59
    -1 4 10 170.81 6.46
    1 -4 -10 164.13 6.57
    -1 4 10 168.49 6.53
    -1 4 10 153.45 6.44
    -1 4 9 36.59 2.54
    1 4 -9 43.84 2.16
    -1 4 9 40.45 2.45
    -1 4 9 40.14 2.43
    -1 4 9 45.07 2.42
    -1 4 8 891.26 29.85
    1 4 -8 907.07 29.66
    -1 4 8 895.79 30.28
    -1 4 7 5.77 1.16
    1 4 -7 6.64 0.95
    -1 4 6 66.81 3.51
    1 4 -6 73.1 3.21
    1 4 -5 337.77 11.51
    -1 4 5 335.11 11.86
    1 -4 -5 306.7 11.71
    1 4 -4 171.62 6.49
    -1 4 4 168.24 6.73
    -1 4 3 139.63 5.86
    1 4 -3 150.41 5.73
    1 4 -2 344.73 12.07
    -1 4 2 339.48 12.17
    -1 4 1 3025.19 98.61
    1 4 -1 3072 98.59
    -1 4 0 173.53 6.72
    1 4 0 178.44 6.8
    1 4 1 4.12 0.98
    -1 4 -1 3.41 0.94
    1 4 2 266.43 9.78
    -1 4 -2 265.11 9.53
    1 4 3 8.16 1.25
    -1 -4 -3 7.31 1.22
    1 -4 3 6.39 0.89
    -1 4 -3 7.59 1.03
    -1 4 -4 238.4 8.52
    1 4 4 238.33 8.94
    1 -4 4 234.94 8.47
    -1 4 -5 331.28 11.34
    1 4 5 327.93 11.86
    1 -4 5 323.4 11.29
    1 4 5 343.39 11.9
    1 4 5 307.97 11.75
    1 4 6 2.57 1.05
    1 -4 6 2.7 0.69
    1 4 6 4.81 1.08
    -1 4 -6 3.71 0.76
    1 4 6 3.16 1.12
    -1 4 -7 162.35 5.94
    -1 -4 -7 167.26 6.58
    -1 -4 -7 164.8 6.57
    1 -4 7 165.63 5.92
    1 4 7 157.54 6.54
    1 4 7 163.63 6.54
    1 4 7 142.61 6.43
    -1 -4 -8 406.6 13.67
    -1 4 -8 371.89 12.84
    1 -4 8 359.39 12.79
    1 4 8 390.77 13.64
    -1 -4 -8 399.76 13.65
    1 -4 9 26.09 1.47
    1 4 9 26.68 2.1
    -1 -4 -9 28.49 2.15
    -1 4 -9 26.73 1.48
    -1 -4 -9 29.79 2.21
    1 4 10 527.87 16.88
    1 4 10 497.76 17.78
    -1 4 -10 504.5 16.81
    1 -4 10 492.94 16.79
    -1 -4 -10 518.07 17.78
    -1 -4 -10 497.82 17.72
    -1 -4 -11 120.85 5.3
    -1 4 -11 114.01 4.38
    -1 -4 -11 121.68 5.33
    1 4 11 126.67 4.55
    -1 -4 -11 126.06 5.41
    1 -4 11 119.71 4.37
    -1 -4 -12 159.83 6.62
    -1 -4 -12 156.84 6.59
    -1 -4 -12 151.39 6.55
    -1 4 -12 150.11 5.48
    1 4 12 167.98 5.73
    -1 -4 -13 464.3 15.85
    -1 4 -13 401.48 14.46
    -1 -4 -13 455.87 15.77
    -1 -4 -13 471.75 15.84
    1 4 13 478.24 14.81
    -1 -4 -14 1245.72 40.97
    -1 4 -14 1180.32 39.44
    -1 -4 -14 1264.47 40.92
    -1 -4 -14 1273.64 40.95
    1 4 14 1277.62 39.89
    -1 -4 -15 113.7 5.39
    -1 -4 -15 122.15 5.44
    1 4 15 119.42 4.51
    -1 -4 -15 104.89 5.27
    -1 -4 -16 583.69 20.31
    -1 -4 -16 557.28 20.24
    -1 -4 -16 549.26 20.19
    1 4 16 590.74 19.2
    1 4 17 200.5 7.06
    -1 -4 -17 193.27 8
    -1 -4 -17 182.05 7.91
    -1 -4 -17 197.59 8.06
    1 4 17 181.19 7.92
    -1 -4 -18 85.13 4.52
    -1 -4 -18 95.25 4.68
    -1 -4 -18 82.55 4.47
    1 4 18 90.89 3.78
    1 4 18 83.96 4.54
    -1 -4 -19 18.25 2.06
    1 4 19 16.99 2.02
    -1 -4 -19 17.66 2.1
    -1 -4 -19 18.91 2.09
    -1 -4 -20 0.64 0.67
    1 4 20 1.09 1.29
    -1 -4 -20 0.43 1.28
    -1 -4 -20 1.06 1.36
    -1 -4 -20 -0.21 1.21
    -1 -4 -21 8.2 1.7
    1 4 21 6.27 1.59
    -1 -4 -21 5.45 1.61
    -1 -4 -21 3.98 1.6
    -1 -4 -21 7.17 1
    -1 -4 -22 4.74 1.63
    -1 -4 -22 6.18 1.66
    -1 -4 -22 4.95 0.95
    1 4 22 6.84 1.66
    -1 -4 -22 2.52 1.55
    -1 -4 -23 53.49 3.64
    -1 -4 -23 48.43 3.37
    1 4 23 46.91 3.52
    1 4 23 51.4 3.55
    -1 -4 -23 52.67 3.6
    -1 -4 -23 53.61 2.66
    -1 -4 -24 6.75 1.9
    -1 -4 -24 4.35 1.04
    -1 -4 -24 3.24 1.47
    1 4 24 3.81 1.64
    -1 -4 -24 3.18 1.67
    1 4 24 1.84 1.92
    -1 -4 -25 230.92 9.56
    1 4 25 238.79 9.53
    -1 4 -25 230.5 9.98
    1 4 25 208.96 7.87
    -1 -4 -25 222.06 8.29
    -1 -4 -25 237.13 9.47
    1 4 25 230.01 9.45
    -1 -4 -25 231.3 9.63
    -1 4 -25 208.65 9.79
    -1 4 -26 12.57 2.91
    -1 -4 -26 8.97 1.82
    1 4 26 4.21 2.14
    1 4 26 10.44 2.04
    1 4 26 9.99 2.38
    -1 4 -26 10.62 2.97
    -1 -4 -26 8.09 1.32
    1 4 26 7.52 0.89
    -1 -4 -26 9.62 2.22
    1 4 27 52.27 2.25
    -1 -4 -27 54.1 2.86
    1 4 27 62.68 3.83
    -1 -4 -27 57.62 3.96
    -1 4 -27 51.92 4.41
    1 4 27 59.48 4.01
    1 4 27 51.01 3.8
    -1 -4 -27 55.96 3.67
    -1 4 -27 51.9 4.37
    -1 4 -28 -0.31 1.25
    -1 -4 -28 2.91 1.18
    1 4 28 1.81 1.57
    -1 4 -28 3.75 2.82
    1 4 28 5.38 2.27
    -1 4 -28 4.99 2.82
    -1 -4 -28 4.3 1.82
    1 4 28 2.36 0.66
    1 4 28 1.57 2.2
    -1 -4 -28 2.21 1.81
    -1 -4 -29 87.82 3.95
    1 4 29 83.65 2.92
    -1 4 -29 78.82 5.42
    1 4 29 75 2.89
    1 4 29 81.89 4.94
    -1 -4 -29 85.06 5.02
    -1 4 -29 81.58 5.5
    -1 -4 -29 95.03 4.95
    1 4 29 77.38 4.96
    1 4 29 97.56 5
    -1 4 -30 6.95 3.29
    1 4 30 1.37 2.49
    1 4 30 9.64 2.11
    -1 4 -30 9.6 3.13
    1 4 30 9.17 2.53
    -1 -4 -30 5.8 1.98
    -1 -4 -30 8.49 2.44
    -1 -4 -30 6.8 1.43
    -1 4 -30 0.77 1.58
    1 4 31 122.85 6.02
    1 4 31 129.72 6.3
    -1 -4 -31 129.21 6.1
    -1 4 -31 128.98 6.87
    -1 -4 -31 126.53 5.07
    -1 -4 -31 128.44 6.42
    1 4 31 114.59 6.14
    -1 4 -31 121.63 6.83
    -1 4 -32 287.35 10.93
    -1 -4 -32 293.82 11.03
    -1 4 -32 299.99 12.96
    1 4 32 292.14 12.29
    -1 -4 -32 316.63 12.17
    -1 -4 -32 293.63 12.37
    1 4 32 299.69 12.33
    1 4 32 298.85 12.08
    -1 4 -32 284.35 12.84
    1 4 33 41.11 3.66
    -1 4 -33 46.09 4.81
    1 4 33 45.56 4.27
    -1 -4 -33 44.69 3.68
    -1 4 -33 46.22 4.95
    1 4 33 49.7 4.39
    -1 -4 -33 43.68 4.21
    -1 4 -33 48.41 3
    -1 -4 -33 49.97 3.14
    -1 -4 -34 70.41 5.22
    -1 4 -34 71.26 5.84
    -1 -4 -34 97.28 5.23
    1 4 34 88.22 5.1
    -1 -4 -34 72.47 4.05
    -1 4 -34 80.99 3.99
    -1 4 -34 75.93 5.76
    1 4 34 70.76 5.26
    1 4 34 74.9 5.3
    1 4 35 27.72 3.81
    -1 4 -35 28.98 4.27
    -1 -4 -35 23.56 3.44
    1 4 35 24 3.71
    -1 -4 -35 24.58 3.09
    -1 -4 -35 28.48 2.48
    -1 4 -35 26.48 2.3
    -1 4 -35 29.71 4.32
    1 4 35 22.92 2.97
    -1 -4 -36 2.27 1.73
    -1 -4 -36 2.35 2.14
    1 4 36 0.31 2.83
    -1 4 -36 1.96 3.28
    -1 -4 -36 10.71 3.06
    -1 4 -36 0.29 1.41
    1 4 36 -0.3 2.21
    1 4 36 -0.31 2.85
    -1 4 -36 2.35 3.41
    1 4 37 189.25 9.05
    1 4 37 210.51 9.58
    -1 -4 -37 205.14 8.29
    1 4 37 207.46 9.58
    -1 -4 -37 208.55 9.24
    -1 4 -37 182.75 9.99
    -1 -4 -37 201.86 9.6
    -1 4 -37 204.78 10.32
    -1 4 -37 191.65 7.77
    -1 4 -38 0.41 3.52
    -1 4 -38 5.71 1.71
    -1 -4 -38 6.43 1.9
    1 4 38 4.93 3.24
    -1 4 -38 3.29 3.26
    -1 -4 -38 8.17 2.55
    1 4 38 3.28 3.04
    1 4 38 6.1 2.58
    -1 4 -39 3.95 1.5
    1 4 39 6.81 2.63
    -1 -4 -39 2.77 2.37
    1 4 39 1 3.03
    -1 -4 -39 3.36 2.64
    -1 4 -39 0.84 3.56
    -1 4 -39 -1.27 3.7
    1 4 39 0.34 3.09
    -1 -4 -39 3.11 1.78
    1 4 40 5.65 2.54
    -1 4 -40 4.75 3.68
    1 4 40 8.21 3.45
    -1 4 -40 3.89 3.4
    1 4 40 9.88 3.43
    -1 4 -40 6.08 1.65
    -1 -4 -40 10.33 2.98
    -1 -4 -40 5.6 2.31
    -1 -4 -40 3.41 1.77
    -1 -4 -41 0.94 2.12
    1 4 41 1.59 2.58
    -1 -4 -41 3.94 1.92
    -1 -4 -41 5.49 2.82
    -1 4 -41 2.21 3.9
    -1 4 -41 1.53 1.42
    1 4 41 4.17 3.04
    -1 4 -41 -3.09 4.1
    1 4 41 1.74 3.08
    1 4 42 2.84 3.3
    -1 4 -42 -0.9 4.1
    1 4 42 1.28 2.45
    -1 -4 -42 4.72 2.09
    -1 -4 -42 1.59 2.3
    -1 4 -42 0.84 1.39
    1 4 42 3.54 3.29
    -1 -4 -42 9.64 3.23
    -1 4 -42 -1.81 3.94
    -1 -4 -43 93.19 5.08
    -1 4 -43 81.4 6.71
    -1 -4 -43 96.63 5.82
    1 4 43 94.54 6.47
    -1 4 -43 78.54 6.71
    1 4 43 88.6 6.19
    1 4 43 93.85 5.94
    -1 4 -43 87.42 4.05
    -1 -4 -43 105.63 6.64
    -1 -4 -44 66.56 4.79
    -1 -4 -44 62.44 4.2
    1 4 44 61.18 4.81
    1 4 44 60.2 5.38
    -1 4 -44 55.36 3
    -1 -4 -44 63.99 5.46
    -1 4 -44 54.86 5.87
    1 4 44 75.61 5.82
    -1 4 -44 65.89 6.1
    -1 -4 -45 4.9 2.52
    1 4 45 4.59 2.84
    1 4 45 14.65 3.86
    -1 4 -45 4.2 1.36
    -1 4 -45 14.27 4.29
    -1 -4 -45 6.46 3.26
    1 4 45 14.3 3.91
    -1 4 -45 2.42 3.84
    -1 -4 -45 8.67 2.3
    -1 -4 -46 12.86 2.77
    -1 4 -46 3.95 4.02
    -1 -4 -46 3.08 3.29
    1 4 46 9.93 3.65
    -1 -4 -46 8.36 2.23
    -1 4 -46 4.36 4.02
    1 4 46 11.84 3.1
    1 4 46 5.37 3.57
    1 4 47 3.31 2.74
    -1 -4 -47 0.66 2.55
    1 4 47 4.28 3.55
    -1 4 -47 0.49 3.74
    -1 4 -47 0.5 3.94
    -1 -4 -47 2.51 2.17
    -1 -4 -47 3.15 3.29
    1 4 47 4.3 3.69
    1 4 48 2.66 2.87
    -1 4 -48 3.59 4.03
    -1 -4 -48 3.21 3.3
    -1 -4 -48 0.26 2.12
    -1 4 -48 1.01 3.79
    1 -5 -48 38.74 3.86
    1 -5 -48 37.32 4.55
    -1 5 48 41.07 4.92
    -1 5 48 32.36 4.68
    1 5 -48 42.86 5.67
    1 -5 -48 39.28 4.57
    1 5 -48 25.13 5.14
    1 -5 -48 39.86 4.4
    -1 5 48 36.8 4.7
    -1 5 47 2.54 3.53
    1 -5 -47 4.51 2.59
    -1 5 47 2.66 2.94
    1 5 -47 -2.84 4.18
    1 -5 -47 5.94 3.48
    1 -5 -47 4.02 3.5
    -1 5 47 -2.89 3.44
    1 -5 -47 3.48 2.85
    1 5 -47 -2.85 4.43
    1 5 -46 0.47 4.01
    -1 5 46 2.84 3.6
    -1 5 46 -1.07 3.44
    1 -5 -46 1.47 2.18
    1 -5 -46 -1.91 2.71
    1 -5 -46 -0.79 2.81
    1 5 -46 -0.93 4.17
    -1 5 46 -0.75 3.02
    1 -5 -46 3.11 3.09
    -1 5 45 0.74 2.83
    -1 5 45 3.15 3.46
    1 5 -45 -0.29 1.37
    1 -5 -45 3.02 2.73
    1 -5 -45 -0.39 2.63
    1 5 -45 1.38 1.46
    1 -5 -45 4.94 3.03
    1 5 -45 0.46 4.17
    -1 5 45 2.1 3.36
    1 -5 -45 -0.29 2.18
    1 5 -45 -0.46 3.62
    1 -5 -44 10.17 3.22
    1 5 -44 5.37 4.07
    1 -5 -44 8.93 3.06
    -1 5 44 1.37 3.16
    1 -5 -44 1.71 2.17
    -1 5 44 3.68 2.95
    1 5 -44 0.45 3.86
    -1 5 44 5.49 3.38
    1 5 -44 3.27 1.49
    1 5 -44 5.23 1.57
    1 -5 -44 5.58 3.01
    1 -5 -43 18.18 3.46
    1 -5 -43 14.35 3.07
    -1 5 43 14.11 3.44
    1 5 -43 7.01 3.88
    1 5 -43 9.2 3.97
    1 5 -43 13.63 1.92
    -1 5 43 16.37 3.49
    -1 5 43 14.49 3.76
    1 -5 -43 13.27 3.18
    1 -5 -43 16.48 2.76
    -1 5 42 6.29 3.39
    1 -5 -42 11.5 2.59
    -1 5 42 9.89 3.19
    1 5 -42 4.96 1.69
    1 -5 -42 4.37 2.69
    1 -5 -42 3.6 2.81
    1 5 -42 5.58 3.84
    1 5 -42 3.86 3.34
    1 -5 -42 6.75 2.83
    -1 5 42 11.51 3.2
    -1 5 41 15.59 3.64
    1 -5 -41 17.02 3.4
    -1 5 41 23.64 3.85
    1 -5 -41 13.69 2.65
    -1 5 41 13.14 3.28
    1 -5 -41 11.27 3.01
    1 5 -41 13.33 2.1
    1 -5 -41 14.03 2.99
    1 5 -41 14.69 4.07
    1 5 -41 18.02 4.13
    1 -5 -40 35.77 3.36
    -1 5 40 31.79 4.04
    1 5 -40 42.15 4.9
    -1 5 40 33.02 3.93
    1 -5 -40 40.85 3.98
    -1 5 40 40.73 4.3
    1 -5 -40 39.03 3.98
    1 5 -40 37.76 4.98
    1 -5 -40 33.37 3.8
    -1 5 39 2.08 2.57
    1 5 -39 1.2 3.47
    1 -5 -39 -0.35 2.34
    -1 5 39 -0.62 2.85
    1 5 -39 2.81 3.64
    1 -5 -39 3.7 2.61
    -1 5 39 -0.62 2.99
    1 -5 -39 4.12 2.05
    1 -5 -39 0.66 2.47
    -1 5 38 0.92 2.79
    1 5 -38 9.39 3.75
    1 -5 -38 9.85 3.02
    1 -5 -38 4.51 2.5
    -1 5 38 0.69 2.51
    1 5 -38 4.69 3.49
    1 -5 -38 5.03 2.32
    -1 5 38 -0.31 3.04
    1 -5 -38 13.61 3.27
    1 -5 -37 207.72 9.21
    1 5 -37 188.13 9.57
    -1 5 37 189.06 8.91
    -1 5 37 189.38 9.09
    1 -5 -37 166.93 8.67
    1 -5 -37 172.32 8.06
    1 5 -37 195.63 9.65
    1 -5 -37 178.75 8.85
    -1 5 37 186.87 8.94
    1 -5 -36 14.68 2.61
    1 -5 -36 8.64 2.79
    1 -5 -36 6.39 2.38
    1 -5 -36 11.88 3.16
    -1 5 36 7.38 2.71
    1 5 -36 10.84 3.65
    1 5 -36 8.21 3.42
    -1 5 36 6.45 2.89
    -1 5 36 6.44 3
    -1 5 35 -1.15 2.84
    1 -5 -35 4.21 2.67
    1 5 -35 5.1 3.28
    -1 5 35 -1.43 2.9
    1 -5 -35 1.88 1.91
    1 5 -35 5.11 3.54
    1 -5 -35 7.32 2.77
    1 -5 -35 3.96 2.27
    -1 5 35 4.97 2.6
    -1 5 34 92.39 5.75
    -1 5 34 89.68 5.67
    1 5 -34 89.83 6.33
    1 -5 -34 104.7 5.87
    1 -5 -34 94.02 5.62
    -1 5 34 98.86 5.95
    1 5 -34 87.4 6.35
    1 -5 -34 96.28 5.68
    1 -5 -34 97.16 5.17
    1 -5 -33 49.35 3.98
    -1 5 33 43.33 3.93
    1 5 -33 55.39 4.84
    1 -5 -33 48.03 3.38
    -1 5 33 47.57 4.14
    1 5 -33 61.39 5.13
    1 -5 -33 42.93 3.73
    1 -5 -33 47.52 3.85
    -1 5 33 35.37 1.74
    -1 5 33 50.35 4.05
    -1 5 32 10.34 1.05
    1 -5 -32 13.38 2.11
    -1 5 32 8.16 2.43
    1 -5 -32 8.38 2.42
    -1 5 32 5.07 2.43
    1 5 -32 11.82 3.35
    1 -5 -32 9.06 2.29
    1 -5 -32 7.07 2.35
    -1 5 32 9.39 2.62
    1 5 -32 8.18 3.37
    1 -5 -31 26.11 3.02
    -1 5 31 22.97 1.57
    1 -5 -31 26.79 2.71
    -1 5 31 32.9 3.32
    1 -5 -31 28.04 3.11
    -1 5 31 19.92 2.92
    -1 5 31 29.55 3.36
    1 -5 -31 33.08 3.3
    1 5 -30 130.47 4.87
    1 5 -30 136.72 4.87
    1 -5 -30 156.29 7.16
    -1 5 30 158.21 7.48
    -1 5 30 144.6 7.09
    1 -5 -30 164.39 7.42
    -1 5 30 155.85 5.38
    -1 5 30 140.55 6.93
    1 -5 -30 151.13 6.54
    1 -5 -30 152.51 7.09
    1 -5 -29 -1.21 1.5
    1 -5 -29 -0.52 1.77
    1 -5 -29 0.26 1.81
    1 -5 -29 0.59 1.84
    -1 5 29 -0.5 2.39
    -1 5 29 4.42 2.19
    1 5 -29 1.24 0.57
    -1 5 29 1.59 1
    1 5 -29 -0.35 0.53
    -1 5 29 -2.39 2.07
    1 -5 -28 1.76 1.94
    -1 5 28 -0.29 1.98
    1 5 -28 1.21 0.6
    1 5 -28 -0.26 0.71
    1 -5 -28 2.16 1.39
    -1 5 28 0.9 0.94
    1 -5 -28 1.75 1.72
    -1 5 28 0.72 1.96
    1 -5 -28 0.25 1.77
    1 -5 -27 66.2 3.79
    1 -5 -27 74.12 4.39
    1 -5 -27 59.9 4.14
    -1 5 27 71.4 3.13
    -1 5 27 74.11 4.42
    1 5 -27 60.09 2.66
    -1 5 27 71.29 4.57
    1 5 -27 66.62 2.68
    1 -5 -27 68.89 4.42
    -1 5 26 1.1 0.94
    -1 5 26 1.13 1.94
    -1 5 26 -0.56 1.9
    1 5 -26 1.08 0.67
    1 -5 -26 1.85 1.34
    1 -5 -26 3.13 1.88
    1 -5 -26 1.66 1.9
    1 5 -26 2.57 0.85
    1 -5 -26 1.4 1.61
    -1 5 26 -1.21 1.55
    1 -5 -25 284.13 11.16
    1 -5 -25 296.45 11.59
    -1 5 25 285.15 9.92
    -1 5 25 294.52 11.14
    -1 5 25 273.4 10.74
    -1 5 25 266.56 11.37
    1 5 -25 266.9 9.51
    1 -5 -25 276.7 10.6
    1 5 -25 277.77 9.49
    1 -5 -25 260.2 10.98
    1 -5 -24 168.25 7.54
    -1 5 24 182.92 6.58
    1 -5 -24 163.38 7.78
    -1 5 24 158.99 7.11
    1 5 -24 175.2 6.14
    -1 5 24 168 7.87
    1 -5 -24 161.4 7.48
    1 -5 -24 160.75 7.01
    -1 5 23 233.98 8.09
    -1 5 23 230.43 9.46
    1 -5 -23 211.01 8.99
    1 -5 -23 201.3 8.45
    1 -5 -23 206.65 9.22
    -1 5 23 215.8 8.61
    1 5 -23 210.79 7.59
    1 -5 -23 211.96 8.97
    -1 5 22 17.77 1.6
    -1 5 22 19.85 2.02
    -1 5 22 17.28 2.31
    1 -5 -22 13.21 2.07
    1 -5 -22 21.96 2.31
    1 -5 -22 21.17 2.33
    1 5 -22 19.65 1.31
    -1 5 21 1.77 1.57
    1 -5 -21 1.77 1.41
    -1 5 21 -0.24 0.97
    1 -5 -21 2.29 1.59
    -1 5 21 -0.69 1.22
    1 5 -21 -0.16 0.63
    1 -5 -21 0.63 1.39
    1 -5 -20 302.22 12.12
    1 5 -20 329.79 11.05
    1 -5 -20 311.76 12.53
    -1 5 20 326.24 11.91
    1 -5 -20 311.28 12.19
    1 5 -19 169.7 6.15
    -1 5 19 160.41 6.88
    1 -5 -19 163.53 7.15
    1 -5 -19 162.18 7.45
    1 -5 -19 168.52 7.2
    -1 5 18 13.96 1.71
    1 -5 -18 13.27 1.95
    1 -5 -18 12.48 1.92
    1 5 -18 14.37 1.22
    -1 5 18 13.82 1.7
    1 -5 -18 11.98 1.86
    1 5 -17 493.22 16.65
    1 -5 -17 492.6 17.61
    1 -5 -17 495.34 18
    -1 5 17 483.06 17.51
    1 -5 -17 483.22 17.57
    -1 5 17 504.66 17.31
    1 5 -16 65.46 2.96
    -1 5 16 61.45 3.58
    -1 5 16 65.21 3.44
    1 -5 -16 66.11 3.78
    1 -5 -16 69.05 3.77
    -1 5 15 0.44 1.03
    1 -5 -15 0.72 1.14
    -1 5 15 -0.51 1.23
    1 -5 -15 -0.18 1.24
    1 5 -15 1.45 0.77
    1 -5 -14 1.76 1.2
    1 -5 -14 1.92 1.33
    1 5 -14 1.99 0.79
    -1 5 14 1.51 1.11
    -1 5 14 0.43 1
    -1 5 13 486.79 18.32
    1 -5 -13 513.88 18.04
    -1 5 13 514.57 18.01
    1 5 -13 519.24 17.39
    -1 5 13 509.45 17.75
    -1 5 13 511.81 17.98
    -1 5 12 65.58 3.25
    -1 5 12 53.75 3.27
    -1 5 12 60.12 3.36
    -1 5 12 53.7 3.49
    1 5 -12 60.97 2.9
    -1 5 11 171.66 7.21
    -1 5 11 166.18 7.16
    1 5 -11 194.21 6.85
    -1 5 11 184.8 7.09
    -1 5 11 168.31 7.47
    1 5 -10 121.26 4.92
    -1 5 10 118.57 5.31
    -1 5 10 117.69 5.1
    -1 5 10 121.07 5.65
    -1 5 10 122.55 5.36
    -1 5 9 447.04 15.7
    1 5 -9 432.83 15.24
    -1 5 9 447.4 15.69
    -1 5 9 441 15.97
    -1 5 8 161.19 6.69
    -1 5 8 155.3 6.84
    -1 5 8 163.84 6.71
    1 5 -8 161.64 6.28
    1 -5 -7 3.36 1.07
    -1 5 7 3.06 1.17
    -1 5 7 2.68 1.25
    1 5 -7 3.43 0.88
    -1 5 7 5.02 1.46
    -1 5 6 197.1 7.86
    1 5 -6 189.07 7.36
    -1 5 5 210.04 8.49
    1 5 -5 219.73 8.15
    -1 5 4 2.13 1.06
    1 5 -4 1.33 0.87
    1 5 -3 49.7 2.79
    -1 5 3 54.73 3.1
    1 5 -2 1150.08 38.11
    -1 5 2 1146.13 38.23
    1 5 -1 5.4 1.14
    -1 5 1 6.08 1.17
    1 5 0 2219.04 72.65
    -1 5 0 2234.04 72.58
    1 -5 1 50.89 2.86
    -1 5 -1 56.19 2.95
    1 5 1 57.99 3.13
    1 -5 2 292.12 10.99
    1 5 2 312.86 11.35
    -1 5 -2 314.73 11.11
    1 -5 3 7.33 1.11
    1 5 3 5.79 1.21
    -1 5 -3 9.72 1.26
    1 5 4 426.37 15.01
    -1 5 -4 425.81 14.6
    1 5 4 429.6 15.14
    1 5 4 414.57 15.11
    1 -5 4 400.49 14.54
    1 5 5 431.34 15.48
    -1 5 -5 430.98 14.91
    1 5 5 444.91 15.46
    1 -5 5 423.19 14.87
    -1 -5 -5 425.85 15.39
    1 5 5 424.91 15.45
    -1 5 -6 187.54 7
    1 -5 6 184.87 6.97
    1 5 6 179.84 7.48
    -1 5 -7 198.83 7.34
    1 5 7 197.65 7.92
    1 -5 7 192.72 7.28
    1 -5 8 66.11 3.09
    -1 5 -8 68.31 3.14
    1 5 8 72.79 3.81
    -1 5 -9 1.16 0.68
    1 5 9 1.7 1.12
    1 -5 9 1.61 0.72
    -1 -5 -10 14.46 1.86
    1 -5 10 16.18 1.29
    1 5 10 16.44 1.86
    -1 -5 -10 15.69 1.89
    -1 5 -10 16.24 1.31
    -1 -5 -11 1649.74 53.94
    -1 -5 -11 1676.48 54.01
    -1 5 -11 1621.14 52.89
    1 -5 11 1596.73 52.84
    1 5 11 1648.48 54.03
    -1 5 -12 39.28 2.05
    1 5 12 38.67 2.13
    -1 -5 -12 44.54 3.04
    -1 -5 -12 46.11 3.08
    1 5 12 44.31 3
    1 5 13 1053.77 33.29
    -1 -5 -13 987.47 34.36
    -1 -5 -13 986 34.33
    -1 5 -13 999.34 33.1
    -1 -5 -14 213.71 8.61
    -1 5 -14 197.56 7.3
    1 5 14 221.17 7.6
    -1 -5 -14 210.89 8.62
    1 5 15 1.28 0.76
    -1 -5 -15 1.51 1.18
    -1 5 -15 3.51 0.66
    -1 -5 -15 1.86 1.29
    -1 -5 -15 3.07 1.54
    1 5 16 11.79 1.19
    -1 5 -16 10.96 0.91
    -1 -5 -16 14.9 1.93
    -1 -5 -16 15.16 1.88
    -1 -5 -16 13.11 1.89
    -1 -5 -17 -0.22 1.35
    -1 5 -17 0.74 0.51
    1 5 17 0.68 0.78
    -1 -5 -17 1.08 1.33
    -1 -5 -17 2.36 1.45
    -1 -5 -18 41.14 3.12
    -1 -5 -18 37.21 3.01
    1 5 18 43.21 2.23
    -1 -5 -18 30.16 2.82
    1 5 19 271.13 10.9
    1 5 19 280.5 9.72
    -1 -5 -19 266.32 10.86
    -1 -5 -19 261.92 10.78
    -1 -5 -19 265.15 10.81
    -1 -5 -20 15.02 2.14
    1 5 20 11.41 1.9
    1 5 20 14.68 1.39
    -1 -5 -20 13.21 2.04
    -1 -5 -20 12.18 2.03
    -1 -5 -21 0.96 1.34
    -1 -5 -21 0.71 1.43
    1 5 21 2.28 1.59
    1 5 21 2.03 1.5
    1 5 21 0.45 0.89
    -1 -5 -21 0.74 1.45
    -1 -5 -22 132.03 6.56
    1 5 22 134.17 6.49
    -1 -5 -22 131.65 6.57
    -1 -5 -22 146.29 6.75
    1 5 22 145.38 6.77
    -1 -5 -23 143.77 6.89
    1 5 23 147.65 6.96
    -1 -5 -23 147.1 6.93
    1 5 23 130.65 6.68
    -1 -5 -23 144.14 6.87
    -1 -5 -24 290.26 11.38
    -1 -5 -24 277.67 11.31
    1 5 24 267.63 11.15
    -1 -5 -24 274.5 11.32
    1 5 24 273.37 11.35
    -1 -5 -25 173.03 8.26
    1 5 25 200.42 8.46
    1 5 25 184.83 8.43
    -1 -5 -25 167.45 8.19
    -1 -5 -25 197.25 8.43
    1 5 26 10.33 2.09
    -1 -5 -26 8.94 2.26
    -1 -5 -26 11.16 2.06
    -1 -5 -26 11.8 2.19
    1 5 26 10.05 2.39
    -1 -5 -27 105.27 5.64
    1 5 27 93.16 5.44
    -1 -5 -27 89.32 5.31
    1 5 27 98.13 5.51
    -1 -5 -27 89.78 5.41
    1 5 28 0.81 2.08
    -1 -5 -28 0.28 2.05
    1 5 28 -0.4 0.88
    1 5 28 2.9 1.94
    -1 -5 -28 1.73 2.04
    -1 -5 -28 0.28 1.83
    -1 5 -29 112.27 6.61
    -1 -5 -29 107.47 5.96
    1 5 29 98.29 5.72
    1 5 29 101.56 5.75
    1 5 29 98.06 4.13
    -1 -5 -29 102.85 5.74
    -1 -5 -29 103.76 5.85
    -1 -5 -29 103.62 4.53
    -1 5 -29 98.64 6.37
    -1 -5 -30 1.39 1.23
    1 5 30 0.9 1.83
    -1 -5 -30 1.2 1.98
    -1 5 -30 6.16 3.13
    -1 -5 -30 0.59 1.87
    -1 5 -30 -0.68 3.05
    1 5 30 -2.3 2.63
    1 5 30 4.54 2.6
    -1 5 -30 0.19 1.52
    -1 -5 -30 2.73 2.24
    1 5 30 2.04 0.87
    -1 -5 -31 66.04 4.68
    1 5 31 77.2 4.87
    -1 5 -31 67.72 5.26
    -1 -5 -31 67.57 3.45
    1 5 31 69.97 4.69
    1 5 31 66.77 4.78
    -1 5 -31 74.73 5.38
    -1 -5 -31 76.25 4.74
    1 5 31 75.69 2.86
    1 5 31 60.83 2.77
    -1 -5 -31 69.43 4.74
    1 5 32 5.41 2.87
    1 5 32 10.32 2.94
    -1 -5 -32 4.05 1.44
    -1 5 -32 12.55 3.5
    -1 5 -32 13.3 3.46
    1 5 32 8.02 2.47
    1 5 32 5.05 0.85
    -1 -5 -32 8.94 2.64
    -1 -5 -32 7.31 2.22
    -1 -5 -32 5.35 2.68
    1 5 32 6.1 0.88
    -1 5 -32 7.25 1.78
    1 5 33 86.32 3.18
    1 5 33 90.92 5.6
    -1 5 -33 87.09 4.53
    -1 -5 -33 93.35 4.35
    -1 5 -33 92.1 6.2
    -1 -5 -33 93.9 5.52
    1 5 33 97.87 5.63
    -1 -5 -33 92.21 5.64
    -1 -5 -33 89.94 5.55
    1 5 33 101.94 5.9
    1 5 33 76.35 3.14
    -1 5 -33 91.45 6.3
    -1 -5 -34 19.45 3.09
    1 5 34 23.43 3.33
    1 5 34 25.05 3.41
    -1 5 -34 24.67 2.44
    -1 -5 -34 33.05 3.59
    -1 -5 -34 24.66 2.19
    -1 -5 -34 23.93 3.16
    1 5 34 29.74 3.33
    -1 5 -34 26.44 4.22
    -1 5 -34 29.49 4.4
    1 5 35 5.13 2.33
    -1 5 -35 10.15 1.9
    1 5 35 7.98 2.92
    -1 -5 -35 15.22 3.26
    1 5 35 10.12 2.88
    -1 -5 -35 9.6 2.56
    -1 5 -35 9.67 3.58
    -1 -5 -35 9 1.97
    -1 5 -35 10.08 3.66
    -1 -5 -35 15.11 3.07
    -1 5 -36 118.86 7.38
    -1 5 -36 109.29 7.33
    1 5 36 119.43 6.96
    1 5 36 127.36 6.83
    -1 5 -36 111.02 5.5
    -1 -5 -36 123.97 5.52
    -1 -5 -36 116.81 6.84
    -1 -5 -36 129.22 6.85
    -1 -5 -36 131.26 7.18
    1 5 36 115.17 6.9
    1 5 37 18.24 3.18
    -1 -5 -37 17.46 3.05
    -1 5 -37 19.91 4.05
    -1 -5 -37 21.62 3.53
    -1 5 -37 16.09 2.23
    -1 -5 -37 17.94 2.2
    -1 5 -37 16.3 4.04
    1 5 37 16.26 3.58
    1 5 37 22.57 3.71
    -1 -5 -37 14.88 3.24
    -1 -5 -38 11.42 2.86
    -1 5 -38 12.95 4.07
    -1 -5 -38 14.64 2.12
    -1 -5 -38 12.7 2.78
    1 5 38 14.21 3.39
    -1 5 -38 10.01 3.92
    -1 5 -38 14.13 2.1
    1 5 38 9.77 2.86
    1 5 38 15.91 3.52
    -1 -5 -38 11.61 3.2
    -1 5 -39 21.77 4.12
    -1 -5 -39 22.28 3.52
    -1 -5 -39 29.15 2.56
    -1 5 -39 23.14 2.39
    -1 -5 -39 21.01 3.18
    1 5 39 24.49 3.97
    1 5 39 23.82 3.94
    1 5 39 30.79 3.66
    -1 -5 -39 24.89 3.54
    -1 5 -39 24.35 4.25
    1 5 40 18.02 3.17
    -1 5 -40 13.12 2.17
    -1 -5 -40 17.03 2.22
    -1 5 -40 14.43 4.19
    -1 5 -40 19.68 4.31
    -1 -5 -40 22.04 3.52
    1 5 40 11.6 3.67
    -1 -5 -40 19.2 3.09
    -1 -5 -40 15.06 3.21
    1 5 40 12.3 3.49
    -1 5 -41 17.88 4.48
    -1 5 -41 19.23 4.35
    -1 -5 -41 15 3.47
    -1 5 -41 19.79 2.27
    -1 -5 -41 34.58 4.15
    1 5 41 22.19 4.08
    1 5 41 27.54 4.09
    -1 -5 -41 26.17 2.58
    1 5 41 15.45 3.33
    -1 -5 -41 28.45 3.42
    -1 5 -42 38.86 5.44
    -1 -5 -42 63.36 5.17
    -1 -5 -42 60.79 5.15
    -1 5 -42 39.3 3.05
    -1 -5 -42 64.9 4.7
    1 5 42 50.2 4.86
    -1 5 -42 43.88 5.43
    -1 -5 -42 59.91 3.64
    1 5 42 46.28 5.05
    1 5 42 49.79 4.63
    -1 -5 -43 55.69 5.03
    1 5 43 43.62 4.88
    -1 -5 -43 45.39 4.35
    -1 5 -43 37.81 5.04
    -1 5 -43 41.55 5.47
    1 5 43 46.31 4.62
    -1 5 -43 54.46 3.28
    -1 -5 -43 62.51 5.29
    -1 -5 -43 56.89 3.64
    1 5 43 49.7 5.07
    1 5 44 47.31 5.13
    -1 5 -44 44.99 2.99
    -1 -5 -44 47.18 3.47
    -1 -5 -44 42.56 4.9
    -1 -5 -44 47.28 4.36
    -1 -5 -44 49.78 4.89
    1 5 44 48.5 4.57
    -1 5 -44 40.53 5.48
    1 5 44 41.47 4.88
    -1 5 -44 46.24 5.62
    -1 -5 -45 35.76 4.48
    -1 5 -45 12.16 4.48
    -1 -5 -45 22.38 3.78
    1 5 45 21.4 4.28
    -1 -5 -45 28.86 4.54
    -1 5 -45 18.95 4.96
    1 5 45 21.09 4.4
    -1 -5 -45 27.17 2.9
    1 5 45 18.24 3.56
    -1 5 -45 18.71 2.22
    -1 -5 -46 58.88 4.9
    -1 -5 -46 59.79 5.61
    1 5 46 60.62 5.55
    -1 -5 -46 52.41 3.9
    -1 5 -46 44.98 5.88
    1 5 46 62.32 5.57
    -1 -5 -46 58.03 5.4
    1 5 46 54.93 4.96
    -1 5 -46 43.17 5.72
    -1 -5 -47 29.61 4.55
    -1 -5 -47 17.57 3.24
    -1 -5 -47 15.91 4
    1 5 47 20.99 3.84
    -1 5 -47 19.04 4.77
    -1 5 -47 20.75 5.04
    -1 5 -48 -0.52 4.03
    -1 5 -48 9.67 4.29
    1 6 -47 12.53 4.62
    -1 6 47 18.92 4.12
    -1 6 47 21.11 4.55
    1 -6 -47 16.68 3.59
    1 -6 -47 17.36 3.76
    -1 6 47 17 4.15
    1 -6 -47 19.29 3.03
    1 -6 -47 26.58 4.32
    1 6 -47 16.87 4.83
    -1 6 46 13.44 3.44
    1 6 -46 3.31 4.22
    1 -6 -46 8.67 3.22
    -1 6 46 13.07 3.98
    1 6 -46 4.73 4.19
    1 -6 -46 8.72 3.38
    1 -6 -46 8.55 2.64
    -1 6 46 12.39 3.9
    1 -6 -46 6.82 3.62
    1 -6 -45 11.42 3.15
    1 6 -45 9.76 4.13
    1 -6 -45 8.55 3.16
    1 6 -45 12.08 4.27
    -1 6 45 8.22 3.69
    1 -6 -45 8.26 3.33
    1 6 -45 8.66 2.01
    -1 6 45 8.06 3.27
    1 -6 -45 14.14 2.71
    -1 6 45 8.61 3.52
    -1 6 44 9.97 3.43
    1 -6 -44 14.48 3.32
    -1 6 44 12.68 3.64
    1 6 -44 10.35 2.22
    -1 6 44 13.07 3.73
    1 6 -44 13.65 4.08
    1 -6 -44 15.53 2.66
    1 -6 -44 9.65 2.99
    1 -6 -44 11.26 3.15
    1 6 -44 9.12 4.36
    1 -6 -43 2.24 2.81
    1 6 -43 3.12 3.81
    1 -6 -43 1.51 2.64
    1 -6 -43 0.26 2.11
    -1 6 43 1.98 3.06
    -1 6 43 1.04 3.26
    1 6 -43 -1.76 1.92
    1 -6 -43 0.79 2.71
    1 6 -43 -4.92 3.99
    -1 6 43 -1.39 3.28
    1 -6 -42 1.96 2.7
    1 6 -42 3.51 3.77
    1 -6 -42 0.37 2.88
    1 6 -42 -0.44 3.9
    -1 6 42 1.71 3.23
    1 6 -42 1.62 1.91
    -1 6 42 1.03 3.35
    1 -6 -42 -1.56 2.05
    1 -6 -42 0.37 2.65
    -1 6 42 0.39 2.74
    1 6 -41 3.43 3.74
    1 -6 -41 1.16 2.52
    1 -6 -41 5.45 2.81
    -1 6 41 2.01 3.1
    -1 6 41 0.78 2.94
    1 -6 -41 1.78 1.88
    1 6 -41 6.85 3.8
    1 -6 -41 3.95 2.6
    -1 6 41 6.04 3.28
    1 -6 -40 0.71 2.62
    1 -6 -40 -0.38 2.4
    -1 6 40 -3.96 3.46
    1 6 -40 1.26 3.51
    -1 6 40 0.38 2.78
    1 6 -40 1.26 3.66
    1 -6 -40 -0.7 2.63
    1 -6 -40 -1 1.93
    -1 6 40 -0.99 3.12
    -1 6 39 1.9 2.78
    1 6 -39 1.24 3.78
    1 -6 -39 2.79 2.54
    1 6 -39 3.71 3.65
    1 -6 -39 1.51 2.43
    1 -6 -39 6.54 2.82
    1 -6 -39 7.86 2.29
    -1 6 39 2.92 3.17
    -1 6 39 -0.97 2.93
    1 -6 -38 32.18 3.83
    -1 6 38 34.62 4.14
    1 6 -38 28.67 4.61
    -1 6 38 28.89 3.9
    1 -6 -38 29.58 2.89
    -1 6 38 21.31 3.76
    1 -6 -38 27.96 3.54
    1 6 -38 27.4 4.49
    1 -6 -38 23.9 3.48
    -1 6 37 2.17 2.81
    1 6 -37 1.19 3.41
    1 6 -37 7.1 3.7
    1 -6 -37 4.34 2.79
    1 -6 -37 3.54 2.08
    -1 6 37 3.35 2.74
    1 -6 -37 6.59 3.01
    -1 6 37 2.81 2.85
    1 -6 -37 5.18 2.71
    1 -6 -36 97.46 5.88
    1 6 -36 81.99 6.27
    1 6 -36 85.25 6.2
    -1 6 36 75.92 3.13
    1 -6 -36 93.52 5.69
    -1 6 36 92.9 5.72
    -1 6 36 88.53 5.55
    -1 6 36 85.92 5.85
    1 -6 -36 94.86 5.74
    -1 6 35 55.85 4.37
    1 -6 -35 51.48 4.44
    -1 6 35 51.17 4.41
    -1 6 35 43.13 4.44
    -1 6 35 46.16 2.27
    1 -6 -35 49.51 4.27
    1 6 -35 55.51 5.18
    1 6 -35 52.23 5.17
    1 -6 -35 48.63 4.38
    -1 6 34 45.76 4.24
    -1 6 34 54.27 4.51
    1 -6 -34 52.11 4.33
    -1 6 34 41.09 3.84
    1 -6 -34 40.99 4.04
    1 -6 -34 52.77 4.19
    -1 6 34 40.66 2.27
    1 -6 -33 40.45 3.83
    1 -6 -33 45.33 4.09
    -1 6 33 34.07 3.89
    -1 6 33 42.95 4.1
    1 -6 -33 55.56 4.4
    -1 6 33 38.13 2.27
    -1 6 33 38.2 4
    1 -6 -32 393.81 15.2
    -1 6 32 366.9 15.42
    1 -6 -32 389.49 15.13
    -1 6 32 374.06 15.02
    -1 6 32 374.8 13.26
    -1 6 32 409.28 15.17
    1 -6 -32 396.65 15.63
    -1 6 31 -1.02 2.38
    1 -6 -31 1.69 2.16
    1 -6 -31 3.22 2.49
    1 -6 -31 4.34 2.54
    -1 6 31 0.85 1.21
    -1 6 31 -1.09 2.38
    -1 6 30 7.21 2.55
    1 -6 -30 6.28 2.24
    -1 6 30 4.34 2.51
    -1 6 30 7.08 1.4
    1 -6 -30 7.94 2.27
    1 -6 -30 3.73 2.17
    1 6 -29 2.8 0.67
    -1 6 29 2.09 2.31
    1 6 -29 2.29 0.56
    1 -6 -29 5.04 2.12
    -1 6 29 6.98 1.42
    1 -6 -29 2.77 2.07
    -1 6 29 6.23 2.5
    1 -6 -29 3.57 2
    1 6 -28 17.76 1.24
    1 6 -28 18.5 1.14
    1 -6 -28 18.06 2.65
    -1 6 28 23.22 1.89
    -1 6 28 22.62 2.47
    1 -6 -28 21.38 2.97
    1 -6 -28 16.55 2.63
    -1 6 28 20.71 2.85
    -1 6 28 17.39 2.99
    -1 6 27 34.79 3.69
    1 6 -27 41.75 1.86
    -1 6 27 37.63 2.97
    1 -6 -27 36.1 3.33
    1 6 -27 38.69 1.98
    1 -6 -27 36.38 3.48
    -1 6 27 40.77 2.5
    -1 6 27 35.31 3.4
    1 -6 -27 34.5 3.32
    1 -6 -26 17.13 2.52
    -1 6 26 17.98 2.79
    -1 6 26 16.18 2.11
    1 -6 -26 18.04 2.55
    1 -6 -26 15.4 2.47
    -1 6 26 14.44 2.59
    -1 6 26 17.35 1.75
    1 6 -26 15.96 1.21
    1 -6 -25 186.62 8.57
    1 -6 -25 180.73 8.14
    -1 6 25 191.46 7.17
    -1 6 25 187.47 8.58
    -1 6 25 177.38 8.06
    1 6 -25 171.51 6.46
    1 -6 -25 180.6 8.15
    -1 6 25 180.49 7.62
    1 -6 -24 23.84 2.72
    -1 6 24 22.32 2.77
    -1 6 24 27.5 2.11
    1 -6 -24 21 2.68
    1 -6 -24 20.22 2.73
    -1 6 24 24.31 2.41
    1 6 -24 22.18 1.47
    -1 6 24 24.75 2.84
    1 6 -23 157.41 5.84
    -1 6 23 155 6.4
    1 -6 -23 170.15 7.73
    1 -6 -23 141.13 7.08
    -1 6 23 154.69 6.79
    -1 6 23 155.25 7.53
    1 -6 -23 161.66 7.35
    -1 6 23 160.53 7.22
    1 -6 -22 70.73 4.48
    -1 6 22 70.3 3.86
    1 -6 -22 67.11 4.27
    1 6 -22 69.06 3.07
    1 -6 -22 68.66 4.26
    -1 6 22 71.96 4.59
    -1 6 22 63.43 4.1
    1 -6 -21 2.33 1.72
    1 6 -21 3.38 0.9
    1 -6 -21 5.05 1.78
    1 -6 -21 3.04 1.66
    -1 6 21 1.47 1.36
    1 -6 -20 44.86 3.26
    1 6 -20 36.93 2.2
    1 -6 -20 46.53 3.54
    1 -6 -20 46.07 3.36
    -1 6 20 41.15 2.91
    -1 6 19 1006.07 32.56
    1 -6 -19 932.99 32.92
    1 -6 -19 950.81 33.33
    1 -6 -19 945.52 32.95
    1 6 -19 960.95 31.76
    1 -6 -18 265.83 10.2
    -1 6 18 251.15 9.62
    1 6 -18 242.31 8.98
    1 -6 -18 242.5 10.32
    1 -6 -18 245.24 10.05
    1 -6 -17 89.29 4.93
    1 6 -17 93.7 4.1
    -1 6 17 103.08 4.75
    1 -6 -17 99.09 5.08
    -1 6 16 213.22 8.24
    1 6 -16 201.33 7.68
    -1 6 15 1.26 1.35
    1 6 -15 1.66 0.82
    -1 6 15 0.66 1.12
    -1 6 14 7.03 1.37
    -1 6 14 8.11 1.76
    1 6 -14 11.74 1.27
    -1 6 14 7.97 1.45
    -1 6 13 83.66 4.85
    -1 6 13 98.22 4.53
    -1 6 13 93.78 4.72
    1 6 -13 96.65 4.19
    -1 6 13 92.25 4.7
    1 6 -12 88.04 4.05
    -1 6 12 90.11 4.36
    -1 6 12 90.49 4.63
    -1 6 12 88.62 4.93
    -1 6 12 93.73 4.66
    -1 6 11 34.19 2.89
    -1 6 11 40.77 2.86
    -1 6 11 36.94 2.8
    -1 6 11 43.06 2.65
    1 6 -11 43.36 2.51
    -1 6 10 98.79 5.07
    -1 6 10 95.06 4.84
    1 6 -10 100.89 4.43
    -1 6 10 94.54 4.81
    -1 6 9 9.85 1.74
    1 6 -9 11.62 1.41
    -1 6 9 10.27 1.7
    -1 6 9 11.9 1.85
    1 6 -8 261.16 9.69
    -1 6 8 247.86 10.02
    -1 6 8 261.34 10.31
    -1 6 8 261.66 10.09
    -1 6 7 26.52 2.39
    -1 6 7 27.26 2.42
    1 6 -7 31.49 2.17
    -1 6 7 23.31 2.25
    -1 6 6 0.81 1.13
    1 6 -6 0.31 0.94
    -1 6 5 596.31 21.34
    1 6 -5 615.23 20.99
    -1 6 4 144.03 6.57
    1 6 -4 156.89 6.38
    1 6 -3 -0.17 0.96
    -1 6 3 -0.56 1.11
    -1 6 2 91.08 4.56
    1 6 -2 95.84 4.55
    1 6 -1 1.04 1.07
    -1 6 1 1.41 1.05
    -1 -6 1 1.37 1.1
    1 -6 -1 2.92 1.09
    1 -6 0 2.17 1.11
    1 6 0 2.12 1.07
    -1 6 0 3.95 1.24
    -1 6 -1 152.32 6.35
    1 -6 1 153.13 6.34
    1 6 1 141.57 6.36
    1 6 2 507.87 18.5
    -1 6 -2 529.83 18.34
    1 -6 2 529.16 18.31
    -1 6 -3 608.85 20.88
    1 -6 3 607.37 20.92
    1 6 3 597.71 21.18
    -1 6 -4 182.86 7.32
    1 -6 4 185.29 7.32
    1 6 4 184.64 7.67
    1 6 5 17.11 1.96
    1 -6 5 17.08 1.65
    -1 6 -5 17.7 1.75
    -1 6 -6 306.24 10.96
    1 6 6 288.54 11.4
    1 -6 6 295.39 10.86
    -1 6 -7 1155.02 37.89
    1 6 7 1120.34 38.58
    1 -6 7 1145.05 37.87
    1 6 8 12.77 1.8
    1 -6 8 16.28 1.55
    -1 6 -8 18.42 1.61
    1 6 9 251.42 9.85
    1 -6 9 234.19 8.97
    -1 6 -9 243.92 8.98
    1 6 10 0.89 1.14
    1 -6 10 -0.59 0.75
    -1 6 -10 1.32 0.85
    -1 6 -11 233.86 8.51
    1 -6 11 223.03 8.41
    1 6 11 234.37 9.49
    1 6 12 -0.93 1.19
    -1 6 -12 1.52 0.86
    -1 -6 -13 36.11 2.98
    1 6 13 38.02 2.97
    -1 -6 -13 37.86 3.06
    -1 6 -13 39.75 2.22
    1 6 13 42.24 2.29
    -1 -6 -14 1.38 1.56
    -1 6 -14 0.19 0.69
    1 6 14 0.44 0.88
    -1 -6 -14 1.37 1.64
    1 6 15 12.49 1.31
    -1 -6 -15 10.23 1.91
    -1 -6 -15 9.59 2.01
    -1 6 -15 7.7 1
    -1 -6 -16 95.42 5.13
    1 6 16 98.2 4.13
    -1 -6 -16 89.54 5.06
    -1 -6 -16 96.99 5.14
    -1 6 -16 94.66 3.86
    -1 -6 -17 55.4 3.75
    -1 -6 -17 50.45 3.65
    -1 -6 -17 51.08 3.67
    1 6 17 55.09 3.64
    1 6 17 56.01 2.77
    -1 6 -17 51.44 2.4
    1 6 18 0.34 0.91
    -1 6 -18 -0.39 0.71
    -1 -6 -18 -0.99 1.65
    -1 -6 -18 -0.98 1.65
    -1 -6 -18 -1.82 1.62
    1 6 18 -0.71 1.67
    -1 -6 -19 42.3 3.39
    -1 6 -19 42.9 2
    -1 -6 -19 42.4 3.4
    1 6 19 46.12 3.4
    1 6 19 45.08 2.49
    -1 -6 -19 44.18 3.47
    -1 6 -20 9.68 0.85
    -1 -6 -20 16.17 2.38
    1 6 20 11.2 1.38
    -1 -6 -20 13.39 2.21
    1 6 20 9.82 2.08
    -1 -6 -20 12.28 2.13
    1 6 21 60.73 4.1
    -1 -6 -21 55.41 3.93
    -1 -6 -21 49.71 3.8
    1 6 21 51.44 2.82
    1 6 21 58.87 3.91
    -1 -6 -21 61.59 4.14
    -1 -6 -22 121.32 6.22
    1 6 22 117.15 6.02
    1 6 22 118.36 6.29
    1 6 22 117.68 4.94
    -1 -6 -22 108.35 6.03
    -1 -6 -22 118.56 6.14
    -1 -6 -23 3 1.85
    -1 -6 -23 0.82 1.68
    -1 -6 -23 1.71 1.64
    1 6 23 3.88 1.78
    1 6 23 2.53 1.06
    1 6 23 1.17 1.78
    -1 -6 -24 2.53 2.01
    1 6 24 0.3 1.65
    -1 -6 -24 0.83 1.81
    1 6 24 1.95 1.11
    1 6 24 3.43 2
    -1 -6 -24 4.65 1.94
    1 6 25 2.12 1.83
    -1 -6 -25 2.84 2.11
    -1 -6 -25 4.31 2.04
    1 6 25 1.62 2.31
    -1 -6 -25 4.74 1.78
    -1 -6 -26 11.01 2.44
    -1 -6 -26 10.58 2.44
    1 6 26 11.57 2.51
    -1 -6 -26 13.28 2.46
    1 6 26 6.5 2.06
    1 6 27 -1.89 2.13
    -1 -6 -27 4.2 2.14
    -1 -6 -27 2.66 2.14
    1 6 27 3.94 2.16
    -1 -6 -27 -0.31 1.89
    -1 -6 -28 31.26 3.25
    1 6 28 28.1 3.17
    1 6 28 28.5 3.18
    -1 -6 -28 25.1 3.17
    -1 -6 -28 26.99 3.27
    -1 -6 -29 90.88 5.64
    -1 -6 -29 86.51 5.5
    1 6 29 92.69 5.58
    -1 -6 -29 97.36 5.69
    1 6 29 80.46 5.43
    -1 -6 -30 117.53 6.53
    1 6 30 129.4 6.79
    -1 -6 -30 113.07 6.47
    -1 -6 -30 117.27 6.63
    1 6 30 120.53 6.58
    1 6 31 9.72 2.6
    1 6 31 4.57 2.63
    -1 -6 -31 13.75 2.8
    -1 -6 -31 7.76 2.65
    1 6 31 3.66 1.22
    -1 -6 -31 4.94 2.32
    1 6 32 -0.65 1.06
    1 6 32 -0.31 2.47
    -1 -6 -32 1.34 2.1
    1 6 32 0.68 2.16
    -1 -6 -32 -1 2.36
    1 6 32 -0.32 2.68
    -1 6 -32 2.25 3.62
    -1 6 -32 0.37 3.26
    -1 -6 -32 3.63 2.47
    -1 -6 -33 171.19 8.37
    -1 -6 -33 164.09 8.34
    -1 6 -33 167.45 8.95
    -1 -6 -33 170.54 8.43
    1 6 33 181.41 8.4
    1 6 33 151.91 6.22
    1 6 33 187.56 8.66
    1 6 33 156.92 8.31
    -1 6 -33 168.25 7.46
    -1 6 -33 161.28 8.87
    1 6 33 174.92 6.31
    1 6 34 104.79 6.2
    1 6 34 112.62 6.3
    1 6 34 86.22 3.79
    -1 6 -34 104.57 6.75
    -1 -6 -34 107.03 6.23
    -1 -6 -34 111.8 6.35
    -1 6 -34 96.85 5.12
    -1 6 -34 98.26 6.78
    1 6 34 86.74 3.81
    -1 -6 -34 101.04 6.01
    1 6 34 88.57 5.86
    -1 6 -35 107.74 7.26
    1 6 35 114.96 6.64
    1 6 35 110.13 4.24
    -1 -6 -35 117.13 6.78
    -1 6 -35 117.39 5.73
    1 6 35 99.98 4.21
    -1 -6 -35 128.88 7
    1 6 35 128.53 6.84
    1 6 35 113.93 6.75
    -1 6 -35 113.24 7.34
    -1 -6 -35 127.01 6.8
    -1 -6 -36 116.34 6.72
    1 6 36 126.75 6.85
    -1 -6 -36 133.74 6.85
    1 6 36 97.34 3.89
    -1 6 -36 114.53 7.37
    -1 6 -36 123.72 7.48
    -1 6 -36 113.36 5.61
    1 6 36 101.95 3.91
    -1 -6 -36 124.71 6.84
    1 6 36 131.67 6.84
    1 6 36 115.33 6.83
    -1 6 -37 2.08 3.3
    1 6 37 5.45 3
    -1 -6 -37 15.1 3.84
    -1 6 -37 3.85 1.96
    1 6 37 4.34 2.64
    -1 6 -37 6.24 3.66
    1 6 37 0.69 2.98
    -1 -6 -37 0.72 2.58
    -1 -6 -37 14.16 3.52
    -1 6 -38 115.61 7.68
    1 6 38 133.12 7.41
    -1 6 -38 118.25 7.86
    -1 -6 -38 122.99 7.22
    -1 -6 -38 138.94 7.44
    1 6 38 125.14 7.28
    1 6 38 121.4 7.17
    -1 -6 -38 132.82 7.37
    -1 6 -38 129.16 6.09
    1 6 39 13.18 3.6
    -1 6 -39 12.58 4.15
    -1 6 -39 9.57 3.98
    -1 -6 -39 16.71 3.58
    1 6 39 7.09 2.97
    1 6 39 6.43 3.14
    -1 -6 -39 10.34 2.82
    -1 6 -39 10.57 2.28
    -1 -6 -39 21.51 3.79
    -1 -6 -40 -1.49 2.45
    -1 -6 -40 15.67 3.59
    -1 6 -40 2.66 1.94
    -1 6 -40 5.76 4.07
    1 6 40 1.82 3.37
    -1 -6 -40 16.26 3.54
    1 6 40 1.09 3.17
    -1 6 -40 3.56 3.72
    1 6 40 -1.51 3.03
    -1 6 -41 196.21 8.53
    -1 6 -41 202.16 10.77
    1 6 41 211.83 10.21
    1 6 41 222.92 10.4
    -1 -6 -41 235.45 10.36
    -1 -6 -41 209.98 10.23
    -1 6 -41 195.27 10.78
    1 6 41 200.93 10.23
    -1 -6 -41 199.55 10.14
    1 6 42 1.5 3.38
    1 6 42 -0.39 3.15
    -1 -6 -42 1.91 2.56
    1 6 42 1.5 3.42
    -1 -6 -42 12.39 3.82
    -1 6 -42 6.5 4.1
    -1 6 -42 1.85 4.16
    -1 6 -42 2.17 1.86
    -1 6 -43 46.61 3.32
    -1 -6 -43 32.07 4.26
    1 6 43 37.01 4.75
    -1 6 -43 39.28 5.37
    1 6 43 40.09 5.03
    -1 6 -43 54.43 5.7
    1 6 43 44.77 4.72
    -1 -6 -43 45.6 4.51
    -1 -6 -43 34.56 4.49
    1 6 44 8.33 3.33
    -1 6 -44 13.04 4.6
    -1 6 -44 15.69 2.37
    -1 -6 -44 9.74 2.97
    1 6 44 11.24 3.85
    -1 -6 -44 7.31 3.44
    -1 6 -44 8.69 4.52
    -1 -6 -44 10.62 3.79
    1 6 44 9.31 4.14
    -1 6 -45 4.43 4.03
    -1 6 -45 12.31 4.57
    -1 -6 -45 10.96 3.6
    1 6 45 6.29 3.81
    -1 -6 -45 12.56 3.75
    -1 -6 -45 11 3.34
    1 6 45 6.3 3.71
    1 6 45 5.19 3
    -1 -6 -46 11.61 4.2
    -1 -6 -46 9.71 3.97
    -1 6 -46 -2.51 4.43
    -1 -6 -46 3.16 2.76
    -1 6 -46 4.01 4.36
    1 6 46 3.62 3.08
    -1 7 45 2.17 3.16
    1 -7 -45 1.61 3.13
    1 -7 -45 2.44 3.16
    1 7 -45 0.47 4.13
    -1 7 45 -0.37 3.59
    1 -7 -45 3.06 2.97
    -1 7 45 0.37 3.78
    1 7 -45 -1.43 4.18
    1 7 -44 6.98 4.18
    -1 7 44 12.41 3.84
    1 -7 -44 11.97 3.58
    -1 7 44 8.19 3.48
    1 -7 -44 18.19 3.82
    -1 7 44 8.04 3.77
    1 7 -44 9.07 2.36
    1 7 -44 4.67 4.16
    1 -7 -44 8.23 3.13
    1 -7 -43 53.61 4.93
    -1 7 43 43.56 4.92
    1 -7 -43 44.83 4.75
    1 7 -43 38.98 5.45
    -1 7 43 49.99 5.18
    1 7 -43 44.43 5.4
    -1 7 43 37.76 4.67
    1 -7 -43 50.94 5
    1 -7 -42 69.29 5.48
    -1 7 42 66.6 5.74
    -1 7 42 70.93 5.73
    1 7 -42 59.45 5.93
    1 7 -42 62.65 6.25
    -1 7 42 65.55 5.47
    1 -7 -42 63.63 5.39
    1 -7 -42 60.71 5.2
    -1 7 41 -2.79 3.53
    1 -7 -41 2.91 2.83
    -1 7 41 -1.26 2.91
    1 -7 -41 6.05 3.31
    1 -7 -41 9.38 3.39
    1 7 -41 13.71 4.13
    -1 7 41 0.35 3.27
    1 7 -41 5.31 4.09
    -1 7 40 4.12 3.15
    1 -7 -40 5.75 2.8
    1 7 -40 9.99 4.11
    1 -7 -40 11.79 3.13
    -1 7 40 14.59 3.48
    1 -7 -40 11.14 3.09
    1 7 -40 10.02 4.19
    -1 7 40 5.46 3.35
    1 -7 -39 6.56 2.8
    -1 7 39 7.68 3.05
    -1 7 39 5.2 0.83
    1 7 -39 8.14 4.17
    1 -7 -39 9.04 3.03
    1 -7 -39 13.01 3.17
    -1 7 39 10.32 3.31
    1 7 -39 8.52 3.94
    -1 7 39 8.06 0.9
    -1 7 39 6.09 3.08
    -1 7 38 3.28 2.81
    -1 7 38 -0.14 0.99
    -1 7 38 -0.33 3.04
    1 7 -38 2.53 3.78
    1 -7 -38 1.07 3.01
    1 7 -38 0.42 3.4
    1 -7 -38 0.4 2.37
    1 -7 -38 2.51 2.95
    -1 7 38 -2.04 3
    -1 7 37 91.64 5.77
    1 -7 -37 100.44 6.23
    -1 7 37 86.61 5.92
    -1 7 37 82.15 3.69
    1 -7 -37 80.44 5.65
    -1 7 37 101.57 6.56
    1 -7 -37 86.83 5.76
    1 7 -37 94.46 6.59
    1 -7 -36 7.93 3.01
    1 -7 -36 6.27 2.71
    -1 7 36 6.13 3.02
    -1 7 36 8.56 2.86
    -1 7 36 10.13 1.46
    -1 7 36 8.37 3.08
    -1 7 35 3.42 1.32
    1 -7 -35 2.71 2.67
    1 -7 -35 6.72 2.94
    1 -7 -35 1.69 2.64
    -1 7 35 4.32 2.76
    -1 7 35 0.95 2.83
    -1 7 35 5.93 2.79
    -1 7 34 143.7 7.24
    -1 7 34 144.52 7.35
    1 -7 -34 123.82 7.03
    1 -7 -34 125.99 7.05
    -1 7 34 128.36 7.58
    1 -7 -34 136.26 7.56
    -1 7 34 126.39 5.4
    -1 7 33 -1.9 2.79
    1 -7 -33 1.3 2.27
    -1 7 33 3.32 2.63
    1 -7 -33 -0.97 2.45
    -1 7 33 3.43 1.45
    1 -7 -33 -0.38 2.46
    1 -7 -32 3.52 2.43
    -1 7 32 5.02 2.58
    -1 7 32 8.99 1.58
    1 -7 -32 4.85 2.45
    1 -7 -32 7.62 2.59
    -1 7 32 0.37 2.75
    1 -7 -31 21.02 3.18
    -1 7 31 19.94 3.51
    1 -7 -31 22.14 3.29
    -1 7 31 22.34 3.26
    -1 7 31 25.42 2.15
    1 -7 -31 20.56 3.2
    -1 7 30 73.28 4.46
    1 -7 -30 77.3 5.18
    1 -7 -30 70.73 5.09
    1 -7 -30 82.39 5.37
    -1 7 30 65.37 5.23
    -1 7 30 69.88 4.98
    -1 7 30 77.88 3.86
    -1 7 29 685.2 24.42
    1 -7 -29 697.01 23.91
    -1 7 29 695.45 22.36
    1 -7 -29 656.5 24.2
    1 -7 -29 668.1 23.81
    -1 7 29 680.34 23.05
    1 7 -29 621.62 21.23
    1 7 -29 635.08 21.22
    -1 7 29 675.92 23.66
    -1 7 28 92.97 5.84
    1 -7 -28 85.33 5.55
    -1 7 28 92.45 4.82
    1 -7 -28 85.67 5.41
    -1 7 28 72.61 5.09
    1 -7 -28 84.24 5.37
    -1 7 28 85.86 4.25
    1 7 -28 80.2 3.3
    1 -7 -27 9.29 2.71
    1 -7 -27 9.57 2.73
    -1 7 27 12.96 1.89
    -1 7 27 10.37 2.06
    -1 7 27 13.08 2.76
    1 7 -27 8.68 1.06
    1 -7 -27 11.34 2.59
    -1 7 27 9.71 2.59
    1 7 -26 69.85 3.07
    1 -7 -26 64.51 4.62
    -1 7 26 67.15 3.8
    -1 7 26 75.74 4.26
    -1 7 26 80.47 4.74
    1 -7 -26 75.04 5.11
    -1 7 26 74.4 5.13
    1 -7 -26 69.46 4.74
    -1 7 25 82.66 4.99
    -1 7 25 85.69 4.27
    1 -7 -25 83.59 5.09
    -1 7 25 74.41 5.18
    1 -7 -25 81.28 5.09
    -1 7 25 84.04 4.58
    1 -7 -25 87.99 5.48
    1 7 -25 83.92 3.55
    1 -7 -24 -0.82 1.91
    -1 7 24 0.41 1.51
    1 -7 -24 1.65 1.9
    -1 7 24 0.26 1.81
    -1 7 24 0.65 1.94
    1 -7 -24 1.63 1.96
    1 7 -24 0.19 0.84
    1 -7 -23 83.46 4.93
    1 7 -23 74.94 3.45
    1 -7 -23 80.99 5.1
    -1 7 23 78.5 4.32
    -1 7 23 74.97 4.66
    1 -7 -23 76.76 4.84
    -1 7 22 274.53 10.7
    1 -7 -22 274.53 11.34
    -1 7 22 277.44 11.21
    1 -7 -22 273.74 11.34
    1 7 -22 273.89 9.88
    1 -7 -22 281.15 11.77
    1 -7 -21 -0.62 1.69
    -1 7 21 0.98 1.38
    1 7 -21 1.71 0.99
    -1 7 21 0.24 1.67
    -1 7 20 65.05 3.64
    -1 7 20 50.68 3.71
    1 7 -20 51.84 2.84
    1 -7 -20 62.72 4.21
    -1 7 19 135.6 6.64
    1 -7 -19 139.42 7.03
    -1 7 19 140.64 6.31
    1 7 -19 145.5 5.75
    1 7 -18 2.73 1.02
    1 -7 -18 4.67 1.79
    -1 7 18 2.08 1.49
    -1 7 18 5.17 1.88
    -1 7 17 7.1 1.86
    -1 7 17 9.59 2.05
    1 7 -17 7.28 1.24
    -1 7 17 8.36 1.81
    1 -7 -17 6.58 1.82
    -1 7 17 8.02 1.6
    -1 7 16 142.16 7.16
    1 7 -16 151.84 6.05
    1 -7 -16 148.66 7.12
    -1 7 16 143.08 6.4
    1 7 -15 155.06 6.3
    -1 7 15 148.85 7.34
    -1 7 15 155.67 6.67
    1 7 -14 69 3.51
    -1 7 14 68.88 3.82
    -1 7 14 64.6 4.31
    -1 7 13 42.86 2.96
    1 7 -13 47.67 2.8
    -1 7 13 44.19 3.44
    -1 7 12 6.27 1.47
    1 7 -12 5.47 1.19
    -1 7 12 3.17 1.48
    -1 7 11 3.62 1.49
    1 7 -11 4.81 1.21
    -1 7 10 82.27 4.81
    1 7 -10 83.47 4.12
    -1 7 9 229.33 9.88
    1 7 -9 242.08 9.21
    -1 7 8 98.2 5.27
    1 7 -8 101.07 4.75
    -1 7 7 49.82 3.51
    1 7 -7 47.06 2.99
    1 7 -6 396.26 14.15
    -1 7 6 372.44 14.54
    1 7 -5 201.55 8.07
    -1 7 5 191.77 8.38
    -1 7 4 -0.22 1.21
    1 7 -4 -0.19 1.03
    1 7 -3 80.48 4.39
    -1 7 3 93.18 4.71
    1 7 -2 128.17 5.93
    -1 7 2 127.33 5.99
    -1 7 1 33.94 2.62
    -1 -7 1 30.8 2.43
    1 -7 -1 22.38 2.11
    1 7 -1 38.92 2.73
    1 -7 0 5.5 1.4
    1 7 0 7.01 1.42
    -1 7 0 4.41 1.46
    1 7 1 523.02 18.73
    -1 7 -1 518.94 18.59
    1 -7 1 518.87 18.49
    1 7 2 97.66 5.14
    -1 7 -2 104.83 5.09
    1 -7 2 111.19 5.09
    1 -7 3 7.57 1.36
    1 7 3 7.45 1.6
    -1 7 -3 8.53 1.45
    -1 7 -4 0.36 1.03
    1 -7 4 0.53 1.06
    1 7 4 1.56 1.14
    -1 7 -5 15.24 1.74
    1 7 5 14.15 1.89
    1 -7 5 11.96 1.6
    1 -7 6 0.33 1.01
    -1 7 -6 0.17 1
    1 7 6 0.23 1.18
    1 -7 7 80.9 4.04
    -1 7 -7 82.96 4.11
    1 7 7 78.42 4.52
    -1 7 -8 2.24 1.1
    1 -7 8 4.7 1.15
    1 7 8 2.18 1.34
    -1 7 -9 62.81 3.39
    1 -7 9 61.66 3.3
    1 7 9 58.55 3.91
    1 -7 10 167.16 6.64
    1 7 10 160.49 7.44
    -1 7 -10 160.83 6.66
    1 7 11 91.56 4.89
    -1 7 -11 75.36 3.89
    1 -7 11 81.89 3.92
    1 7 12 3.15 1.62
    -1 7 -12 2.21 1.07
    -1 7 -13 70.23 3.47
    1 7 13 69.31 4.38
    1 7 14 1.32 1.01
    -1 7 -14 1.01 0.94
    1 7 14 1.09 1.45
    1 7 15 100.04 5.6
    -1 -7 -15 105.59 5.59
    1 7 15 103.44 5.43
    1 7 15 109.37 4.57
    1 7 15 90.39 5.25
    -1 7 -15 99.22 4.39
    1 7 16 2.89 1.09
    -1 7 -16 2.47 1
    -1 -7 -16 1.67 1.56
    1 7 16 2.31 1.7
    1 7 17 83.4 4.96
    1 7 17 86.71 4
    -1 -7 -17 82.23 5.01
    -1 -7 -17 88.19 5.08
    -1 7 -17 83.88 3.74
    -1 -7 -17 84.03 5
    -1 7 -18 3.85 0.95
    -1 -7 -18 2.76 1.86
    -1 -7 -18 1.64 1.86
    -1 -7 -18 2.02 1.66
    1 7 18 3.15 1.12
    1 7 18 -0.26 1.74
    -1 -7 -19 82.07 5.08
    -1 7 -19 81.2 3.56
    1 7 19 90.42 4
    -1 -7 -19 85.52 5.12
    1 7 19 88.42 5.04
    -1 -7 -19 81.24 5.06
    -1 7 -20 12.62 1.19
    -1 -7 -20 12.27 2.31
    -1 -7 -20 13.36 2.47
    1 7 20 9.44 2.2
    1 7 20 11.46 1.5
    -1 -7 -20 9.62 2.4
    -1 -7 -21 181.1 8.55
    -1 7 -21 180.06 6.63
    1 7 21 194.72 7.31
    1 7 21 199.33 8.62
    -1 -7 -21 188.14 8.69
    -1 -7 -21 188.39 8.59
    1 7 22 0.32 1.89
    -1 7 -22 1.12 0.71
    1 7 22 0.54 1.13
    -1 -7 -22 0.88 1.87
    -1 -7 -22 -0.31 1.66
    1 7 22 -0.84 1.88
    -1 -7 -22 0.29 1.94
    -1 -7 -23 0.32 1.88
    1 7 23 2.25 1.97
    -1 -7 -23 0.3 2
    1 7 23 1.37 1.22
    1 7 23 1.29 1.91
    -1 -7 -23 -0.3 1.94
    -1 -7 -24 36 3.54
    1 7 24 50.82 3.77
    1 7 24 43.05 2.64
    1 7 24 33.42 3.62
    -1 -7 -24 41.88 3.8
    -1 -7 -24 40.72 3.76
    1 7 25 23.44 2.01
    -1 -7 -25 24.53 3.16
    1 7 25 24.42 3.1
    -1 -7 -25 26.74 3.18
    1 7 25 23.01 3.09
    -1 -7 -25 25.01 3.08
    1 7 26 1.7 2.11
    1 7 26 1.29 1.26
    -1 -7 -26 3.8 2.13
    1 7 26 2.36 2.25
    -1 -7 -26 1.89 2.34
    -1 -7 -26 1.33 2.13
    -1 -7 -27 9.92 2.69
    -1 -7 -27 10.46 2.44
    1 7 27 6.21 2.53
    -1 -7 -27 9.66 2.56
    1 7 27 7.82 2.65
    -1 -7 -28 142.37 7.69
    -1 -7 -28 147.97 7.74
    1 7 28 139.32 7.52
    1 7 28 161.88 8
    -1 -7 -28 164.22 8.05
    -1 -7 -29 46.12 4.17
    -1 -7 -29 47.47 4.35
    1 7 29 48.02 4.2
    1 7 29 46.29 4.19
    -1 -7 -29 52.58 4.3
    1 7 30 186.91 9.02
    -1 -7 -30 166.7 8.57
    -1 -7 -30 173.02 8.72
    -1 -7 -30 184.46 8.93
    1 7 30 179.18 8.67
    -1 -7 -31 0.72 2.19
    1 7 31 -0.64 2.61
    1 7 31 2.2 2.38
    -1 -7 -31 -1.39 2.48
    -1 -7 -31 1.72 2.51
    1 7 32 170.29 8.83
    -1 -7 -32 202.66 9.37
    1 7 32 202.56 9.42
    -1 -7 -32 191.46 9.2
    -1 -7 -32 172.17 8.96
    -1 -7 -33 21.62 3.65
    1 7 33 7.33 2.97
    1 7 33 13.14 3.04
    -1 -7 -33 17.5 3.51
    -1 -7 -33 9.6 2.87
    1 7 34 126.61 6.9
    -1 -7 -34 123.05 6.91
    -1 7 -34 111.5 7.27
    1 7 34 113.62 6.87
    -1 -7 -34 114.2 6.83
    -1 7 -34 119.4 6.08
    1 7 34 108.03 4.78
    -1 -7 -34 110.45 6.65
    1 7 34 103.8 4.79
    1 7 35 178.23 9.18
    -1 7 -35 202.42 8.4
    1 7 35 200.71 9.24
    1 7 35 174.36 6.87
    -1 -7 -35 185.9 9.12
    1 7 35 166.49 6.88
    -1 7 -35 189.52 9.91
    -1 7 -35 200.08 9.84
    1 7 35 181.17 9.15
    -1 -7 -35 185.92 9.24
    -1 -7 -35 174.49 9.07
    -1 -7 -36 12.2 3.11
    -1 7 -36 5.88 3.74
    1 7 36 8.76 3.28
    1 7 36 5.33 1.32
    -1 -7 -36 8.08 2.92
    -1 7 -36 11.41 4.04
    -1 -7 -36 9.81 3.23
    1 7 36 4.63 3.05
    -1 7 -36 6.8 2.21
    1 7 36 8.91 2.99
    1 7 36 6.04 1.36
    -1 7 -37 8.59 3.98
    -1 -7 -37 3.12 2.72
    -1 -7 -37 1.94 2.75
    -1 -7 -37 4.61 2.7
    1 7 37 3.2 2.92
    1 7 37 3.62 3.2
    -1 7 -37 8.18 4.09
    1 7 37 4.67 1.17
    1 7 37 1.96 2.65
    1 7 37 1.43 1.1
    -1 7 -37 4.27 2.22
    -1 -7 -38 2.38 2.69
    1 7 38 0.88 1.01
    -1 -7 -38 2.37 2.59
    -1 7 -38 4.82 3.86
    -1 7 -38 -0.75 2.1
    1 7 38 1.8 3.04
    1 7 38 -0.4 2.7
    1 7 38 0.21 0.98
    -1 7 -38 1.32 3.81
    -1 -7 -38 -2.35 3.02
    1 7 38 -0.37 3.07
    1 7 39 1 0.69
    -1 7 -39 4.47 3.88
    1 7 39 0.4 2.99
    1 7 39 1.45 0.73
    1 7 39 2.56 3.15
    -1 7 -39 2.7 2.21
    -1 7 -39 3.57 3.51
    1 7 39 1.87 3.05
    -1 -7 -39 1.61 2.63
    -1 -7 -39 4.79 2.87
    -1 -7 -39 9.15 3.03
    -1 7 -40 -3.19 3.7
    1 7 40 -3.27 3.18
    -1 -7 -40 -0.4 2.88
    1 7 40 4.1 3.21
    -1 7 -40 -1.93 2.12
    1 7 40 -0.76 3.15
    -1 7 -40 0.46 3.77
    -1 -7 -40 -1.64 2.99
    -1 -7 -40 -1.61 2.61
    -1 -7 -41 7.35 2.89
    1 7 41 6.63 3.26
    1 7 41 8.43 3.61
    -1 7 -41 8.09 2.42
    -1 7 -41 3.24 3.89
    -1 -7 -41 4.6 3.1
    1 7 41 4.57 3.51
    -1 -7 -41 1.65 3.01
    -1 7 -41 7.9 4.02
    -1 7 -42 -3.31 3.96
    -1 7 -42 -0.47 2.1
    1 7 42 -4.28 3.8
    -1 7 -42 4.72 4.01
    -1 -7 -42 -2.98 3.41
    1 7 42 -3.11 3.59
    -1 -7 -42 -1.65 2.87
    -1 -7 -42 -2.52 3.35
    1 7 42 -0.84 3.16
    1 7 43 -0.79 3.68
    -1 7 -43 2.08 2.11
    -1 -7 -43 -0.42 2.75
    -1 -7 -43 -2.6 3.28
    1 7 43 -1.58 3.68
    -1 7 -43 1.44 3.88
    1 7 43 -2.12 3.31
    -1 -7 -43 -2.99 3.35
    -1 7 -43 2.9 4.21
    -1 -7 -44 -3.53 3.53
    -1 7 -44 3.62 2.25
    -1 7 -44 -0.49 4.17
    1 7 44 -3 3.46
    -1 -7 -44 -0.43 3.2
    1 7 44 -2.4 3.71
    -1 -7 -44 2.94 2.83
    1 7 44 -4.8 3.98
    -1 7 -44 3.44 4.11
    -1 7 -45 1.5 3.93
    -1 7 -45 3.51 4.33
    -1 -7 -45 0.85 2.85
    -1 -7 -45 2.21 3.56
    -1 -7 -45 4.04 3.88
    1 7 45 0.87 3.22
    -1 8 43 7.46 3.77
    1 8 -43 11.88 4.42
    1 8 -43 14.69 4.94
    1 -8 -43 13.49 4.15
    -1 8 43 14.96 3.97
    1 -8 -43 13.25 3.57
    -1 8 43 11.95 3.72
    1 -8 -43 15.04 4.11
    -1 8 42 7.68 3.72
    1 -8 -42 10.81 3.73
    1 8 -42 8.4 4.21
    1 8 -42 9.84 4.28
    -1 8 42 11.84 3.7
    -1 8 42 9.23 3.65
    1 -8 -42 12.47 3.36
    1 -8 -42 17.64 3.69
    1 8 -41 4.13 4.35
    -1 8 41 5.47 3.37
    -1 8 41 7.19 3.32
    1 -8 -41 3.57 3.46
    -1 8 41 4.07 3.35
    -1 8 41 1.82 0.99
    1 8 -41 4.16 4
    -1 8 41 4.48 1.08
    1 -8 -41 12.49 3.4
    1 -8 -41 9.85 3.6
    1 -8 -40 37.28 4.44
    -1 8 40 49.01 4.8
    1 -8 -40 48.78 4.69
    1 8 -40 51.5 5.65
    -1 8 40 60.76 4.96
    1 -8 -40 55.53 5.11
    1 8 -40 54.68 5.67
    -1 8 40 37.68 2.3
    -1 8 40 38.99 4.93
    1 -8 -39 1.92 3.01
    1 -8 -39 0.38 2.83
    -1 8 39 -2.49 3.26
    -1 8 39 1.39 2.95
    -1 8 39 1.77 3.26
    1 -8 -39 -1.74 2.91
    -1 8 39 0.61 1.31
    -1 8 38 1.32 3.1
    1 -8 -38 6.04 2.99
    -1 8 38 1.75 3.09
    -1 8 38 2.07 2.92
    -1 8 38 -0.58 1.35
    1 -8 -38 -0.86 2.69
    1 -8 -38 1.13 3.03
    1 -8 -37 46.68 4.55
    -1 8 37 48.4 4.8
    -1 8 37 43.4 4.86
    1 -8 -37 43.72 4.61
    -1 8 37 46.43 2.86
    1 -8 -37 45.35 4.5
    -1 8 37 55.12 4.67
    -1 8 36 11.85 1.79
    1 -8 -36 6.58 3
    -1 8 36 6 3.11
    -1 8 36 12.07 3.37
    1 -8 -36 8.39 3.15
    1 -8 -36 5.88 2.81
    -1 8 35 -0.66 2.79
    1 -8 -35 1.08 2.68
    1 -8 -35 1.79 2.96
    -1 8 35 -1.61 1.46
    1 -8 -35 5.39 2.95
    -1 8 35 2.96 2.91
    1 -8 -34 91.76 6.17
    -1 8 34 102.03 6.7
    -1 8 34 112.27 6.36
    -1 8 34 97.49 4.67
    1 -8 -34 106.96 6.41
    1 -8 -34 87.3 6.23
    1 -8 -33 8.91 2.82
    1 -8 -33 10.46 3.17
    1 -8 -33 10.41 3.08
    -1 8 33 10.23 2.94
    -1 8 33 10.15 1.85
    -1 8 33 7.4 3.16
    1 -8 -32 15.2 3.1
    -1 8 32 16.08 2.51
    1 -8 -32 19.46 3.42
    -1 8 32 16.39 3.25
    -1 8 32 14.97 3.48
    -1 8 32 18.26 2.19
    1 -8 -32 10.98 2.96
    1 -8 -31 22.85 3.39
    -1 8 31 24.97 2.83
    1 -8 -31 26.37 3.34
    -1 8 31 22.37 3.31
    -1 8 31 23.92 3.63
    1 -8 -31 18.57 3.28
    -1 8 31 21.12 2.22
    -1 8 30 19.64 2.63
    -1 8 30 17.26 3.38
    1 -8 -30 15.98 3.26
    1 8 -30 16.42 1.15
    -1 8 30 18.64 2.21
    -1 8 30 16.8 3.01
    1 -8 -30 19.18 3.16
    1 -8 -30 24.32 3.33
    1 -8 -29 14.23 2.89
    1 8 -29 15.47 1.22
    1 -8 -29 12.05 3.02
    -1 8 29 10.05 1.93
    -1 8 29 6.91 2.64
    -1 8 29 10.24 2.26
    1 -8 -29 12.79 2.91
    -1 8 29 8.88 2.95
    1 8 -28 49.94 2.48
    1 -8 -28 51.06 4.31
    -1 8 28 51.41 3.41
    -1 8 28 59.21 4.38
    1 -8 -28 50.84 4.5
    -1 8 28 51.68 4.61
    -1 8 28 47.23 3.6
    1 -8 -28 53.55 4.42
    -1 8 27 21.56 2.67
    -1 8 27 25.95 3.2
    1 -8 -27 24.66 3.39
    1 -8 -27 24.53 3.29
    -1 8 27 24.44 2.52
    1 8 -27 22.52 1.65
    1 -8 -27 22.1 3.32
    -1 8 27 22.38 3.4
    1 8 -26 20.68 1.62
    -1 8 26 20.33 2.39
    -1 8 26 18.35 3.01
    1 -8 -26 19.16 2.99
    -1 8 26 17.57 2.5
    -1 8 26 21.83 2.93
    1 8 -25 21.69 1.72
    -1 8 25 22.13 2.98
    1 -8 -25 19.24 3.05
    -1 8 25 27 2.67
    -1 8 24 86 4.56
    -1 8 24 70.31 4.8
    1 -8 -24 81.76 5.4
    1 8 -24 72.81 3.54
    1 8 -23 235.25 8.61
    1 -8 -23 211.78 10.32
    -1 8 23 234.04 9.46
    -1 8 23 230.55 9.98
    1 -8 -22 97.76 5.98
    -1 8 22 97.93 5.07
    1 8 -22 96.97 4.42
    -1 8 22 111.11 5.79
    -1 8 21 16.5 2.61
    1 -8 -21 24.8 2.99
    1 8 -21 19.52 1.78
    -1 8 21 18.25 2.25
    -1 8 20 9.66 1.91
    1 8 -20 11.32 1.5
    1 -8 -20 14.69 2.47
    -1 8 20 10.47 2.25
    -1 8 19 289.58 11.33
    1 8 -19 301.81 10.83
    1 -8 -19 301.77 12.41
    -1 8 19 282.68 11.77
    -1 8 19 275.54 12.27
    -1 8 18 -0.21 1.55
    -1 8 18 0.53 1.77
    1 8 -18 -0.62 1.15
    1 -8 -18 1.61 1.71
    -1 8 18 -0.65 1.79
    -1 8 18 -0.26 1.7
    1 -8 -17 15.83 2.3
    -1 8 17 18.87 2.73
    -1 8 17 19 2.63
    -1 8 17 16.69 2.11
    1 8 -17 18.49 1.85
    -1 8 17 14.34 2.4
    1 8 -16 8.39 1.43
    -1 8 16 10.63 2.16
    -1 8 16 8.81 2.3
    1 -8 -16 7.77 1.98
    -1 8 16 11.26 2.2
    -1 8 16 9.64 1.81
    1 -8 -15 87.89 5.18
    -1 8 15 88.56 5.29
    -1 8 15 86.84 5.05
    1 8 -15 77.84 4.17
    -1 8 15 95.01 4.77
    -1 8 15 88.84 5.09
    -1 8 14 54.42 3.54
    1 8 -14 61.24 3.41
    1 -8 -14 53.62 3.95
    -1 8 14 59.91 3.93
    -1 8 14 52.17 3.81
    -1 8 14 57.53 4.22
    1 8 -13 53.56 3.18
    -1 8 13 56.05 3.48
    -1 8 13 53.55 3.79
    -1 8 13 46.24 3.66
    1 -8 -13 54.08 3.84
    -1 8 13 53.81 4.07
    -1 8 12 9.72 2.08
    -1 8 12 14.08 2.29
    1 8 -12 10.62 1.68
    -1 8 12 16.7 2.43
    -1 8 11 103.36 5.53
    -1 8 11 89.83 5.5
    1 8 -11 102.79 4.95
    -1 8 11 108.95 5.53
    -1 8 10 3.04 1.74
    1 8 -10 2.11 1.24
    -1 8 10 3.82 1.78
    -1 8 10 1.69 1.66
    -1 8 9 198.16 8.73
    1 8 -9 181.99 7.96
    -1 8 9 199.25 8.55
    -1 8 9 191.35 8.5
    -1 8 8 41.91 3.46
    -1 8 8 45.31 3.49
    1 8 -8 48.38 3.17
    -1 8 8 46.9 3.55
    -1 8 7 -0.51 1.66
    -1 8 7 -0.27 1.52
    -1 8 7 0.25 1.77
    1 8 -7 0.2 1.28
    1 8 -6 51.07 3.33
    -1 8 6 48.87 3.6
    -1 8 5 -0.77 1.39
    1 8 -5 1.07 1.2
    1 -8 -5 0.75 1.4
    1 8 -4 2.83 1.34
    -1 8 4 2.51 1.46
    1 -8 -4 1.96 1.4
    -1 8 3 55.54 3.83
    1 8 -3 64.42 3.78
    -1 8 2 26.97 2.68
    1 8 -2 32.84 2.66
    -1 8 1 40.01 3.07
    1 8 -1 34.84 2.79
    -1 8 0 27.63 2.66
    1 8 0 31.53 2.74
    -1 8 -1 1.58 1.33
    1 8 1 -0.96 1.45
    1 8 2 32.49 2.74
    -1 -8 -2 29.99 2.72
    -1 8 -2 32.57 2.73
    -1 -8 -3 39.2 3.04
    -1 8 -3 31.59 2.72
    1 8 3 36.58 3
    -1 8 -4 44.5 3.25
    1 8 4 55.24 3.7
    1 8 5 30.2 2.7
    1 -8 5 17.59 1.91
    -1 8 -5 32.76 2.59
    1 -8 6 66.19 3.69
    -1 8 -6 56.67 3.64
    1 8 6 58.54 4
    1 -8 7 47.72 3.12
    -1 8 -7 48.24 3.22
    1 8 7 46.22 3.46
    1 -8 8 61.11 3.46
    -1 8 -8 49.63 3.3
    1 8 8 54.97 3.87
    1 -8 9 64.38 3.54
    1 8 9 62.42 4.16
    -1 8 -9 57.42 3.56
    -1 8 -10 23.57 2.16
    1 8 10 20.33 2.54
    1 -8 10 25.99 2.17
    1 8 11 93.41 5.53
    -1 8 -11 100.89 4.86
    -1 -8 -11 101.5 5.55
    1 -8 11 106.8 4.81
    1 8 12 314.19 12.75
    -1 -8 -12 305.11 12.63
    -1 8 -12 314.37 11.64
    1 8 13 85.94 5.08
    -1 -8 -13 90.73 5.22
    1 8 13 90.48 5.15
    -1 8 -13 85.75 4.26
    1 8 13 81.04 5.02
    -1 8 -14 2.33 1.19
    -1 -8 -14 0.89 1.66
    1 8 14 3.34 1.63
    1 8 14 4.44 1.87
    1 8 14 3.1 1.86
    1 8 15 3.09 1.66
    -1 8 -15 5.51 1.35
    1 8 15 5.31 1.91
    -1 -8 -15 4.84 1.81
    1 8 15 5.38 1.93
    1 8 15 4.91 1.31
    1 8 16 4.73 2.05
    1 8 16 11.16 2.26
    -1 8 -16 6.65 1.35
    1 8 16 8.98 1.52
    1 8 16 7.32 2.13
    -1 -8 -16 6.77 1.82
    1 8 17 60.69 4.28
    1 8 17 61.56 3.3
    1 8 17 58.34 4.22
    -1 8 -17 52.01 3.03
    -1 -8 -17 65.13 4.42
    1 8 17 64.64 4.51
    -1 -8 -18 0.32 1.76
    -1 8 -18 1.01 1.03
    1 8 18 -1.21 1.24
    1 8 18 -2.33 1.84
    1 8 19 25.88 2.94
    -1 -8 -19 22 2.9
    1 8 19 23.15 2.09
    -1 8 -19 23.66 1.83
    -1 8 -20 22.53 1.81
    1 8 20 20.46 2.9
    1 8 20 24.79 2.12
    -1 -8 -20 21.05 2.83
    -1 -8 -21 71.52 4.94
    1 8 21 75.24 3.78
    1 8 21 72.54 4.81
    -1 8 -21 66.96 3.26
    -1 8 -22 152.3 5.97
    -1 -8 -22 154.54 8.03
    1 8 22 153.78 6.5
    -1 -8 -22 171.51 8.15
    -1 -8 -22 163.12 8.02
    1 8 22 184.43 8.15
    -1 -8 -23 79.98 5.25
    1 8 23 78.48 3.93
    -1 -8 -23 68.15 5
    1 8 23 83.76 5.14
    -1 8 -23 75.46 3.22
    -1 -8 -23 76.28 5.28
    -1 -8 -24 54.66 4.53
    1 8 24 58.64 4.54
    -1 -8 -24 58.12 4.65
    -1 8 -24 59.42 2.47
    1 8 24 53.77 3.24
    1 8 24 52.9 4.25
    -1 -8 -24 55.23 4.51
    1 8 25 38.31 3.65
    -1 -8 -25 39.85 3.89
    1 8 25 32.16 2.53
    1 8 25 37.48 3.86
    -1 -8 -25 39.8 3.94
    -1 -8 -25 38.54 3.93
    -1 -8 -26 4.08 2.7
    -1 -8 -26 1.08 2.26
    1 8 26 0.61 1.45
    -1 -8 -26 3.08 2.47
    1 8 26 2.22 2.24
    1 8 26 2.23 2.24
    1 8 27 48.16 4.05
    1 8 27 38.73 2.74
    -1 -8 -27 38.86 3.88
    1 8 27 34.9 3.87
    -1 -8 -27 39.4 4.01
    -1 -8 -27 43.73 4.06
    1 8 28 0.66 2.21
    -1 -8 -28 0.74 2.24
    -1 -8 -28 -2.11 2.44
    1 8 28 1.14 2.36
    -1 -8 -28 1.4 2.6
    1 8 28 0.62 1.42
    -1 -8 -29 67.19 4.94
    -1 -8 -29 65.49 4.96
    1 8 29 71.07 5.27
    -1 -8 -29 53.91 4.78
    1 8 29 65.83 4.93
    1 8 30 0.34 2.8
    1 8 30 4.31 2.55
    -1 -8 -30 6.51 2.55
    -1 -8 -30 4.36 2.65
    -1 -8 -30 5.44 2.88
    1 8 31 22.64 3.63
    -1 -8 -31 27.01 3.71
    -1 -8 -31 20.55 3.39
    -1 -8 -31 25.42 3.6
    1 8 31 17.84 3.33
    1 8 32 26.79 3.86
    -1 -8 -32 36.68 4.02
    1 8 32 38.44 4.15
    -1 -8 -32 23.69 3.79
    -1 -8 -32 26.75 3.53
    -1 -8 -33 -1.91 2.66
    -1 -8 -33 7.22 3.03
    1 8 33 -2.82 3.01
    1 8 33 -0.41 2.56
    -1 -8 -33 3.59 2.37
    1 8 34 27.54 3.81
    -1 -8 -34 30.1 4.18
    1 8 34 23.41 3.58
    -1 -8 -34 26 3.94
    -1 -8 -34 26.26 3.72
    1 8 35 172.57 8.85
    -1 -8 -35 172.12 9.03
    -1 -8 -35 208.17 9.55
    -1 -8 -35 174.69 9.06
    1 8 35 170.94 9.14
    1 8 35 166.04 7
    -1 8 -36 -0.87 2.37
    -1 -8 -36 6.01 3.15
    1 8 36 -0.97 1.44
    1 8 36 1.06 1.4
    -1 -8 -36 1.24 2.73
    1 8 36 -1.67 2.8
    -1 -8 -36 5.18 3.66
    1 8 36 1.84 3.03
    -1 -8 -37 3.26 2.84
    -1 -8 -37 2.51 2.78
    -1 8 -37 6.76 4.07
    -1 -8 -37 2.43 3.01
    -1 8 -37 4.02 3.61
    1 8 37 0.55 1.41
    1 8 37 -2.54 2.93
    1 8 37 -2.28 3.45
    -1 8 -37 0.29 2.35
    1 8 37 -0.25 1.35
    1 8 37 -1.12 2.98
    1 8 38 15.92 3.63
    -1 8 -38 12.36 4.33
    -1 -8 -38 9.93 3.29
    1 8 38 14.54 3.43
    -1 8 -38 15.11 2.75
    -1 -8 -38 13.98 3.44
    -1 -8 -38 15.67 3.38
    1 8 38 8.93 1.56
    -1 8 -38 18.16 4.21
    1 8 38 8.48 1.57
    1 8 38 7.31 3.48
    -1 -8 -39 0.84 3.04
    -1 -8 -39 0.86 2.85
    -1 8 -39 1.86 3.81
    1 8 39 -1.17 3.53
    1 8 39 4.34 3.12
    -1 8 -39 7.86 4.19
    -1 -8 -39 -0.84 3.11
    1 8 39 0.96 1.22
    1 8 39 4.98 3.34
    -1 8 -39 3.13 2.29
    1 8 39 3.2 1.31
    -1 8 -40 21.7 4.94
    1 8 40 17.12 1.6
    1 8 40 20.15 3.97
    -1 8 -40 14.13 4.46
    1 8 40 23.63 4.05
    -1 8 -40 28.41 3.37
    -1 -8 -40 17.81 3.87
    -1 -8 -40 24.68 3.92
    1 8 40 21.53 4.08
    -1 -8 -40 21.36 3.94
    1 8 40 20.8 1.7
    1 8 41 7.97 1.1
    -1 -8 -41 14.32 3.96
    1 8 41 6.33 1.11
    1 8 41 7.21 3.49
    -1 8 -41 9.11 4.32
    -1 8 -41 9.58 4.17
    -1 8 -41 8.85 2.66
    1 8 41 7.85 3.51
    -1 -8 -41 11.21 3.86
    1 8 41 11.1 3.83
    -1 -8 -41 8.75 3.12
    1 8 42 8.54 3.44
    -1 8 -42 11.16 2.65
    1 8 42 14.18 3.92
    -1 8 -42 3.41 3.98
    -1 8 -42 4.88 4.16
    -1 -8 -42 18.07 3.59
    -1 -8 -42 14.45 3.73
    -1 -8 -42 11.9 3.67
    1 8 42 19.54 4.01
    -1 8 -43 1.98 4.41
    -1 -8 -43 4.92 3.43
    1 8 43 4.54 3.57
    -1 8 -43 8.92 4.36
    -1 -8 -43 3.56 3.09
    -1 -8 -43 5.78 3.53
    -1 8 -43 9.11 2.69
    -1 9 41 3 3.51
    1 -9 -41 4.59 3.31
    -1 9 41 -2.68 3.75
    1 9 -41 -1.46 4.14
    1 -9 -41 1.24 3.24
    -1 9 41 -0.48 3.57
    -1 9 41 -1.92 1.49
    1 9 -41 6.73 4.21
    1 -9 -40 0.41 2.98
    -1 9 40 2.27 3.4
    -1 9 40 2.97 3.2
    1 -9 -40 2.45 3.43
    -1 9 40 3.35 3.44
    -1 9 40 1.55 1.59
    -1 9 39 3.56 1.71
    1 -9 -39 6.05 3.68
    -1 9 39 6.63 3.49
    -1 9 39 3.36 3.37
    1 -9 -39 9.76 3.61
    1 -9 -39 3.27 2.88
    -1 9 39 5.52 3.35
    1 -9 -38 61.19 5.49
    -1 9 38 63.16 5.37
    1 -9 -38 65.7 5.38
    1 -9 -38 63.4 5.37
    -1 9 38 54.77 3.51
    -1 9 38 57.68 5.64
    1 -9 -37 27.9 4.1
    -1 9 37 21.15 3.72
    -1 9 37 24.11 4.22
    1 -9 -37 29.31 4.3
    1 -9 -37 29.08 4.15
    -1 9 37 17.44 2.29
    -1 9 36 17.85 4.03
    -1 9 36 9.54 3.26
    1 -9 -36 12.12 3.44
    -1 9 36 14.25 2.09
    1 -9 -36 15.51 3.52
    1 -9 -36 16.16 3.46
    -1 9 35 1.26 1.76
    1 -9 -35 2.3 2.87
    -1 9 35 1.4 2.9
    1 -9 -35 0.89 2.62
    -1 9 35 -4.52 3.53
    1 -9 -35 5.4 3
    -1 9 34 4.83 3.03
    -1 9 34 -1.78 3.28
    -1 9 34 4.49 1.97
    1 -9 -34 2.19 2.63
    1 -9 -33 141.4 8.03
    -1 9 33 116.61 7.83
    -1 9 33 148.13 6.83
    -1 9 33 140.48 7.6
    -1 9 33 133.03 6.23
    -1 9 32 -4.77 3.27
    -1 9 32 -2.51 2.18
    1 -9 -32 0.43 2.53
    -1 9 32 -1.6 1.87
    -1 9 32 1.01 2.82
    1 -9 -31 4.65 2.62
    -1 9 31 7.27 3.14
    1 9 -31 7.09 0.91
    -1 9 31 9.62 3.07
    -1 9 31 8.44 2.16
    -1 9 31 8.68 2.25
    1 9 -30 32.85 1.92
    -1 9 30 32.29 3.02
    -1 9 30 33.3 3.09
    -1 9 30 39.25 3.92
    -1 9 30 35.02 4.31
    1 -9 -30 31.71 3.94
    -1 9 29 1.25 2.88
    1 -9 -29 -0.41 2.7
    -1 9 29 -1.29 1.96
    1 9 -29 2 1.09
    -1 9 29 0.32 2.41
    -1 9 29 -0.49 1.99
    -1 9 28 31.3 3.52
    -1 9 28 26.31 2.77
    -1 9 28 28.34 2.97
    1 9 -28 27.73 1.88
    -1 9 28 29.43 3.79
    1 -9 -28 21.54 3.52
    -1 9 27 53.11 3.79
    1 -9 -27 49.78 4.57
    1 9 -27 53.1 2.86
    -1 9 27 48.5 3.65
    -1 9 27 59.14 4.93
    -1 9 27 57.76 4.47
    1 9 -26 8.51 1.39
    -1 9 26 9.09 2.57
    1 -9 -26 2.77 2.66
    -1 9 26 5.99 2.14
    1 9 -25 113.1 4.95
    -1 9 25 119.47 6.49
    -1 9 25 113.07 5.8
    1 -9 -25 112.47 6.84
    -1 9 24 145.84 6.62
    1 9 -24 122.35 5.54
    -1 9 24 130.28 6.98
    1 -9 -24 148.94 7.78
    -1 9 23 33.74 3.05
    -1 9 23 27.95 3.34
    1 9 -23 28.25 2.24
    1 -9 -23 26.96 3.44
    1 9 -22 159.56 6.71
    -1 9 22 164.14 7.4
    1 -9 -22 166.82 8.52
    -1 9 22 166.32 8.03
    -1 9 21 3.29 2.27
    1 9 -21 1.13 1.22
    1 -9 -21 1.11 2.12
    -1 9 21 4.14 1.9
    1 -9 -20 24.31 3.17
    -1 9 20 18.74 2.41
    -1 9 20 13.88 2.74
    1 9 -20 22.72 2.1
    -1 9 20 25.88 3.12
    -1 9 19 4.77 1.86
    -1 9 19 3.79 2.2
    -1 9 19 9 2.46
    -1 9 19 3.55 2.14
    1 -9 -19 3.57 2.02
    1 9 -19 4.88 1.42
    1 9 -18 47.52 3.07
    -1 9 18 50.33 4.3
    -1 9 18 54.16 3.62
    -1 9 18 51.65 4.03
    1 -9 -18 49.9 4.24
    -1 9 18 47.77 3.92
    -1 9 17 17.76 2.81
    1 -9 -17 18.33 2.97
    -1 9 17 21.98 3.09
    -1 9 17 23.55 2.93
    1 9 -17 26.9 2.35
    -1 9 17 25.55 2.61
    1 9 -16 8.97 1.71
    -1 9 16 7.95 1.94
    -1 9 16 8.42 2.23
    1 -9 -16 10.88 2.42
    -1 9 16 9.63 2.38
    -1 9 16 9.47 2.35
    -1 9 15 22.03 2.45
    1 -9 -15 23.06 2.91
    -1 9 15 24.09 3.01
    -1 9 15 27.17 3.14
    -1 9 15 20.55 2.8
    1 9 -15 17.05 2.06
    -1 9 14 20.21 2.9
    -1 9 14 13.8 2.12
    -1 9 14 13.69 2.57
    -1 9 14 16.15 2.6
    1 9 -14 17.9 2.12
    1 9 -13 88.57 4.58
    -1 9 13 84.48 5.42
    -1 9 13 84.07 4.63
    -1 9 13 78.14 5.03
    -1 9 13 84.42 5.13
    1 9 -12 241.01 9.65
    -1 9 12 252.4 10.42
    -1 9 12 228.56 10.52
    -1 9 12 232.32 10.23
    -1 9 11 29.33 3.17
    -1 9 11 25.22 2.95
    1 9 -11 28.67 2.56
    -1 9 11 32.75 3.3
    1 9 -10 25.32 2.51
    -1 9 10 33.81 3.24
    -1 9 10 33.6 3.27
    -1 9 10 29.98 3.11
    -1 9 9 -0.86 2.02
    1 9 -9 1.35 1.42
    -1 9 9 1.84 1.8
    -1 9 9 -0.57 2.03
    -1 9 8 66.61 4.45
    -1 9 8 64.56 4.41
    1 9 -8 53.45 3.74
    -1 9 8 67.19 4.43
    -1 9 7 26.63 3.04
    1 9 -7 26.2 2.52
    -1 9 7 22.82 2.77
    -1 9 7 27.58 3.06
    1 -9 -7 22.77 2.73
    1 9 -6 68.66 4.23
    -1 9 6 69.09 4.62
    -1 9 6 68.9 4.61
    1 -9 -6 65.33 4.41
    -1 9 6 74.02 4.69
    1 9 -5 123.07 6.02
    -1 9 5 122.44 6.36
    1 -9 -5 115.59 6.2
    1 -9 -4 138.1 6.84
    1 9 -4 139.5 6.64
    -1 9 4 138 6.95
    -1 9 3 232.96 10.19
    1 9 -3 239 10
    1 -9 -3 245.27 10.15
    -1 9 2 8.39 2
    1 9 -2 8.71 1.99
    1 -9 -2 9.41 1.93
    1 9 -1 3.39 1.5
    -1 9 1 1.59 1.69
    1 -9 -1 3.59 1.67
    1 -9 0 251.37 10.31
    -1 9 0 247.93 10.39
    1 9 0 246.33 10.43
    1 -9 1 -1.24 1.68
    -1 -9 -1 2.11 1.62
    -1 9 -1 0.77 1.48
    1 9 1 0.81 1.53
    1 -9 2 63.9 4.06
    -1 -9 -2 65.09 4.2
    1 9 2 53.98 3.99
    -1 9 -2 61.78 4.08
    -1 -9 -3 91.78 5.31
    1 -9 3 98.62 5.2
    -1 9 -3 101.98 5.34
    1 9 3 97.8 5.51
    -1 9 -4 42.22 3.25
    1 9 4 43.36 3.63
    -1 -9 -4 43.56 3.42
    -1 -9 -5 406.51 15.85
    1 9 5 411.02 15.91
    -1 9 -5 417.36 15.48
    1 9 6 191.15 8.77
    -1 9 -6 205.32 8.43
    -1 -9 -6 181.97 8.6
    1 9 7 90.35 5.27
    -1 9 -7 80.06 4.58
    1 9 8 28.47 3.01
    -1 9 -8 26.92 2.59
    -1 9 -9 20.92 2.43
    1 9 9 21.25 2.65
    -1 9 -10 58.2 3.66
    1 9 10 56.71 4.26
    1 9 11 4.62 1.92
    -1 9 -11 0.4 1.36
    1 9 11 2.87 1.8
    1 9 11 1.52 2.08
    -1 9 -12 128.02 6.35
    1 9 12 155.83 7.42
    1 9 12 148.4 7.37
    1 9 12 148.14 7.44
    1 9 13 49.07 4.03
    -1 9 -13 55.85 3.39
    1 9 13 49.75 4.05
    1 9 13 56.5 4.22
    -1 -9 -13 44.68 3.95
    -1 -9 -14 43.46 3.65
    1 9 14 43.24 3.84
    1 9 14 40.95 3.85
    -1 9 -14 40.93 2.94
    1 9 14 35.22 3.66
    -1 9 -15 63.74 3.54
    -1 -9 -15 63.7 4.57
    1 9 15 55.94 4.4
    1 9 15 58.38 4.45
    1 9 15 52.65 3.32
    1 9 15 61.04 4.45
    -1 9 -16 122.39 5.38
    1 9 16 116.54 6.38
    1 9 16 105.91 6.22
    -1 -9 -16 114.57 6.44
    1 9 16 108.98 6.55
    1 9 16 115.07 5.29
    1 9 17 0.32 2.28
    -1 9 -17 0.49 1.3
    1 9 17 0.35 2.05
    1 9 17 0.94 2.27
    1 9 17 1.05 1.52
    -1 -9 -17 -0.68 2.13
    1 9 18 362.9 15.15
    1 9 18 378 13.61
    -1 9 -18 376.66 13.46
    -1 -9 -18 360.23 15.03
    1 9 18 376.91 14.97
    1 9 18 366.8 14.84
    1 9 19 24.61 3.32
    -1 -9 -19 27.84 3.37
    -1 9 -19 24.78 2.13
    1 9 19 25.11 2.32
    -1 9 -20 19.15 1.92
    -1 -9 -20 13.24 2.63
    1 9 20 16.26 1.98
    1 9 20 14.99 2.84
    -1 9 -21 19.72 1.9
    -1 -9 -21 14.53 2.73
    1 9 21 21.61 2.2
    1 9 21 24.95 3.31
    -1 9 -22 99.84 4.48
    1 9 22 102.56 6.09
    1 9 22 103.76 4.9
    -1 -9 -22 109.1 6.43
    1 9 23 1.34 2.35
    -1 9 -23 4.72 1.28
    -1 -9 -23 7.1 2.59
    1 9 23 4.07 1.64
    1 9 24 14.54 2.92
    -1 -9 -24 14.42 3.07
    1 9 24 10.48 1.81
    -1 9 -24 9.57 1.36
    -1 9 -25 194.4 7
    -1 -9 -25 199.42 9.7
    1 9 25 184.36 9.57
    1 9 25 193.57 7.86
    1 9 25 203.79 9.44
    1 9 26 18.79 3.15
    1 9 26 15.72 2.01
    1 9 26 15.48 3.1
    -1 9 -26 20.02 1.3
    -1 -9 -26 16.79 3.11
    1 9 27 5.64 1.6
    -1 -9 -27 5.54 2.76
    1 9 27 0.81 2.56
    1 9 27 6.25 2.63
    1 9 28 43.94 4.42
    1 9 28 43.54 2.93
    1 9 28 41.48 4.2
    -1 -9 -28 50.15 4.47
    -1 -9 -29 -0.77 2.79
    -1 -9 -29 3.66 2.72
    1 9 29 1.66 2.54
    -1 -9 -29 0.39 2.78
    1 9 29 0.83 1.51
    1 9 29 -1.78 2.56
    -1 -9 -30 13.59 3.13
    -1 -9 -30 13.97 3.39
    1 9 30 13.32 3.26
    -1 -9 -30 12.52 3.19
    1 9 30 17.69 3.61
    1 9 31 48.49 4.61
    -1 -9 -31 35.66 4.32
    1 9 31 48.09 4.76
    -1 -9 -31 39.61 4.36
    -1 -9 -31 44.82 4.61
    1 9 32 122.63 7.31
    1 9 32 131.58 7.69
    -1 -9 -32 124.63 7.44
    -1 -9 -32 127.68 7.5
    -1 -9 -32 115.59 7.3
    1 9 33 5.22 2.83
    -1 -9 -33 2.56 2.8
    -1 -9 -33 5.66 3.45
    -1 -9 -33 -1.22 3.11
    1 9 33 0.37 3
    -1 -9 -34 24.16 3.95
    1 9 34 18.93 3.76
    -1 -9 -34 24.65 3.78
    1 9 34 24.18 3.84
    -1 -9 -34 23.09 3.88
    -1 -9 -35 2.62 2.91
    1 9 35 0.38 3.02
    -1 -9 -35 2.08 3.06
    1 9 35 0.89 3.05
    -1 -9 -35 1.67 2.93
    1 9 36 34.79 2.84
    1 9 36 39.5 4.45
    -1 -9 -36 38.1 4.52
    -1 -9 -36 37.06 4.58
    -1 9 -36 40.82 3.88
    -1 -9 -36 31.85 4.29
    1 9 36 30.4 4.3
    1 9 37 4.07 3.05
    -1 -9 -37 7.69 3.6
    -1 -9 -37 5.37 2.91
    1 9 37 1.65 1.68
    -1 9 -37 2.27 2.52
    -1 -9 -37 7.29 3.52
    1 9 37 -0.39 3.28
    1 9 38 1.99 3.3
    1 9 38 1.68 1.46
    1 9 38 2.74 2.93
    -1 -9 -38 2.26 2.92
    -1 -9 -38 3.04 3.05
    1 9 38 2.29 1.64
    -1 9 -38 1.6 2.66
    -1 -9 -38 3.9 3.39
    -1 9 -39 16.41 4.76
    1 9 39 8.33 3.68
    -1 -9 -39 9.7 3.64
    -1 9 -39 5.42 2.71
    1 9 39 7.85 1.75
    1 9 39 7.25 3.31
    -1 -9 -39 2.74 3.09
    1 9 39 3.27 3.41
    1 9 39 8.12 1.68
    -1 9 -39 2.92 4.18
    -1 -9 -39 8.78 3.77
    -1 9 -40 25.16 5.15
    1 9 40 27.59 2.34
    -1 9 -40 44.08 5.32
    1 9 40 17.79 4.12
    -1 -9 -40 33.43 4.85
    -1 9 -40 24.51 3.5
    1 9 40 27.09 2.27
    -1 -9 -40 28.61 4.46
    -1 9 -41 48.5 5.86
    -1 -9 -41 38.51 5.13
    -1 -9 -41 42.93 5.31
    -1 9 -41 43.65 4.03
    -1 9 -41 46.27 5.71
    1 9 41 30.81 4.71
    1 9 41 40.12 2.56
    1 9 41 42.83 2.61
    -1 10 38 59.87 5.23
    -1 10 38 54.4 3.67
    -1 10 38 56.83 5.83
    -1 10 37 3.9 1.95
    -1 10 37 5.91 3.69
    -1 10 37 2.64 3.11
    -1 10 36 3.36 3.19
    -1 10 36 3.41 3.33
    -1 10 36 2.85 1.93
    -1 10 35 33.19 4.72
    1 -10 -35 40.87 4.79
    -1 10 35 35.24 3.55
    -1 10 35 47.04 4.69
    -1 10 35 39.76 3.3
    -1 10 34 11.4 3.69
    -1 10 34 11.53 2.64
    -1 10 34 4.77 3.3
    -1 10 34 10.66 2.23
    1 -10 -34 10.79 3.35
    -1 10 33 5.48 2.4
    -1 10 33 5.16 2.12
    1 -10 -33 6.95 3.32
    -1 10 33 4.35 3.01
    -1 10 33 6.1 3.31
    1 10 -32 3.2 0.79
    -1 10 32 5.78 2.18
    -1 10 32 2.78 3.17
    -1 10 32 3.64 2.23
    1 -10 -32 4.58 3.07
    -1 10 32 -1.07 2.98
    1 -10 -31 25.29 3.94
    -1 10 31 32.43 4.46
    -1 10 31 35.29 3.21
    -1 10 31 34.76 3.96
    -1 10 31 36.33 3.4
    1 10 -31 37.93 2.04
    -1 10 30 -2.26 3.15
    -1 10 30 4.92 2.69
    1 10 -30 2.61 1.12
    -1 10 30 4.89 2.36
    1 -10 -30 3.12 2.86
    -1 10 30 1.69 1.98
    -1 10 29 1.71 2.09
    -1 10 29 1.33 2.96
    1 10 -29 1.13 1.17
    -1 10 29 3.48 2.69
    1 -10 -29 0.44 2.76
    -1 10 29 -0.77 2.03
    -1 10 28 0.44 2.83
    -1 10 28 1 2.03
    1 10 -28 -0.63 1.24
    1 -10 -28 -0.87 2.52
    -1 10 28 0.26 2.02
    -1 10 28 3.1 2.54
    1 10 -27 22.86 2.06
    -1 10 27 19.96 2.81
    -1 10 27 22.65 3.27
    1 -10 -27 23.18 3.67
    1 10 -26 20.09 2.05
    1 -10 -26 20.33 3.42
    -1 10 26 25.37 2.83
    -1 10 26 24.16 3.36
    -1 10 25 78.85 5.44
    -1 10 25 71.95 4.7
    1 10 -25 84.94 4.18
    1 -10 -25 84.04 6
    -1 10 24 -0.25 2
    1 10 -24 -0.17 1.41
    1 -10 -24 0.41 2.3
    -1 10 24 3.34 2.56
    -1 10 23 5.97 2.61
    -1 10 23 8.26 2.19
    1 -10 -23 5.29 2.43
    1 10 -23 6.63 1.64
    -1 10 22 -0.25 1.87
    -1 10 22 -0.4 2.41
    -1 10 22 0.66 2.33
    1 -10 -22 1.61 2.41
    1 10 -22 -0.91 1.4
    1 10 -21 16.72 2.09
    -1 10 21 17.44 3.06
    1 -10 -21 14.26 2.86
    -1 10 21 18.88 2.67
    -1 10 21 11.98 2.95
    1 10 -20 39.84 2.89
    -1 10 20 46.45 4.02
    1 -10 -20 34.74 3.91
    -1 10 20 26.81 3.52
    -1 10 20 36.29 4.09
    -1 10 20 38.58 3.35
    -1 10 19 0.98 2.27
    1 -10 -19 -0.38 2.25
    -1 10 19 0.25 1.99
    1 10 -19 4.01 1.49
    -1 10 19 0.64 2.38
    -1 10 19 2.34 2.36
    1 10 -18 7.03 1.74
    -1 10 18 5.38 2.45
    -1 10 18 7.15 2.19
    1 -10 -18 6.82 2.51
    -1 10 18 6.69 2.56
    -1 10 18 5.17 2.35
    -1 10 17 72.68 4.42
    -1 10 17 54.91 4.78
    1 -10 -17 71.24 5.11
    1 10 -17 68.64 4.03
    -1 10 17 68.9 4.9
    -1 10 17 66.9 4.83
    -1 10 16 39.71 3.45
    -1 10 16 45.29 4.06
    -1 10 16 49.83 4.23
    -1 10 16 54.11 4.52
    1 10 -16 49.5 3.39
    1 10 -15 1.12 1.63
    -1 10 15 -1.58 2.44
    -1 10 15 2.24 2.36
    -1 10 15 1.11 2.21
    -1 10 15 3.18 1.91
    -1 10 14 341.29 13.44
    -1 10 14 342.48 14.16
    -1 10 14 351.66 14.18
    -1 10 14 377.1 14.82
    1 10 -14 342 13.33
    -1 10 13 7.89 2.55
    1 10 -13 5.15 1.87
    -1 10 13 6.06 2.37
    -1 10 13 5.36 2.31
    -1 10 12 18.02 3.01
    1 10 -12 14.1 2.27
    -1 10 12 12.62 2.76
    -1 10 12 11.45 2.76
    -1 10 11 12.94 2.74
    1 10 -11 11.47 2.15
    -1 10 11 13.93 2.65
    -1 10 11 10.8 2.59
    -1 10 10 36.27 3.67
    -1 10 10 25.71 3.22
    1 -10 -10 27.58 3.21
    1 10 -10 29.36 2.88
    -1 10 10 34.27 3.55
    -1 10 9 180.14 8.81
    1 -10 -9 181.77 8.73
    -1 10 9 189.86 8.83
    -1 10 9 190.69 8.92
    1 10 -9 177.52 8.18
    1 10 -8 80.34 4.77
    -1 10 8 75.62 5.11
    -1 10 8 91.99 5.56
    -1 10 8 82.61 5.38
    1 -10 -8 82.02 5.27
    1 -10 -7 52.2 4.2
    -1 10 7 66.65 4.61
    -1 10 7 60.14 4.44
    -1 10 7 52.22 4.35
    1 10 -7 54.19 3.89
    -1 10 6 21.88 3.14
    -1 10 6 18.01 2.85
    1 10 -6 25.43 2.79
    1 -10 -6 17.75 2.73
    -1 10 6 24.87 3.16
    1 -10 -5 5.82 2.11
    -1 10 5 6.64 2.23
    1 10 -5 8.72 1.98
    1 -10 -4 277.42 11.62
    -1 10 4 273.4 11.7
    1 10 -4 275.8 11.46
    1 -10 -3 10.09 2.23
    -1 10 3 11.01 2.47
    1 10 -3 14.37 2.33
    -1 10 2 70.39 4.82
    1 10 -2 73.94 4.74
    1 -10 -2 78.98 4.82
    1 10 -1 52.39 4
    1 -10 -1 61.33 4.12
    -1 10 1 54.38 4.13
    1 -10 0 214.38 8.93
    -1 10 0 191.89 8.89
    1 10 0 179.31 8.75
    1 10 1 88.41 5.32
    1 -10 1 87.32 5.1
    -1 10 -1 87.07 5.23
    1 -10 2 82.35 5
    1 10 2 90.02 5.36
    -1 10 -2 93.31 5.32
    -1 -10 -3 4.8 2.05
    1 -10 3 0.27 1.67
    -1 10 -3 3.03 2.05
    1 10 3 4.03 1.99
    1 -10 4 156.11 7.28
    1 10 4 155.15 7.68
    -1 -10 -4 146.21 7.45
    -1 10 -4 152.4 7.4
    -1 -10 -5 5.57 2.12
    -1 10 -5 6.35 1.96
    1 10 5 1.28 1.95
    1 -10 5 8.45 2.03
    -1 -10 -6 46.81 3.98
    1 -10 6 49.34 3.59
    1 10 6 57.1 4.26
    -1 10 -6 47.94 3.68
    1 10 7 5.28 2.21
    -1 10 -7 2.54 1.74
    -1 -10 -7 8.62 2.22
    1 -10 7 4.4 1.86
    -1 10 -8 23.36 2.7
    1 -10 8 25.99 2.65
    1 10 8 25.44 3.11
    -1 -10 -8 25.3 3.04
    1 10 9 108.08 6.32
    1 -10 9 116.82 5.73
    -1 10 -9 101.84 5.6
    1 10 9 114.25 6.43
    1 10 9 111.27 6.38
    1 10 10 78.44 5.4
    1 10 10 99.86 5.83
    1 10 10 86.66 5.54
    -1 10 -10 87.59 4.93
    1 10 11 3.01 2.56
    1 10 11 1.05 2.22
    -1 10 -11 0.69 1.65
    1 10 11 3.39 2.33
    1 10 12 -1.36 2.37
    1 10 12 -1.67 2.35
    1 10 12 2.49 2.16
    -1 10 -12 1.13 1.65
    1 10 13 5.12 2.36
    -1 10 -13 3.29 1.61
    1 10 13 0.36 1.98
    1 10 13 6.4 2.59
    -1 10 -14 12.52 1.97
    1 10 14 15.59 2.93
    1 10 14 7.54 2.45
    1 10 14 10.66 2.72
    -1 -10 -15 -1.08 2.15
    1 10 15 1.02 2.36
    1 10 15 0.37 2.18
    1 10 15 0.34 2.36
    -1 10 -15 2.67 1.76
    1 10 16 17.31 3
    1 10 16 17.41 2.16
    1 10 16 20.05 3.19
    -1 10 -16 16.7 2.1
    -1 -10 -16 13.51 2.66
    1 10 16 15.38 3.1
    1 10 17 24.7 3.31
    -1 -10 -17 25.96 3.27
    1 10 17 20.6 2.35
    -1 10 -17 20.04 2.22
    1 10 17 20.3 3.17
    1 10 17 13.7 3
    -1 10 -18 107.88 5.07
    1 10 18 99.95 5.07
    1 10 18 101.43 6.59
    -1 -10 -18 101.95 6.41
    1 10 18 104.15 6.32
    1 10 18 105.86 6.36
    1 10 19 30.1 2.74
    1 10 19 25.09 3.58
    1 10 19 37.48 3.9
    -1 -10 -19 36.61 3.96
    -1 10 -19 33.95 2.63
    -1 -10 -20 41.78 4.21
    1 10 20 48.46 3.25
    1 10 20 41.22 4.31
    1 10 20 39.86 4.09
    -1 10 -20 42.27 3
    -1 -10 -21 36.89 3.92
    -1 10 -21 28.81 2.48
    1 10 21 36.5 3.91
    1 10 21 28.94 2.62
    1 10 22 14.03 3.26
    -1 10 -22 13.06 1.87
    -1 -10 -22 17.5 2.97
    1 10 22 16.23 2.13
    1 10 23 11.43 2.03
    1 10 23 13.04 3
    -1 10 -23 11.81 1.75
    -1 -10 -23 12.09 2.78
    1 10 24 65.8 5.1
    -1 -10 -24 68.62 5.3
    1 10 24 75.75 4.03
    -1 10 -24 65.36 3.43
    1 10 25 5.92 1.91
    -1 -10 -25 7.86 2.96
    1 10 25 6.64 2.98
    -1 10 -25 7.22 1.43
    1 10 26 4.05 1.71
    -1 10 -26 3.96 1.36
    -1 -10 -26 6.29 2.89
    1 10 26 2.62 2.69
    -1 10 -27 85.55 3.68
    1 10 27 98.71 6.74
    1 10 27 102.58 6.36
    1 10 27 98.13 4.72
    -1 -10 -27 102.33 6.52
    1 10 28 3.52 2.76
    1 10 28 1.25 1.6
    -1 -10 -28 3.44 2.61
    1 10 28 4.9 3
    1 10 29 88.19 6.38
    1 10 29 95.18 4.68
    1 10 29 93.23 6.22
    -1 -10 -29 87.49 6.29
    1 10 30 85.72 5.98
    1 10 30 86.04 4.38
    1 10 30 78.32 6.13
    -1 -10 -30 84.98 6.18
    -1 -10 -31 35.64 4.32
    1 10 31 31.77 4.31
    1 10 31 34.94 4.26
    1 10 31 27.21 2.57
    -1 -10 -32 43.26 4.73
    1 10 32 39.94 4.64
    1 10 32 33.74 4.38
    -1 -10 -33 2.28 2.99
    1 10 33 1.98 3.44
    1 10 33 6.5 3.11
    1 10 34 9.83 3.43
    -1 -10 -34 4.61 2.97
    1 10 34 10.44 3.59
    1 10 35 -0.94 3.23
    -1 -10 -35 -0.47 3.19
    1 10 35 -2.84 3.41
    1 10 36 5.72 3.38
    1 10 36 2.85 3.32
    1 10 36 1.44 1.96
    1 10 37 34.18 2.98
    1 10 37 38.92 4.66
    -1 10 -37 33.14 4.11
    1 10 37 25.16 4.34
    -1 -10 -38 -0.92 3.19
    1 10 38 -2.25 2
    -1 -10 -38 6.85 3.92
    1 10 38 -2.43 3.29
    -1 10 -38 4.99 2.95
    -1 11 35 10.7 3.95
    -1 11 35 8.9 2.48
    -1 11 35 11.36 3.82
    -1 11 35 4.31 2.45
    -1 11 34 0.49 2.25
    -1 11 34 1.94 3.26
    -1 11 34 -4.03 3.73
    -1 11 34 0.54 2.25
    -1 11 33 3.85 3.12
    -1 11 33 9.41 2.47
    -1 11 33 4.59 2.48
    -1 11 33 10.46 3.92
    -1 11 32 35.91 4.69
    -1 11 32 40.78 3.7
    -1 11 32 47.37 3.99
    -1 11 32 51.91 4.82
    -1 11 31 9.6 2.56
    -1 11 31 9.18 2.56
    -1 11 31 9.08 3.19
    1 11 -31 8.24 1.47
    -1 11 31 9.24 3.69
    -1 11 30 2.25 2.99
    -1 11 30 0.48 2.88
    1 -11 -30 0.48 2.92
    -1 11 30 2.17 2.11
    1 11 -30 0.82 1.28
    -1 11 30 -1.35 2.27
    -1 11 29 2.24 2.96
    -1 11 29 -0.82 2.32
    -1 11 29 -0.82 2.36
    1 -11 -29 1.89 2.89
    1 11 -29 1.88 1.35
    1 11 -28 30.74 2.42
    -1 11 28 33.11 4.05
    -1 11 28 28.53 3.3
    1 -11 -28 41.59 4.5
    -1 11 28 31.37 3.4
    1 11 -27 22.61 2.17
    -1 11 27 22.18 3.57
    1 -11 -27 17.99 3.5
    -1 11 27 16.75 2.8
    1 11 -26 58.24 3.47
    1 -11 -26 52.39 5.12
    -1 11 26 53.91 4.75
    -1 11 26 62.02 4.31
    -1 11 25 17.47 3.32
    1 11 -25 15.53 2.15
    -1 11 25 15.07 2.73
    1 -11 -25 10.78 2.96
    1 -11 -24 39.48 4.41
    -1 11 24 36.39 4.28
    1 11 -24 28.73 2.64
    -1 11 24 30.38 3.26
    -1 11 24 34.04 4.09
    -1 11 23 255.91 10.73
    1 11 -23 263.57 10.18
    1 -11 -23 259.69 12.15
    -1 11 23 239.84 11.84
    -1 11 23 258.2 11.6
    1 11 -22 2.5 1.77
    -1 11 22 -1.3 2.65
    -1 11 22 1.61 2.27
    1 -11 -22 3.45 2.5
    -1 11 22 1.44 2.74
    -1 11 21 12.52 2.96
    -1 11 21 26.98 3.77
    -1 11 21 10.93 2.6
    1 -11 -21 19.58 3.29
    1 11 -21 19.4 2.29
    -1 11 20 -2.4 2.28
    -1 11 20 -0.7 2.57
    -1 11 20 -0.36 2.6
    -1 11 20 0.85 2.57
    1 11 -20 0.22 1.62
    1 -11 -20 -0.42 2.63
    -1 11 19 4.61 2.71
    1 -11 -19 1.66 2.51
    -1 11 19 4.24 2.65
    1 11 -19 3.2 1.74
    -1 11 19 3.73 2.1
    -1 11 19 4.87 2.75
    -1 11 18 1.07 1.95
    -1 11 18 -0.71 2.54
    1 11 -18 -0.47 1.8
    -1 11 18 2.48 2.53
    -1 11 18 1.04 2.56
    -1 11 17 118.89 6.82
    1 11 -17 115.08 5.9
    -1 11 17 113.36 6.84
    -1 11 17 117.18 6.12
    -1 11 17 113.12 7.01
    -1 11 16 67.09 5.04
    1 11 -16 59.93 4.1
    -1 11 16 59.34 4.31
    -1 11 16 68.05 5.14
    -1 11 16 74.57 5.3
    1 11 -15 8.83 2.15
    -1 11 15 6.92 2.67
    -1 11 15 11.2 2.71
    -1 11 15 6.87 2.23
    -1 11 15 6.76 2.89
    -1 11 14 11.57 2.32
    -1 11 14 5.89 2.69
    -1 11 14 15.74 3.03
    1 11 -14 13.92 2.37
    -1 11 14 9.31 2.84
    -1 11 13 1.38 2.51
    -1 11 13 3.5 2.54
    1 11 -13 1.32 1.9
    -1 11 13 -0.39 2.35
    -1 11 12 59.55 4.8
    -1 11 12 60.14 4.85
    1 11 -12 73.32 4.43
    1 -11 -12 52.05 4.61
    -1 11 12 68.4 4.98
    1 11 -11 100.8 5.6
    -1 11 11 102.24 6.17
    -1 11 11 97.09 6.28
    1 -11 -11 102.57 6.21
    -1 11 11 90.15 6.08
    -1 11 10 88.57 5.81
    1 -11 -10 84.75 5.75
    -1 11 10 86.99 5.71
    -1 11 10 92.47 6.03
    1 11 -10 94.75 5.39
    -1 11 9 5.21 2.54
    -1 11 9 7.35 2.61
    -1 11 9 8.29 2.76
    1 -11 -9 9.31 2.46
    1 11 -9 6.53 2.17
    1 11 -8 10.11 2.21
    -1 11 8 6.93 2.67
    -1 11 8 10.51 2.8
    -1 11 8 7.95 2.84
    1 -11 -8 11.27 2.4
    1 -11 -7 73.19 5.1
    -1 11 7 78.23 5.35
    -1 11 7 71.68 5.15
    1 11 -7 84.27 5.05
    -1 11 7 76.84 5.37
    -1 11 6 59.23 4.65
    1 -11 -6 48.16 4.18
    1 11 -6 60.61 4.31
    -1 11 6 58.63 4.64
    -1 11 6 51.43 4.49
    -1 11 5 2.08 2.53
    1 -11 -5 5.38 2.19
    -1 11 5 4.16 2.31
    -1 11 5 7.24 2.99
    1 11 -5 3.34 2.2
    1 11 -4 356.16 14.47
    1 -11 -4 373.98 14.76
    -1 11 4 354.35 14.8
    -1 11 3 40.05 3.88
    1 -11 -3 52.23 4.13
    1 11 -3 47.28 3.97
    -1 11 2 14.24 2.71
    1 -11 -2 15.08 2.49
    1 11 -2 17.48 2.78
    1 -11 -1 71.63 4.85
    1 11 -1 67.46 4.82
    -1 11 1 65.89 4.83
    -1 11 0 163.43 8.2
    1 11 0 167.56 8.24
    1 -11 0 164.4 8.04
    1 -11 1 95.1 5.5
    1 11 1 90.39 5.65
    -1 11 -1 80.2 5.36
    -1 11 -2 90.07 5.42
    1 -11 2 87.74 5.27
    1 11 2 75.89 5.35
    1 11 3 20.89 3.04
    1 -11 3 15.87 2.52
    -1 11 -3 17.7 2.65
    1 11 4 60.37 4.56
    1 -11 4 58.59 4.24
    -1 11 -4 51.59 4.16
    -1 11 -5 5.3 2.21
    1 11 5 3.87 2.25
    -1 -11 -5 6.4 2.34
    1 -11 5 5.65 2.18
    1 11 6 92.6 6.06
    1 -11 6 93.95 5.43
    -1 -11 -6 92.32 5.78
    1 11 6 97.26 6.07
    -1 11 -6 90.81 5.43
    1 11 6 93.78 6.09
    1 11 7 20.67 3.23
    -1 -11 -7 17.33 2.98
    -1 11 -7 15.88 2.5
    1 11 7 22.09 3.25
    1 11 7 14.05 3.26
    1 -11 7 13.26 2.47
    1 11 8 199.67 9.86
    -1 11 -8 213.76 9.32
    1 11 8 194.9 9.78
    1 11 8 205.63 9.88
    -1 -11 -8 222.22 9.96
    1 11 9 63.09 5.01
    -1 -11 -9 79.47 5.31
    -1 11 -9 69.42 4.58
    1 11 9 65.64 5.21
    1 11 9 69.22 5.18
    1 11 10 20.44 3.12
    -1 11 -10 20.23 2.61
    1 11 10 23.25 3.56
    1 11 10 28.2 3.74
    -1 -11 -10 16.62 3.1
    1 11 11 266.39 11.54
    1 11 11 246.08 11.28
    1 11 11 237.33 11.17
    -1 11 -11 242.02 10.33
    1 11 12 36.55 3.9
    -1 11 -12 34.71 3.23
    1 11 12 41.9 4.17
    1 11 12 28.08 3.65
    -1 11 -13 58.04 4.02
    1 11 13 65.2 4.92
    1 11 13 60.86 4.83
    1 11 13 48.09 4.67
    -1 11 -14 13.7 2.48
    1 11 14 19 3.24
    1 11 14 18.34 3.22
    1 11 14 15.84 3.15
    1 11 15 12.6 3.16
    1 11 15 17.73 3.26
    1 11 15 18 3.29
    -1 11 -15 20.31 2.58
    1 11 16 43.61 4.3
    1 11 16 41.2 4.28
    -1 11 -16 56.4 3.65
    1 11 16 45.68 3.37
    1 11 16 42.78 4.34
    -1 11 -17 4.57 1.93
    1 11 17 1.89 2.63
    1 11 17 4.94 2.64
    -1 -11 -17 3.59 2.27
    1 11 17 1.49 2.79
    1 11 17 1.52 1.76
    -1 -11 -18 7.28 2.6
    -1 11 -18 6.31 1.93
    1 11 18 0.83 2.57
    1 11 18 6.36 2.8
    1 11 18 7.6 2.86
    1 11 18 1.52 1.81
    -1 -11 -19 18.86 3.36
    1 11 19 9.58 3.03
    -1 11 -19 15.22 2.16
    1 11 19 11.33 3.24
    1 11 19 15.16 3.13
    1 11 19 14.76 2.24
    -1 -11 -20 1.25 2.52
    -1 11 -20 0.19 1.79
    1 11 20 -2.13 2.67
    1 11 20 -1.06 1.7
    1 11 20 1.54 2.68
    1 11 21 9.69 2.89
    -1 11 -21 2.04 1.76
    1 11 21 7.56 1.93
    -1 -11 -21 9.25 2.94
    1 11 21 3.46 2.49
    1 11 22 6.22 2.89
    1 11 22 7.72 1.95
    1 11 22 6.13 3.02
    -1 -11 -22 9.37 2.88
    -1 11 -22 5.99 1.82
    -1 11 -23 0.5 1.54
    1 11 23 -0.21 1.81
    1 11 23 -0.39 2.88
    -1 -11 -23 2.16 2.59
    -1 11 -24 4.27 1.75
    1 11 24 3.68 1.89
    -1 -11 -24 7.86 2.99
    1 11 24 4.32 3
    1 11 25 12.8 2.23
    -1 11 -25 11.26 1.84
    1 11 25 14.27 3.39
    -1 -11 -25 14.59 3.58
    1 11 26 115.8 6.92
    -1 -11 -26 114.63 7.1
    -1 11 -26 95.68 4.51
    1 11 26 106.69 5.25
    -1 -11 -27 42.58 4.58
    -1 11 -27 44.89 2.63
    1 11 27 48.49 4.73
    1 11 27 38.06 3.18
    1 11 28 8.89 3.3
    1 11 28 7.56 1.97
    1 11 28 8.45 3.24
    -1 -11 -28 13.75 3.39
    1 11 29 2.84 2.83
    -1 -11 -29 4.17 2.81
    1 11 29 2.47 1.76
    1 11 29 0.41 2.87
    1 11 30 4.85 1.97
    -1 -11 -30 3.75 2.67
    1 11 30 0.48 3
    1 11 30 10.24 3.24
    1 11 31 3.38 3.33
    1 11 31 6.04 1.96
    1 11 32 5.36 3.18
    1 11 32 3.93 1.85
    1 11 32 7.49 3.35
    1 11 33 -0.98 3.13
    1 11 33 7.13 3.26
    1 11 34 0.5 3.17
    1 11 35 45.9 5.34
    -1 12 32 40.97 4.1
    -1 12 32 38.52 5
    -1 12 32 41.71 4.85
    -1 12 32 49.69 4.08
    -1 12 31 19.71 3.19
    -1 12 31 19.33 3.73
    -1 12 31 23.49 3.14
    -1 12 31 9.27 3.88
    -1 12 30 1.14 2.37
    -1 12 30 2.8 2.86
    -1 12 30 -1.19 2.56
    -1 12 29 3.99 3.06
    -1 12 29 3.44 2.4
    -1 12 29 3.63 2.48
    -1 12 28 31.09 4.15
    1 12 -28 31.72 2.64
    -1 12 28 26.23 3.43
    -1 12 28 29.69 3.39
    1 12 -27 28.52 2.61
    -1 12 27 30.36 3.46
    -1 12 27 31.24 4.33
    -1 12 26 12.86 2.8
    -1 12 26 21.24 3.76
    1 12 -26 15.48 2.2
    1 12 -25 1.63 1.72
    -1 12 25 5.09 2.93
    -1 12 25 2.86 2.35
    -1 12 25 2.39 2.9
    1 -12 -25 3.37 2.92
    -1 12 24 17.72 2.84
    1 -12 -24 12.82 3.36
    1 12 -24 19.22 2.47
    -1 12 24 17.5 3.64
    -1 12 24 19.88 3.65
    1 12 -23 7.57 2.05
    -1 12 23 6 2.57
    -1 12 23 3.89 2.93
    -1 12 23 -0.93 2.98
    1 -12 -23 8.44 3.15
    1 -12 -22 28.72 4.09
    -1 12 22 19.87 3.97
    1 12 -22 22.38 2.63
    -1 12 22 13.97 3.41
    -1 12 22 20.27 2.96
    1 12 -21 12.19 2.31
    -1 12 21 10.27 2.56
    1 -12 -21 8.69 3.33
    -1 12 21 9.91 3.16
    -1 12 21 11.87 3.3
    -1 12 21 15.84 3.4
    -1 12 20 30.56 3.37
    -1 12 20 26.56 3.88
    -1 12 20 22.58 3.69
    -1 12 20 31.62 3.95
    1 12 -20 26.48 2.95
    -1 12 19 2.85 2.28
    1 12 -19 3.58 2.17
    -1 12 19 1.15 2.8
    -1 12 19 3.13 2.71
    -1 12 19 0.38 2.79
    -1 12 18 19.22 3.4
    -1 12 18 15.93 3.33
    1 12 -18 19.47 2.75
    -1 12 18 15.65 3.25
    -1 12 18 20.07 3.11
    1 12 -17 21.05 2.81
    -1 12 17 21.01 3.48
    -1 12 17 29.01 3.77
    -1 12 17 24.48 3.05
    -1 12 17 19.45 3.48
    -1 12 16 0.38 2.69
    -1 12 16 4.52 2.96
    -1 12 16 -0.86 2.2
    -1 12 16 3.9 2.76
    1 12 -16 1.38 2.06
    -1 12 15 132.11 8.2
    -1 12 15 158.47 7.61
    -1 12 15 166.38 8.51
    -1 12 15 158.58 8.4
    1 12 -15 156.38 7.54
    1 -12 -14 235.63 11.42
    -1 12 14 242.34 11.61
    -1 12 14 243.69 11.23
    1 12 -14 253.05 10.6
    -1 12 14 235.65 10.35
    -1 12 14 247.46 11.31
    -1 12 13 43.77 4.5
    -1 12 13 37.9 4.18
    1 12 -13 44.06 3.81
    -1 12 13 42.57 4.44
    1 -12 -13 35.71 4.02
    -1 12 12 5.35 2.68
    1 -12 -12 -0.4 2.62
    -1 12 12 2.62 2.69
    -1 12 12 -1.51 2.76
    1 12 -12 -0.6 2.17
    1 -12 -11 12.77 2.91
    -1 12 11 16.59 3.22
    1 12 -11 8.84 2.56
    -1 12 11 13.02 3.16
    -1 12 11 14.6 3.17
    1 -12 -10 45.67 4.31
    -1 12 10 38.16 4.21
    1 12 -10 38.16 3.66
    -1 12 10 42.95 4.22
    -1 12 10 41.36 4.31
    -1 12 9 5.24 2.98
    -1 12 9 5.27 2.79
    1 -12 -9 0.39 2.45
    -1 12 9 3.57 2.57
    1 12 -9 0.95 2.13
    -1 12 8 36.44 4.1
    1 12 -8 33.37 3.52
    -1 12 8 27.83 3.71
    -1 12 8 26.96 3.83
    1 -12 -8 35.56 3.93
    -1 12 7 4.88 2.84
    -1 12 7 1.16 2.35
    -1 12 7 2.62 2.79
    1 12 -7 4.24 2.39
    1 -12 -7 4.89 2.45
    -1 12 6 110.8 6.84
    1 -12 -6 114.19 6.63
    1 12 -6 102.62 6.33
    -1 12 6 106.8 6.66
    -1 12 6 114.94 6.89
    1 -12 -5 191.35 9.16
    1 12 -5 189.52 9.05
    -1 12 5 181.77 9.24
    -1 12 5 189.54 9.29
    -1 12 5 166.21 9.03
    1 -12 -4 1.44 2.38
    -1 12 4 4.11 2.94
    1 12 -4 2.73 2.42
    -1 12 4 3.72 2.48
    -1 12 4 3.77 2.88
    1 12 -3 81.31 5.48
    -1 12 3 76.32 5.52
    1 -12 -3 82.86 5.41
    1 -12 -2 53.31 4.45
    -1 12 2 49.89 4.52
    1 12 -2 49.12 4.36
    -1 12 1 26.37 3.59
    1 12 -1 27.04 3.51
    1 -12 -1 29.5 3.45
    -1 12 0 6.32 2.66
    1 -12 0 9.44 2.55
    1 12 0 8.3 2.65
    -1 12 -1 3.11 2.53
    1 -12 1 1.99 2.27
    1 12 1 0.73 2.27
    1 -12 2 86.71 5.4
    1 12 2 78.24 5.49
    -1 12 -2 74.9 5.41
    1 -12 3 25.29 3.15
    1 12 3 27.05 3.56
    -1 12 -3 18.77 3.06
    1 12 4 9.9 2.89
    -1 12 -4 16.49 2.99
    1 12 4 13.92 3.06
    1 -12 4 21.66 2.93
    1 12 4 15.38 3.43
    1 12 5 8.14 2.91
    1 12 5 10.44 3.25
    -1 12 -5 4.53 2.38
    1 -12 5 12.64 2.55
    1 12 5 4.63 2.72
    -1 12 -6 13.69 2.77
    1 12 6 23.27 3.73
    1 -12 6 18.76 2.88
    1 12 6 20.71 3.29
    1 12 6 18.3 3.54
    1 12 7 163.01 8.61
    1 12 7 167.55 8.75
    1 12 7 156.13 8.54
    -1 12 -7 158.3 8.01
    -1 12 -8 107.62 6.15
    1 12 8 106.3 6.83
    -1 -12 -8 108.77 6.64
    1 12 8 114.17 6.9
    1 12 8 110.52 6.82
    1 12 9 22.82 3.7
    -1 12 -9 21 2.89
    1 12 9 20.71 3.58
    -1 -12 -9 25.72 3.51
    1 12 9 18.25 3.32
    -1 12 -10 88.8 5.2
    -1 -12 -10 83.65 5.81
    1 12 10 75.82 5.75
    1 12 10 77.42 5.69
    1 12 10 76.41 5.71
    1 12 11 152.84 8.5
    -1 12 -11 152.18 7.52
    1 12 11 144.19 8.16
    1 12 11 153.46 8.34
    -1 -12 -11 163.23 8.38
    -1 12 -12 6.19 2.46
    -1 -12 -12 9.59 2.94
    1 12 12 9.43 3.35
    1 12 12 11.55 3.08
    1 12 12 5.86 2.72
    1 12 13 43.04 4.58
    -1 12 -13 53.45 3.91
    1 12 13 48.4 4.69
    1 12 13 49.48 4.74
    1 12 14 114.05 7.36
    -1 12 -14 121.45 6.32
    1 12 14 138.6 7.66
    1 12 14 117.08 7.27
    -1 12 -15 78.04 4.84
    1 12 15 85.01 6.11
    1 12 15 78.35 5.86
    1 12 15 79.46 5.93
    -1 12 -16 23.45 2.85
    1 12 16 21.56 2.67
    1 12 16 21.88 3.75
    1 12 16 21.6 3.74
    1 12 16 17.02 3.48
    1 12 17 26.84 3.98
    -1 12 -17 32.09 3.06
    1 12 17 26.95 3.87
    1 12 17 26.57 2.88
    1 12 17 22.06 3.64
    1 12 18 -0.95 1.91
    1 12 18 -3.22 3.01
    -1 12 -18 0.24 1.97
    1 12 18 1.79 2.78
    1 12 18 0.41 2.77
    -1 12 -19 1.84 1.95
    1 12 19 6.19 2.95
    -1 -12 -19 4.37 2.67
    1 12 19 2.11 2
    1 12 19 3.62 2.79
    1 12 19 1.22 2.85
    -1 12 -20 1.33 1.86
    -1 -12 -20 -0.44 2.62
    1 12 20 5.8 3.25
    1 12 20 2.74 2.68
    1 12 20 1.62 1.86
    -1 -12 -21 3.58 2.96
    1 12 21 -2.91 3.01
    1 12 21 2.32 2.88
    1 12 21 -1.15 1.97
    -1 12 -21 -0.64 2.09
    1 12 22 7.97 2.18
    1 12 22 3.27 2.84
    -1 -12 -22 9.06 3.08
    -1 12 -22 3.65 2.09
    1 12 22 6.69 3.29
    -1 -12 -23 7.8 3.1
    1 12 23 2.1 2.89
    1 12 23 3.6 2.02
    -1 12 -23 4.21 1.86
    1 12 23 3.78 3.19
    1 12 24 3.79 3.33
    1 12 24 2.23 2.03
    -1 -12 -24 7.89 3.11
    1 12 24 6.7 3.21
    -1 12 -24 4.64 1.9
    -1 12 -25 34.67 2.74
    1 12 25 29.65 4.11
    1 12 25 30.32 3
    -1 12 -26 2.8 1.74
    1 12 26 8.68 2.17
    1 12 26 4.26 3
    1 12 27 1.71 1.98
    1 12 27 4.72 3.25
    -1 12 -27 1.82 1.67
    1 12 28 46.76 3.57
    1 12 28 47.17 5
    1 12 29 58.44 5.37
    1 12 29 54.87 3.85
    1 12 29 64.16 5.88
    1 12 30 -0.51 3.19
    1 12 30 0.59 1.93
    1 12 31 14.67 2.28
    1 12 31 9.7 3.56
    -1 13 27 7.54 2.75
    -1 13 27 0.42 3.15
    -1 13 27 2.38 2.73
    -1 13 27 -2.6 3.79
    -1 13 26 27.11 3.41
    -1 13 26 16.46 4.21
    -1 13 26 25.98 4.19
    -1 13 25 4.23 2.56
    1 13 -25 4.05 2.03
    -1 13 25 4.18 3.3
    -1 13 25 2.03 3.41
    -1 13 24 28.65 4.44
    -1 13 24 39.23 4.64
    1 13 -24 36.08 3.22
    -1 13 24 31.39 3.71
    -1 13 23 5.83 3.32
    -1 13 23 3.03 2.53
    1 13 -23 0.98 1.97
    -1 13 23 7.45 3.44
    -1 13 22 88.44 5.59
    1 13 -22 91.88 5.19
    -1 13 22 88.47 6.45
    -1 13 22 81.01 6.72
    -1 13 21 29.01 4.18
    -1 13 21 29 4.2
    -1 13 21 37.87 4.72
    -1 13 21 33.66 3.71
    1 13 -21 27.4 3.11
    -1 13 20 2.89 3.14
    -1 13 20 4.8 3.17
    1 13 -20 -0.27 2.03
    -1 13 20 2.13 2.28
    -1 13 20 -0.41 2.94
    -1 13 19 2.46 2.85
    1 13 -19 7.54 2.33
    -1 13 19 2.83 2.93
    -1 13 19 4.75 3.14
    -1 13 19 4.87 2.49
    -1 13 18 0.31 2.31
    -1 13 18 0.47 2.85
    -1 13 18 -4.05 3.32
    1 13 -18 -0.29 2.17
    -1 13 18 4.92 3
    1 -13 -17 0.93 2.84
    -1 13 17 0.47 2.92
    -1 13 17 4.92 2.86
    1 13 -17 4.12 2.26
    -1 13 17 7.28 3.11
    -1 13 17 4.3 2.36
    -1 13 16 1.53 2.29
    -1 13 16 -2.43 3.11
    -1 13 16 3.69 3.06
    1 -13 -16 -3.21 2.78
    1 13 -16 -2.11 2.24
    -1 13 16 -0.82 2.87
    1 13 -15 29.31 3.37
    -1 13 15 26.01 4.01
    -1 13 15 29.81 4.01
    -1 13 15 26.18 3.3
    1 -13 -15 28 4.06
    -1 13 15 31.4 4.11
    -1 13 14 78.74 5.79
    1 13 -14 65.62 4.67
    -1 13 14 68.83 5.42
    -1 13 14 57.29 5.33
    -1 13 14 54.88 4.38
    1 -13 -14 58.42 5.31
    1 13 -13 20.31 3.22
    -1 13 13 26.91 4.06
    1 -13 -13 28.59 3.95
    -1 13 13 35.02 4.26
    -1 13 13 33.49 4.36
    1 13 -12 39.81 3.93
    -1 13 12 54.44 4.84
    1 -13 -12 33.41 4.06
    -1 13 12 41.44 4.64
    -1 13 12 34.47 4.29
    -1 13 11 10.49 3.15
    -1 13 11 14.89 3.7
    1 -13 -11 17.54 3.31
    1 13 -11 10.73 2.88
    -1 13 11 8.52 3.24
    1 -13 -10 2.11 2.71
    -1 13 10 1.73 2.64
    -1 13 10 0.8 2.96
    1 13 -10 1.71 2.32
    -1 13 10 2.83 3.08
    1 13 -9 7.98 2.51
    -1 13 9 8.05 3.3
    -1 13 9 8.1 3.31
    -1 13 9 11.74 3.45
    1 -13 -9 7.07 2.78
    -1 13 8 32.61 4.43
    -1 13 8 38.45 4.5
    -1 13 8 39.64 4.27
    1 13 -8 38.06 3.91
    1 -13 -8 34.86 4.11
    -1 13 7 92.86 6.39
    1 -13 -7 95.4 6.26
    -1 13 7 87.76 6.31
    1 13 -7 91.28 5.94
    -1 13 7 88.81 6.31
    -1 13 6 50.64 4.98
    1 13 -6 46.49 4.28
    1 -13 -6 47.38 4.5
    -1 13 6 47.27 4.54
    -1 13 6 50.88 4.68
    -1 13 5 -0.81 2.78
    -1 13 5 2.01 2.92
    1 13 -5 0.74 2.45
    -1 13 5 -0.41 2.5
    1 -13 -5 2.35 2.66
    1 13 -4 111.74 6.69
    -1 13 4 95.8 6.49
    -1 13 4 105.27 6.82
    -1 13 4 94.38 6.56
    1 -13 -4 109.78 6.59
    -1 13 3 34.88 4.32
    1 13 -3 38.64 4.07
    1 -13 -3 38.85 4.17
    -1 13 3 34.81 4
    -1 13 3 45.09 4.7
    1 13 -2 52.96 4.62
    -1 13 2 54.65 4.83
    1 -13 -2 48.79 4.53
    -1 13 1 12.32 3.13
    1 13 -1 13.21 3.09
    1 -13 -1 9.23 2.7
    1 -13 0 3.99 2.47
    1 13 0 7.09 2.77
    -1 13 0 4.94 2.72
    -1 13 -1 -0.75 2.47
    1 13 1 0.4 2.46
    1 -13 1 3.21 2.63
    -1 13 -2 52.39 4.7
    1 -13 2 48.76 4.24
    1 13 2 54.89 4.8
    1 13 2 49.69 4.83
    1 13 2 48.11 4.81
    -1 13 -3 -2.54 2.6
    1 -13 3 0.69 2.41
    1 13 3 -0.41 2.86
    1 13 3 -0.41 2.96
    1 13 3 2.06 3.07
    1 13 4 138.03 8.13
    1 13 4 139.21 8.14
    1 13 4 140.28 8.06
    -1 13 -4 154.91 7.9
    1 13 5 49.18 4.65
    1 13 5 47.42 4.85
    -1 13 -5 49.64 4.48
    1 13 5 41.45 4.81
    1 13 6 156.08 8.76
    -1 13 -6 165.77 8.36
    1 13 6 158.17 8.87
    1 13 6 176.3 9.05
    -1 13 -7 107.16 6.3
    1 13 7 95.65 6.73
    1 13 7 103.35 6.79
    1 13 7 101.69 6.73
    -1 13 -8 136.42 7.14
    1 13 8 111.65 7.32
    1 13 8 135.99 7.79
    1 13 8 118.62 7.54
    -1 13 -9 -0.66 2.3
    1 13 9 2.53 2.88
    1 13 9 0.42 2.88
    1 13 9 -1.3 3
    -1 13 -10 0.96 2.38
    1 13 10 3.35 3.19
    1 13 10 -1.75 3.13
    1 13 10 2.12 2.83
    -1 13 -11 0.31 2.29
    1 13 11 2.94 3.02
    1 13 11 -0.43 2.81
    1 13 11 1.77 2.88
    1 13 12 3.13 2.83
    1 13 12 1.26 3.01
    1 13 12 5.54 3.32
    -1 13 -12 5.83 2.58
    -1 -13 -13 27.65 3.68
    -1 13 -13 27.88 3.29
    1 13 13 14.98 3.71
    1 13 13 33.78 4.17
    1 13 13 22.16 3.83
    1 13 14 2.15 2.86
    -1 13 -14 4.1 2.36
    1 13 14 3.2 2.71
    1 13 14 5.1 2.95
    -1 -13 -15 7.52 2.9
    1 13 15 1.3 3.07
    -1 13 -15 4.57 2.26
    1 13 15 3.24 2.83
    1 13 15 0.85 2.94
    1 13 16 -0.43 3.17
    -1 13 -16 0.28 2.26
    1 13 16 2.06 2.1
    1 13 16 -0.47 3
    1 13 16 0.85 3.02
    -1 13 -17 0.82 2.23
    1 13 17 -0.77 2.01
    1 13 17 2.61 3.05
    1 13 17 2.84 3.14
    1 13 17 -1.29 3.01
    1 13 18 3.49 3.08
    1 13 18 3.87 3.13
    1 13 18 9.08 3.25
    -1 13 -18 0.26 2.27
    1 13 18 4.89 2.26
    1 13 19 0.48 3.05
    -1 13 -19 -2.05 2.28
    1 13 19 0.76 2.18
    1 13 19 -0.44 2.95
    1 13 19 3.03 3.21
    -1 13 -20 102.25 5.6
    1 13 20 93.87 5.44
    1 13 20 93.67 6.73
    1 13 20 104.12 6.92
    1 13 20 106.73 7.23
    1 13 21 33.73 4.47
    1 13 21 31.09 3.27
    1 13 21 26.59 4.24
    -1 13 -21 27.3 3.1
    1 13 22 25.86 4.18
    1 13 22 21.9 4.17
    -1 13 -22 27.48 3.02
    1 13 22 21.39 2.89
    -1 13 -23 8.39 2.36
    1 13 23 15.65 3.78
    1 13 23 11.19 2.4
    1 13 23 7.04 3.61
    1 13 24 6.48 2.29
    -1 13 -24 6.65 2.16
    1 13 24 8.62 3.56
    1 13 25 2.56 3.31
    1 13 25 4.48 2.2
    1 13 26 16.55 2.71
    1 13 27 48.77 3.76
    -1 14 21 5.13 2.68
    -1 14 21 12.9 3.91
    1 14 -21 9.44 2.58
    -1 14 20 13.25 3.69
    -1 14 20 14.16 3.11
    1 14 -20 13.87 2.96
    -1 14 19 1.29 3.32
    -1 14 19 5.55 3.38
    1 14 -19 1.82 2.43
    -1 14 19 4.51 2.76
    -1 14 19 -1.31 3.2
    -1 14 18 2.18 3.29
    -1 14 18 5.61 3.3
    -1 14 18 3.49 3.3
    -1 14 18 0.32 2.56
    1 14 -18 3.12 2.37
    -1 14 17 -0.33 2.46
    -1 14 17 -0.87 3.23
    -1 14 17 0.49 3.07
    1 14 -17 -0.96 2.31
    -1 14 17 0.43 3.1
    -1 14 16 2.93 2.96
    -1 14 16 3.88 3.16
    -1 14 16 2.62 3.25
    1 14 -16 7.85 2.7
    -1 14 16 4.55 2.56
    -1 14 15 26.11 4.2
    -1 14 15 24.51 4.29
    -1 14 15 24.66 4.27
    -1 14 15 27.88 3.55
    1 14 -15 31.45 3.71
    -1 14 14 44.53 4.95
    -1 14 14 38.18 4.69
    1 14 -14 44.4 4.22
    -1 14 14 48.66 4.91
    -1 14 14 44.65 4.1
    -1 14 13 1.28 3.02
    -1 14 13 0.47 2.92
    1 14 -13 4.17 2.58
    -1 14 13 5.64 3.29
    -1 14 12 -0.43 3.1
    -1 14 12 -2.17 3.14
    -1 14 12 0.47 2.89
    1 -14 -12 1.38 2.7
    1 14 -12 2.83 2.52
    -1 14 11 14.87 3.41
    1 14 -11 11.54 2.97
    1 -14 -11 15.91 3.63
    -1 14 11 9.88 3.66
    -1 14 11 14.29 3.56
    -1 14 10 6.01 3
    1 -14 -10 4.94 2.94
    -1 14 10 0.87 3.04
    1 14 -10 -1.1 2.56
    -1 14 10 2.76 3.22
    -1 14 9 34.14 4.66
    1 14 -9 35.06 4.02
    1 -14 -9 31.86 4.15
    -1 14 9 29.13 4.22
    -1 14 9 37.78 4.55
    1 14 -8 18.95 3.26
    1 -14 -8 20.52 3.66
    -1 14 8 23.86 4.03
    -1 14 8 22.04 4.07
    -1 14 8 19.76 3.91
    -1 14 7 1.34 2.85
    -1 14 7 4.73 3.13
    1 -14 -7 -0.86 2.82
    -1 14 7 0.43 2.99
    1 14 -7 5 2.86
    1 -14 -6 17.39 3.49
    -1 14 6 12.33 3.4
    -1 14 6 15.1 3.64
    -1 14 6 10.76 3.52
    1 14 -6 11.71 3.03
    -1 14 5 3.05 2.68
    -1 14 5 0.86 2.99
    1 -14 -5 -0.42 2.66
    1 14 -5 0.4 2.71
    -1 14 5 2.58 3.27
    -1 14 4 8.17 3.06
    1 14 -4 10.44 2.94
    1 -14 -4 14.83 3.19
    -1 14 4 12.1 3.58
    -1 14 4 7.73 3.36
    -1 14 3 0.43 3.13
    -1 14 3 3.4 2.79
    1 14 -3 2.03 2.84
    1 -14 -3 2.43 2.56
    -1 14 3 0.43 2.86
    -1 14 2 2.6 3.16
    1 14 -2 4.12 2.83
    1 -14 -2 2.4 2.54
    -1 14 2 -1.72 3.13
    -1 14 2 3.77 2.94
    1 -14 -1 22.04 3.41
    1 14 -1 20.83 3.56
    1 14 -1 26.52 4.29
    -1 14 1 31.48 4.15
    1 14 -1 30.27 4.45
    1 -14 0 46.12 4.38
    1 14 0 37.5 4.42
    1 14 0 43.78 4.9
    1 14 0 32.2 4.43
    -1 14 0 46.6 4.52
    -1 14 -1 38.3 4.38
    1 14 1 22.78 4.13
    1 14 1 35.73 4.54
    1 14 1 38.37 4.36
    1 14 2 29.31 3.87
    1 14 2 28.49 4.14
    -1 14 -2 29.02 3.88
    1 14 2 37.02 4.53
    -1 14 -3 18.78 3.46
    1 14 3 16.7 3.72
    1 14 3 23.09 3.86
    1 14 3 13.23 3.78
    1 14 4 34.82 4.61
    1 14 4 27.3 4.04
    -1 14 -4 34.71 3.98
    1 14 4 25.65 4.21
    1 14 5 7.54 3.37
    1 14 5 13.36 3.47
    -1 14 -5 11.38 2.98
    1 14 5 4.41 3.15
    -1 14 -6 26.5 3.76
    1 14 6 20 3.78
    1 14 6 21.15 3.92
    1 14 6 30.02 4.34
    1 14 7 3.98 3.31
    1 14 7 -1.37 3.07
    1 14 7 2.23 3.15
    -1 14 -7 3.3 2.62
    1 14 8 -0.92 2.64
    1 14 8 -2.23 3.15
    -1 14 -8 1.08 2.51
    1 14 8 -0.44 3.11
    1 14 9 7.17 3.26
    -1 14 -9 10.24 2.72
    1 14 9 13.79 3.74
    1 14 9 10.23 3.42
    1 14 10 -1.34 3.1
    1 14 10 -1.88 3.04
    -1 14 -10 -1.04 2.48
    1 14 10 2.7 3.22
    1 14 11 14.24 3.72
    1 14 11 22.32 3.93
    1 14 11 23.04 4.19
    -1 14 -11 19.73 3.28
    1 14 12 13.41 3.83
    1 14 12 10.42 3.48
    -1 14 -12 10 2.77
    1 14 12 8.15 3.11
    1 14 13 26.16 4.29
    1 14 13 18.18 4.03
    -1 14 -13 26.82 3.3
    1 14 13 22.89 4.12
    -1 14 -14 53.46 4.46
    1 14 14 53.3 5.52
    1 14 15 6.95 2.57
    -1 14 -15 5.63 2.81
    1 14 15 3.45 3.12
    -1 14 -16 15.87 3.2
    1 14 16 21.91 4.08
    1 14 16 25.78 3.2
    1 14 17 6.36 2.44
    1 14 17 4.53 3.49
    -1 14 -17 5.35 2.59
    -1 14 -18 9.53 3.01
    1 14 18 10.16 3.58
    1 14 18 9.69 2.68
    1 14 19 2.46 2.4
    1 14 19 5.13 3.11
    -1 14 -19 -1.96 2.45
    -1 14 -20 -1.62 2.51
    1 14 20 2.07 3.29
    1 14 20 1.88 2.37
    1 14 21 12.53 3.71
    1 14 21 14.12 2.88
    -1 15 12 -0.5 3.12
    1 15 -12 4.58 3.13
    -1 15 11 31.05 4.63
    1 15 -11 31.49 4.01
    1 15 -10 -1.98 3.09
    -1 15 10 -1.46 3.4
    1 15 -9 1.61 2.91
    -1 15 9 4.82 3.49
    1 15 -8 22.03 3.75
    -1 15 8 18.13 3.89
    1 15 -7 20.28 3.78
    -1 15 7 19.84 4.01
    1 15 -6 1.68 2.85
    -1 15 6 0.94 2.98
    -1 15 5 -0.46 3.18
    1 -15 -5 0.44 2.79
    1 15 -5 -0.85 2.93
    1 -15 -4 7.85 3.11
    -1 15 4 9.14 3.35
    1 15 -4 7.33 3.31
    -1 15 3 -0.45 3.15
    1 15 -3 -0.44 3.04
    1 15 -2 69.39 5.82
    -1 15 2 73.63 5.94
    -1 15 1 17.19 3.72
    1 15 -1 14.76 3.42
    -1 15 0 2.61 3.24
    1 15 0 -0.9 2.9
    -1 15 -1 15.88 3.63
    1 15 1 11.43 3.45
    1 15 2 3.7 3.14
    -1 15 -2 0.42 2.88
    -1 15 -3 4.59 3.15
    1 15 3 2.8 3.36
    -1 15 -4 62.21 5.35
    1 15 4 55.27 5.43
    1 15 5 3.34 3.29
    -1 15 -5 8.12 3.35
    -1 15 -6 0.8 2.91
    1 15 6 1.93 3.07
    -1 15 -7 44.83 4.64
    1 15 7 46.75 5.15
    -1 15 -8 36.77 4.29
    1 15 8 36.87 4.83
    -1 15 -9 70.32 5.55
    1 15 9 68.92 6.2
    1 15 10 2 3.35
    -1 15 -10 -1.12 2.91
    1 15 11 2.02 3.11
    -1 15 -11 -2.21 3.13
    1 15 12 2.55 3.37
    -1 15 -12 0.72 2.9
    2 0 -50 57.83 5.52
    2 0 -50 63.41 5.64
    2 0 -49 -2.71 3.06
    2 0 -49 -0.24 1.99
    2 0 -49 2.52 3.39
    2 0 -48 54.61 4.98
    2 0 -48 49.67 3.81
    2 0 -48 45.26 4.86
    2 0 -47 4.02 3.64
    2 0 -47 6.26 2.13
    2 0 -47 6.54 3.45
    2 0 -46 210.88 8.8
    2 0 -46 197.82 10.1
    2 0 -46 198.69 10.22
    2 0 -45 6.3 3.48
    2 0 -45 -3.07 3
    2 0 -45 1.89 1.97
    2 0 -44 44.5 3.32
    2 0 -44 42.45 4.44
    2 0 -44 27.75 3.94
    2 0 -43 -0.23 1.78
    2 0 -43 -2.2 3.04
    2 0 -43 -0.4 2.61
    2 0 -42 46.96 3.36
    2 0 -42 44.73 4.42
    2 0 -42 39.19 4.37
    2 0 -41 2.33 2.62
    2 0 -41 2.78 2.91
    2 0 -41 4.55 1.89
    2 0 -40 72.73 4.16
    2 0 -40 60.02 4.94
    2 0 -40 66.37 5.16
    2 0 -39 2.62 2.89
    2 0 -39 1.11 2.42
    2 0 -39 1.33 1.58
    2 0 -38 119.12 5.72
    2 0 -38 103.95 6.56
    2 0 -38 118.58 6.65
    2 0 -37 4.93 2.74
    2 0 -37 4.29 1.73
    2 0 -37 11.02 2.95
    2 0 -36 248.6 10.48
    2 0 -36 232.86 9.51
    2 0 -36 226.2 10.55
    2 0 -35 1.69 2.14
    2 0 -35 4.34 2.59
    2 0 -35 2.91 1.61
    2 0 -34 27.84 2.49
    2 0 -34 23.22 3.13
    2 0 -34 25.13 3.2
    2 0 -33 1.61 1.48
    2 0 -33 2.7 2.18
    2 0 -33 3.87 2.11
    2 0 -32 6.15 1.6
    2 0 -32 7.53 2.24
    2 0 -32 10.18 2.39
    2 0 -31 1.94 1.49
    2 0 -31 1.51 2.2
    2 0 -31 2.44 2.07
    2 0 -30 184.41 8.81
    2 0 -30 184.06 8.36
    2 0 -30 192.09 8.57
    2 0 -30 204.51 8.02
    2 0 -29 1.87 2.08
    2 0 -29 -0.24 2.14
    2 0 -29 2.02 1.82
    2 0 -29 0.18 1.25
    2 0 -28 70.79 4.71
    2 0 -28 89.88 4.32
    2 0 -28 86.61 4.81
    2 0 -28 79.66 4.74
    2 0 -27 -1.08 1.5
    2 0 -27 -1.3 1.88
    2 0 -27 -0.31 0.55
    2 0 -27 1.28 1.83
    2 0 -27 2.29 1.24
    2 0 -26 1.04 1.76
    2 0 -26 2.45 1.76
    2 0 -26 0.95 0.61
    2 0 -26 1.05 1.52
    2 0 -26 0.86 1.16
    2 0 -25 1.16 1.19
    2 0 -25 1.98 1.71
    2 0 -25 1.36 1.65
    2 0 -25 0.95 0.63
    2 0 -25 1.78 1.52
    2 0 -24 2.75 1.17
    2 0 -24 2.78 1.66
    2 0 -24 -0.19 1.61
    2 0 -24 1.07 0.61
    2 0 -24 1.72 1.37
    2 0 -23 3.44 1.22
    2 0 -23 1.06 1.5
    2 0 -23 1.89 1.5
    2 0 -23 0.54 1.58
    2 0 -23 0.56 0.6
    2 0 -22 73.66 2.94
    2 0 -22 69.06 3.88
    2 0 -22 75.5 3.73
    2 0 -22 82.27 4.04
    2 0 -22 68.06 4.17
    2 0 -21 0.22 1.2
    2 0 -21 -1.93 1.26
    2 0 -21 1.18 0.62
    2 0 -21 0.16 1.38
    2 0 -21 2.22 1.44
    2 0 -20 358.37 12.59
    2 0 -20 353.61 12.63
    2 0 -20 337.1 11.7
    2 0 -20 353.38 13.16
    2 0 -20 349.17 12.63
    2 0 -19 0.81 1.25
    2 0 -19 0.71 1.37
    2 0 -19 1.14 1.44
    2 0 -19 0.14 1.09
    2 0 -19 1.48 0.61
    2 0 -18 8.25 0.85
    2 0 -18 4.77 1.35
    2 0 -18 5.45 1.36
    2 0 -18 8.82 1.46
    2 0 -18 7.53 1.46
    2 0 -17 -0.12 1.19
    2 0 -17 1.07 1.1
    2 0 -17 1.11 1.15
    2 0 -17 -0.25 1.19
    2 0 -17 0.31 0.55
    2 0 -16 594.4 20.03
    2 0 -16 596.76 20.01
    2 0 -16 603.94 20.18
    2 0 -16 593.37 20.62
    2 0 -16 575.74 19.45
    2 0 -15 -0.06 0.59
    2 0 -15 1.27 1.17
    2 0 -15 3.18 1.21
    2 0 -15 0.87 0.93
    2 0 -15 0.85 1.18
    2 0 -14 627.39 20.83
    2 0 -14 627.77 21.06
    2 0 -14 608.04 20.46
    2 0 -14 632.15 20.84
    2 0 -14 617.32 21.42
    2 0 -13 3 1.25
    2 0 -13 4.44 0.9
    2 0 -13 8.59 1.56
    2 0 -13 7.01 1.29
    2 0 -13 4.41 1.28
    2 0 -12 4078.9 128.09
    -2 0 12 3919.74 127.92
    2 0 -12 4019.98 128.08
    2 0 -12 3904.08 127.89
    2 0 -12 3958.49 128.69
    2 0 -12 4085.49 128.47
    2 0 -11 0.75 0.68
    2 0 -11 2.01 1.07
    2 0 -11 -0.07 0.99
    2 0 -11 0.11 1.03
    -2 0 11 0.77 0.61
    2 0 -11 1.2 0.95
    2 0 -10 100.57 3.96
    2 0 -10 107.25 4.54
    2 0 -10 107.66 4.02
    2 0 -10 110.45 4.41
    -2 0 10 103.56 3.98
    2 0 -10 102.78 3.99
    2 0 -9 2.5 0.69
    2 0 -9 2.2 0.77
    2 0 -9 2.47 0.81
    2 0 -9 3.65 1.21
    -2 0 8 2300.29 74.13
    2 0 -8 2280.31 73.48
    2 0 -8 2272.52 73.65
    2 0 -8 2294.88 73.48
    2 0 -7 5.4 0.86
    -2 0 7 8.38 1.29
    2 0 -6 1054.57 34.64
    -2 0 6 1082.06 34.99
    -2 0 5 1.21 0.68
    2 0 -5 1.73 0.56
    2 0 -4 21.98 1.27
    -2 0 4 23.72 1.42
    -2 0 3 2.47 0.57
    -2 0 3 2.61 0.61
    -2 0 2 109.96 4.17
    -2 0 2 111.76 4.17
    -2 0 1 0.06 0.41
    2 0 -1 0.29 0.37
    -2 0 1 -0.06 0.39
    2 0 0 46.78 1.9
    -2 0 0 51.87 2.18
    -2 0 0 60.68 2.37
    2 0 1 4.48 0.66
    -2 0 -1 16.4 1.02
    -2 0 -1 14.77 1.14
    2 0 2 9702.13 308.67
    2 0 2 9565.75 308.66
    -2 0 -2 9503.7 308.68
    -2 0 -2 9889.76 308.86
    2 0 3 1.74 0.57
    -2 0 -3 4.17 0.67
    2 0 3 2.4 0.61
    2 0 3 1.62 0.56
    2 0 4 3030.75 97.82
    2 0 4 3049.57 97.83
    -2 0 -4 3049.01 97.86
    -2 0 -5 -0.14 0.56
    -2 0 -5 0.52 0.57
    2 0 5 0.49 0.6
    2 0 5 0.48 0.6
    -2 0 -6 359.5 11.53
    -2 0 -6 325.45 11.59
    -2 0 -6 326.73 11.64
    -2 0 -7 0.07 0.6
    -2 0 -7 0.18 0.84
    -2 0 -7 0.46 0.91
    -2 0 -8 601.38 20.3
    -2 0 -8 600.12 20.28
    -2 0 -8 607.75 19.98
    -2 0 -9 0.87 1.06
    -2 0 -9 -0.33 1.14
    -2 0 -9 0.27 0.63
    -2 0 -10 22.92 1.99
    -2 0 -10 25.37 1.95
    2 0 10 25.26 1.45
    -2 0 -10 24.78 1.55
    -2 0 -11 1.77 1.14
    -2 0 -11 -0.9 1.27
    -2 0 -11 0.34 0.67
    2 0 11 0.07 0.55
    2 0 11 1 0.68
    2 0 12 221.25 7.81
    2 0 12 217.45 7.74
    -2 0 -12 222.46 8.48
    -2 0 -12 231.98 7.85
    -2 0 -12 221.21 8.54
    2 0 13 -0.29 0.55
    -2 0 -13 -1.33 1.39
    2 0 13 0.06 0.6
    -2 0 -13 -1.02 1.15
    -2 0 -13 0.07 0.63
    2 0 14 4.23 0.75
    -2 0 -14 4.93 0.86
    -2 0 -14 4.42 1.52
    -2 0 -14 5.9 1.47
    2 0 14 5 0.74
    -2 0 -15 -0.5 1.44
    -2 0 -15 1.32 1.34
    2 0 15 -0.57 0.53
    2 0 15 0.61 0.55
    -2 0 -15 0.21 0.6
    2 0 16 652.25 22.4
    -2 0 -16 690.5 22.32
    -2 0 -16 718.5 23.46
    2 0 16 673.13 22.22
    -2 0 -16 661.13 23.3
    2 0 17 0.73 0.55
    2 0 17 1.4 0.67
    -2 0 -17 1.47 1.43
    -2 0 -17 0.19 1.43
    -2 0 -17 0.89 0.65
    2 0 18 15.2 1.07
    -2 0 -18 11.83 1.91
    2 0 18 14.81 1.21
    -2 0 -18 15.21 1.12
    -2 0 -18 14.97 1.96
    2 0 19 -0.3 0.56
    -2 0 -19 -0.2 1.3
    -2 0 -19 -0.07 0.57
    2 0 19 0.19 0.68
    -2 0 -19 -1.24 1.62
    2 0 20 104.62 4.24
    -2 0 -20 101.99 5.25
    -2 0 -20 101.1 3.94
    -2 0 -20 99.13 5.16
    -2 0 -21 0.78 0.6
    -2 0 -21 -0.46 1.74
    -2 0 -21 2.69 1.75
    2 0 21 0.62 0.79
    -2 0 -22 4.56 1.12
    -2 0 -22 16.38 2.39
    2 0 22 16.6 1.36
    -2 0 -23 0.24 0.59
    2 0 23 0.22 0.81
    -2 0 -24 166.71 6.29
    2 0 24 164.3 4.69
    -2 0 -25 0.11 0.55
    2 0 25 -0.6 0.93
    -2 0 -26 18.39 2.62
    2 0 26 12.65 1.38
    -2 0 -26 10.24 0.86
    -2 0 -27 0.23 0.52
    -2 0 -27 2.28 2.18
    2 0 27 -0.13 0.95
    2 0 28 86.92 3.92
    -2 0 -28 74.6 5.1
    2 0 29 0.53 1.07
    -2 0 -29 3.05 2.29
    2 0 30 67.46 3.44
    -2 0 -30 65.04 4.85
    -2 0 -31 0.33 2.44
    2 0 31 -0.28 1.2
    -2 0 -32 23.93 3.38
    2 0 32 26.42 2.16
    2 0 33 2.5 1.43
    -2 0 -33 0.69 2.5
    -2 0 -34 95.63 6.27
    2 0 34 94.01 4.48
    2 0 35 0.76 1.48
    -2 0 -35 3.69 2.98
    -2 0 -36 72.17 5.71
    2 0 36 87.3 4.22
    -2 0 -37 1.56 2.81
    2 0 37 0.16 1.5
    2 0 38 6.93 1.71
    -2 0 -38 5.22 3.16
    2 0 39 0.48 1.57
    -2 0 -39 -0.82 3.25
    2 0 40 12.55 1.97
    -2 0 -40 13.1 3.33
    -2 0 -41 -2.6 3.31
    -2 0 -41 2.25 2.4
    2 0 41 2.28 1.77
    -2 0 -42 25.22 3.27
    2 0 42 25.17 2.42
    -2 0 -42 28.4 4.42
    -2 0 -43 -3.18 3.38
    -2 0 -43 -0.33 2.3
    2 0 43 1.79 1.76
    2 0 44 11.86 2.05
    -2 0 -44 12.95 3.02
    -2 0 -44 1.86 3.43
    -2 0 -45 2.09 2.65
    -2 0 -45 -2.37 3.75
    -2 0 -46 39.31 4.22
    -2 0 -46 48.96 5.39
    -2 0 -47 0.72 2.57
    -2 0 -47 0.49 3.47
    -2 0 -48 4.04 3.41
    -2 0 -48 5.85 2.91
    -2 0 -49 -0.74 2.8
    -2 0 -49 2.58 3.33
    -2 0 -50 0.75 2.87
    -2 0 -50 1.05 3.61
    2 -1 -50 6.07 3.16
    2 -1 -50 3.61 2.31
    2 1 -50 6.18 3.86
    2 -1 -50 8.33 3.58
    2 1 -50 6.74 3.45
    2 -1 -49 8.32 2.57
    2 -1 -49 7.34 3.21
    2 1 -49 3.79 2.96
    2 -1 -49 8.53 3.22
    2 1 -49 10.39 3.66
    2 -1 -48 19.76 3.73
    2 1 -48 15.34 2.27
    2 1 -48 15.4 3.55
    2 1 -48 15.27 3.76
    2 -1 -48 14.74 3.35
    2 -1 -48 16.07 2.68
    2 1 -47 16.6 3.85
    2 1 -47 11.51 3.68
    2 -1 -47 17.07 2.7
    2 1 -47 20.78 2.43
    2 -1 -47 25.63 3.75
    2 -1 -47 18.32 3.56
    2 1 -46 3.86 1.67
    2 -1 -46 3.25 2.78
    2 -1 -46 6.85 2.99
    2 1 -46 1.22 3.28
    2 1 -46 0.45 2.86
    2 -1 -46 5.71 2.17
    2 -1 -45 85.02 5.88
    2 1 -45 87.19 4.69
    2 -1 -45 95.1 5.27
    2 -1 -45 92.32 6.02
    2 1 -45 84.81 6.34
    2 1 -45 83.67 6.23
    2 1 -44 17.81 3.96
    2 1 -44 21.94 3.81
    2 -1 -44 21.38 3.61
    2 1 -44 13.46 2.14
    2 -1 -44 10.09 2.49
    2 -1 -44 24.98 3.54
    2 -1 -43 58.9 4.81
    2 1 -43 62.48 5.32
    2 1 -43 68.7 3.9
    2 1 -43 68.08 5.4
    2 -1 -43 58.56 4.79
    2 -1 -43 57.31 4.19
    2 1 -42 -0.42 2.74
    2 -1 -42 5.24 2.85
    2 1 -42 -1.48 3.11
    2 -1 -42 1.82 1.91
    2 1 -42 5.17 1.71
    2 -1 -42 2.06 2.41
    2 1 -41 23.03 3.76
    2 -1 -41 10.52 2.45
    2 -1 -41 25.99 3.68
    2 1 -41 17.45 3.51
    2 1 -41 18.93 2.41
    2 -1 -41 31.73 3.73
    2 1 -40 313.14 13.81
    2 -1 -40 321.4 13.35
    2 -1 -40 306.87 13.47
    2 -1 -40 334.8 12.7
    2 1 -40 324.02 12.12
    2 1 -40 306.19 13.5
    2 -1 -39 6.97 2.09
    2 -1 -39 11.33 2.9
    2 1 -39 5.6 1.81
    2 1 -39 5.59 2.88
    2 1 -39 4.16 3.06
    2 1 -39 11.95 3.34
    2 1 -38 86.13 4.3
    2 1 -38 70.34 5.46
    2 -1 -38 69.98 5.04
    2 -1 -38 85.62 4.74
    2 1 -38 70.13 5.28
    2 1 -38 76.63 5.56
    2 -1 -38 72.96 5.13
    2 1 -37 65.48 4.97
    2 1 -37 66.63 4.92
    2 1 -37 60.43 3.58
    2 -1 -37 62.2 4.72
    2 -1 -37 55.12 4.45
    2 -1 -37 65.94 4.07
    2 1 -37 58.88 4.88
    2 1 -36 49.59 4.24
    2 1 -36 40.97 4.17
    2 1 -36 49.66 3.12
    2 -1 -36 43.85 3.41
    2 -1 -36 40.48 3.87
    2 1 -36 40.7 4.15
    2 -1 -36 45.41 4.03
    2 1 -35 2.55 2.08
    2 1 -35 0.31 2.65
    2 -1 -35 -0.93 1.7
    2 1 -35 3.62 2.7
    2 -1 -35 -0.63 1.92
    2 -1 -35 -1.67 2.41
    2 1 -35 -0.55 1.41
    2 1 -34 9.05 2.72
    2 1 -34 3.62 1.46
    2 1 -34 2.38 2.57
    2 -1 -34 3.22 2.29
    2 1 -34 6.41 2.5
    2 -1 -34 4.93 2.16
    2 -1 -34 4.35 1.73
    2 1 -33 47.47 3.92
    2 1 -33 41.23 3.96
    2 1 -33 52.87 4.3
    2 -1 -33 46.61 3.34
    2 1 -33 46.04 2.98
    2 -1 -33 41.7 3.68
    2 1 -33 39.64 1.8
    2 -1 -33 46.4 3.82
    2 1 -32 202.05 8.16
    2 -1 -32 203.72 9.15
    2 1 -32 199.95 9.48
    2 1 -32 208.42 9.21
    2 -1 -32 210.88 9.01
    2 -1 -32 225.03 8.73
    2 1 -32 201.12 9.22
    2 1 -32 197.81 7.02
    2 1 -31 6.36 2.46
    2 1 -31 2.69 2.48
    2 1 -31 1.36 1.24
    2 -1 -31 3.13 2.11
    2 -1 -31 3.05 1.51
    2 -1 -31 3.96 1.87
    2 1 -31 3.21 0.8
    2 1 -31 1.98 2.04
    2 1 -30 24.27 1.53
    2 1 -30 25.39 2.16
    2 -1 -30 32.49 2.74
    2 1 -30 25.9 3
    2 -1 -30 34.58 3.12
    2 1 -30 29.78 3.3
    2 -1 -30 28.88 2.99
    2 1 -30 24.47 2.98
    -2 1 30 31.39 2.87
    2 1 -29 31.41 3.42
    2 -1 -29 36.37 3.23
    2 -1 -29 47.11 3.13
    2 -1 -29 38.87 3.35
    2 1 -29 39.24 1.98
    -2 1 29 44.62 3.37
    2 1 -29 40.98 3.69
    2 1 -29 42.21 2.69
    2 1 -28 1.44 2.23
    2 1 -28 1 0.78
    2 1 -28 -0.72 2.35
    2 -1 -28 -0.61 1.3
    2 -1 -28 4.89 1.96
    2 -1 -28 4.13 1.78
    -2 1 28 7.28 2.04
    2 1 -28 4.58 1.32
    2 1 -27 340.56 13.62
    2 1 -27 349.59 13.68
    -2 1 27 354.13 13.31
    2 1 -27 360.94 12.89
    2 -1 -27 358.93 13.43
    2 -1 -27 352.87 13.77
    2 -1 -27 366.92 13.33
    2 1 -27 354.16 12.11
    2 1 -26 434.15 15.02
    2 1 -26 437.85 16.5
    2 1 -26 435.84 16.46
    2 1 -26 447.21 15.74
    2 -1 -26 448.83 16.65
    2 -1 -26 433.02 16.17
    -2 1 26 470.73 16.29
    2 -1 -26 480.57 16.29
    2 1 -25 56.34 3.8
    2 1 -25 58.04 3.88
    -2 1 25 59.07 3.61
    2 -1 -25 63.05 3.57
    2 1 -25 54.73 2.6
    2 1 -25 60.73 3.19
    2 -1 -25 58.17 3.79
    2 -1 -25 56.91 3.62
    2 1 -24 604.5 21.93
    -2 1 24 632.72 21.64
    2 1 -24 600.07 20.65
    -2 1 24 623.71 21.71
    2 1 -24 632.87 21.33
    2 -1 -24 605.68 22.03
    2 1 -24 629.92 22.02
    -2 1 24 616.74 21.58
    2 -1 -24 630.61 21.7
    2 -1 -24 668.66 21.81
    -2 1 23 6.45 1.8
    2 1 -23 3.77 1.24
    2 1 -23 1.74 1.83
    2 1 -23 5.99 2
    2 -1 -23 3.48 1.43
    -2 1 23 4.96 1.74
    2 -1 -23 1.66 0.54
    2 -1 -23 1.44 1.17
    2 -1 -23 2.5 1.45
    2 1 -23 1.77 0.7
    -2 1 23 6.14 1.83
    2 -1 -22 332.69 12.18
    2 -1 -22 327.71 12.58
    2 1 -22 334 12.47
    2 -1 -22 334.94 11.04
    2 -1 -22 328.68 12.27
    2 1 -22 339.73 12.45
    -2 1 22 355.19 12.41
    2 1 -22 314.33 11.37
    2 1 -22 328.81 11.95
    -2 1 22 335.17 12.15
    -2 1 22 321.63 12.1
    2 -1 -21 228.82 9.31
    -2 1 21 240.27 8.96
    2 -1 -21 244.89 9.15
    2 1 -21 235.18 9.18
    2 1 -21 215.39 8.7
    2 1 -21 228.13 9.19
    2 1 -21 221.65 8.23
    2 -1 -21 237.25 8.94
    -2 1 21 243.19 9.16
    -2 1 21 225.46 8.87
    2 -1 -21 240.34 7.95
    2 -1 -20 59.46 2.4
    2 -1 -20 60.62 3.21
    2 1 -20 62.49 3.54
    2 -1 -20 61.82 3.35
    -2 1 20 60.51 3.44
    2 1 -20 58.08 3.05
    2 1 -20 52.12 3.36
    2 -1 -20 61.55 3.56
    -2 1 20 59.13 3.23
    2 1 -20 50.64 2.56
    -2 1 20 64.1 3.31
    -2 1 19 47.25 2.94
    -2 1 19 43.32 2.69
    -2 1 19 46.38 2.74
    2 1 -19 40.13 2.15
    -2 1 19 41.11 1.94
    2 -1 -19 46.81 2
    2 1 -19 53.14 3.05
    2 -1 -19 50.61 2.92
    2 1 -19 51.17 2.64
    2 -1 -19 46.63 2.99
    2 1 -19 45.66 2.96
    2 -1 -19 42.64 2.59
    -2 1 18 27.11 2.24
    2 -1 -18 22.58 1.89
    2 1 -18 25.01 2.17
    2 -1 -18 23.16 1.34
    -2 1 18 21.8 1.3
    2 1 -18 27.53 1.97
    2 1 -18 23.07 1.53
    2 -1 -18 24.08 2.07
    2 -1 -18 26.35 2.26
    -2 1 18 22.87 1.98
    -2 1 18 19.12 1.87
    2 1 -18 23.58 2.24
    2 -1 -17 62 3.33
    2 -1 -17 56.78 2.96
    -2 1 17 58.95 2.48
    -2 1 17 52.26 2.99
    2 1 -17 63.55 3.43
    2 1 -17 62 2.76
    2 -1 -17 60.67 2.52
    2 1 -17 63.99 3.09
    2 1 -17 63.94 3.38
    -2 1 17 63.55 3.37
    -2 1 17 61.15 3.11
    2 -1 -17 61.5 3.42
    2 -1 -16 118.67 5.14
    -2 1 16 110.24 4.27
    2 1 -16 115.43 4.52
    2 -1 -16 108.14 5.1
    2 -1 -16 120.27 4.77
    -2 1 16 114.37 4.74
    2 1 -16 129.05 5.13
    -2 1 16 110.86 4.78
    -2 1 16 127.22 5.2
    2 1 -16 128.78 5.14
    2 1 -16 117.87 4.87
    2 -1 -16 112.53 4.31
    2 -1 -15 10.36 1.42
    2 1 -15 9.96 1.3
    2 -1 -15 11.25 1.22
    -2 1 15 11.43 1.57
    -2 1 15 9.26 0.86
    -2 1 15 7.27 1.22
    2 1 -15 9.36 0.98
    2 -1 -15 12.6 1.49
    2 -1 -15 11.13 0.99
    -2 1 15 11.22 1.35
    2 -1 -14 168.41 6.18
    2 -1 -14 173.78 6.91
    -2 1 14 169.96 6.44
    2 1 -14 181.34 6.39
    2 1 -14 179.37 6.67
    -2 1 14 169.86 6.44
    -2 1 14 176.29 6.15
    2 -1 -14 175.36 6.95
    2 -1 -14 171.59 6.43
    2 -1 -13 305.7 11.45
    2 -1 -13 328.37 11.51
    2 -1 -13 324.09 10.95
    2 -1 -13 318 10.78
    2 1 -13 311.14 10.94
    -2 1 13 307.05 10.94
    -2 1 13 320.89 10.75
    -2 1 13 320.18 10.97
    2 -1 -12 1002.09 33.17
    2 -1 -12 1005.79 32.49
    -2 1 12 990.96 32.56
    2 -1 -12 1024.93 32.57
    -2 1 12 969.68 32.44
    2 1 -12 985.14 32.64
    -2 1 12 972.26 32.55
    2 -1 -12 1053.2 33.21
    -2 1 11 101.66 4.04
    2 -1 -11 108.91 4.6
    2 -1 -11 100.04 4.48
    2 1 -11 104.65 4.15
    2 -1 -11 106.33 4.03
    2 -1 -11 103.17 4.01
    -2 1 11 107.32 4.05
    -2 1 11 109.75 4.03
    2 -1 -10 55.81 2.32
    2 1 -10 53.54 2.54
    -2 1 10 53.34 2.34
    2 -1 -10 56.99 2.89
    -2 1 10 55.08 2.4
    2 -1 -10 60.71 2.98
    2 -1 -10 57.55 2.46
    -2 1 10 52.36 2.33
    2 -1 -9 171.68 6.39
    2 1 -9 162.85 6.05
    -2 1 9 157.77 5.74
    2 -1 -9 164.59 5.75
    -2 1 9 164.52 5.75
    2 -1 -9 165.13 5.93
    2 -1 -9 178.14 6.46
    -2 1 8 1496.03 47.95
    2 1 -8 1512.53 48.37
    -2 1 8 1512.36 47.94
    2 -1 -8 1659.49 48.76
    2 -1 -8 1538.68 48.25
    2 -1 -8 1578.61 48.65
    2 -1 -7 1329.56 42.81
    2 -1 -7 1300.09 43.17
    -2 1 7 1303.26 43.48
    -2 1 7 1356.82 43.56
    2 1 -7 1370.78 43.31
    2 1 -6 628.4 21.24
    -2 1 6 662.55 21.47
    -2 1 6 633.03 21.39
    2 -1 -6 642.69 21.16
    2 -1 -5 231.21 8.01
    2 1 -5 224.21 8.06
    -2 1 5 232.49 8.19
    2 1 -4 361.18 12.17
    -2 1 4 354.04 12.21
    2 -1 -4 356.29 12.09
    -2 1 3 3492.28 111.98
    2 1 -3 3394.18 112.07
    -2 1 3 3566.37 112.09
    -2 1 2 2.43 0.67
    -2 1 2 3.66 0.66
    -2 1 1 920.99 28.99
    2 1 -1 867.18 28.73
    -2 1 1 914.12 28.97
    -2 -1 1 876.81 29
    2 1 -1 861.92 28.73
    -2 1 0 9.85 0.96
    -2 1 0 9.6 0.95
    -2 -1 0 10.93 1.01
    2 1 0 7.83 0.83
    2 1 0 7.59 0.82
    -2 -1 -1 184.72 6.23
    2 1 1 168.38 6.27
    -2 1 -1 182.23 6.47
    -2 -1 -1 187.63 6.48
    2 1 1 177.6 6.28
    2 1 2 3.09 0.61
    -2 -1 -2 3.11 0.53
    -2 1 -2 3.06 0.69
    2 1 2 2.73 0.6
    -2 -1 -2 4.99 0.79
    2 1 3 696.3 23.56
    -2 1 -3 730.98 23.68
    2 -1 3 712.55 23.64
    -2 -1 -3 719.87 23.26
    -2 -1 -3 730.29 23.65
    -2 -1 -4 64.01 2.77
    -2 1 -4 68.12 2.86
    -2 -1 -4 65.77 2.78
    -2 -1 -5 20.14 1.33
    -2 -1 -5 21.13 1.3
    -2 1 -5 18.54 1.3
    -2 1 -6 251.6 8.83
    -2 -1 -6 257.4 8.77
    -2 -1 -6 245.83 8.93
    -2 -1 -7 546.04 17.87
    -2 1 -7 528.02 17.68
    -2 -1 -7 576.79 17.65
    -2 1 -7 505.12 17.87
    -2 1 -7 476.05 17.84
    -2 -1 -8 150.05 5.67
    -2 -1 -8 149.41 5.34
    -2 1 -8 143.53 5.45
    -2 1 -8 140.04 5.71
    -2 1 -8 142.43 5.71
    -2 1 -9 86.55 3.76
    2 1 9 95.33 3.66
    -2 -1 -9 103.1 3.74
    -2 1 -9 92.7 4.23
    -2 1 -9 88.84 4.2
    -2 -1 -9 97.45 4.09
    -2 -1 -10 242.58 8.19
    2 -1 10 217.06 8.18
    -2 1 -10 238.63 8.79
    -2 -1 -10 231.66 8.66
    -2 1 -10 220.5 8.69
    2 1 10 249.3 8.16
    -2 1 -10 232.11 8.3
    -2 1 -11 1323.52 45.87
    2 1 11 1473.57 45.22
    2 -1 11 1361.66 45.32
    -2 -1 -11 1421.71 45.86
    -2 -1 -11 1451.32 45.27
    -2 1 -11 1373.86 45.38
    -2 1 -11 1334.92 45.87
    2 1 11 1348.2 45.45
    2 1 12 5.63 0.94
    -2 -1 -12 6.23 0.8
    -2 1 -12 7.12 1.78
    -2 1 -12 5.32 1.04
    2 1 12 6.4 0.87
    -2 1 -12 6.69 1.76
    2 -1 12 3.75 0.55
    -2 -1 -12 7.55 1.43
    2 -1 12 5.19 0.87
    2 1 13 112.22 4.63
    -2 1 -13 107.23 5.12
    -2 1 -13 112.25 4.47
    2 -1 13 113.8 4.39
    -2 1 -13 101.12 5.05
    -2 -1 -13 124.21 4.35
    2 -1 13 106.11 4.08
    2 1 13 125.41 4.32
    -2 -1 -13 117.58 5.05
    2 -1 14 211.83 7.65
    -2 1 -14 227.76 8.86
    -2 1 -14 220.81 8.03
    2 1 14 227.1 8.21
    -2 1 -14 216.82 8.79
    -2 -1 -14 231.67 7.87
    2 1 14 236.46 7.82
    -2 -1 -14 233.63 8.7
    -2 1 -15 22.49 1.52
    -2 -1 -15 22.02 1.3
    -2 1 -15 18.3 2.12
    -2 1 -15 19.01 2.19
    2 1 15 24.72 1.32
    2 1 15 20.11 1.55
    2 -1 15 21.73 1.16
    -2 -1 -15 23.8 2.08
    -2 1 -16 153.19 6.8
    2 1 16 166.9 6.18
    -2 1 -16 158.89 5.93
    -2 -1 -16 161.33 6.69
    -2 1 -16 155.36 6.84
    2 1 16 171.8 5.67
    2 -1 16 144.26 5.54
    2 1 17 3.39 0.94
    -2 1 -17 3.1 1.64
    2 1 17 4.06 0.67
    2 -1 17 3.37 0.58
    -2 1 -17 3.88 1.63
    -2 1 -17 4.45 0.94
    -2 -1 -17 3.07 1.4
    2 1 17 2.01 1.38
    -2 -1 -18 11.39 1.82
    -2 1 -18 13.25 2.03
    -2 1 -18 14.28 2.21
    -2 1 -18 14.08 1.24
    2 -1 18 12.22 0.97
    2 1 18 15.27 1.41
    2 1 18 15.76 1.03
    2 1 19 446.1 15.24
    -2 1 -19 428.35 14.88
    -2 1 -19 425.5 16.09
    2 1 19 461.55 14.56
    2 -1 19 416.96 14.6
    -2 -1 -19 446.8 16.02
    -2 1 -19 431.24 16.14
    -2 1 -20 0.9 1.72
    2 1 20 2.34 0.93
    2 -1 20 0.8 0.56
    -2 -1 -20 2.51 1.57
    2 1 20 3.37 0.63
    -2 1 -20 0.22 1.76
    -2 1 -20 1.95 0.92
    -2 1 -21 2.39 0.92
    -2 1 -21 2.56 1.83
    -2 1 -21 0.94 1.89
    2 1 21 1.88 0.93
    2 -1 21 2.81 0.68
    2 1 21 2.52 0.58
    -2 -1 -21 3.5 1.62
    -2 1 -22 239.16 10.02
    -2 1 -22 240.07 10.02
    2 1 22 242.06 8.14
    2 -1 22 233.12 8.38
    -2 1 -22 231.43 8.53
    -2 -1 -22 249.58 9.95
    2 1 22 255.38 9.09
    2 -1 23 36.96 1.87
    -2 1 -23 33.15 3.21
    2 1 23 32.06 2.27
    -2 1 -23 31.45 3.1
    -2 1 -23 37.18 1.99
    2 1 23 33.62 1.55
    -2 -1 -23 35.3 3.02
    2 -1 24 50.4 2.37
    -2 -1 -24 55.3 3.8
    -2 1 -24 49.17 3.75
    -2 1 -24 45.65 3.75
    -2 1 -24 48.63 2.44
    2 1 24 52.05 2.94
    2 1 25 2.59 1.14
    -2 1 -25 2.76 2.18
    -2 -1 -25 1.55 1.79
    2 -1 25 3.99 0.86
    -2 1 -25 3.26 0.87
    -2 1 -25 3.53 2.11
    2 -1 26 10.32 1.15
    2 1 26 12.21 1.6
    -2 1 -26 13.18 2.69
    -2 1 -26 14.05 2.63
    -2 -1 -26 9.12 2.25
    -2 1 -26 11.35 1.19
    -2 1 -27 249.1 10.97
    2 1 27 281.72 9.87
    2 -1 27 257.06 9.09
    -2 -1 -27 263.55 10.92
    -2 1 -27 242.95 8.97
    -2 1 -27 251.41 10.93
    2 1 28 100.68 4.63
    -2 1 -28 99.24 5.84
    -2 -1 -28 90.59 5.44
    2 -1 28 97.11 3.96
    -2 1 -28 84.95 5.61
    -2 1 -28 89.85 3.79
    -2 -1 -29 37.32 3.76
    -2 1 -29 49.02 4.35
    -2 1 -29 44.34 4.01
    2 -1 29 51.27 2.48
    2 1 29 43.36 2.86
    -2 1 -29 44.22 2.24
    -2 1 -30 145.43 7.77
    -2 -1 -30 143.96 7.54
    -2 1 -30 144.27 5.43
    2 -1 30 149.11 5.72
    2 1 30 157.18 6.44
    -2 1 -30 149.96 7.69
    2 1 31 90.42 4.31
    2 1 31 86.12 5.43
    -2 1 -31 67.26 5.42
    -2 1 -31 90.18 5.67
    2 1 31 79 5.28
    2 -1 31 84.9 3.68
    -2 1 -31 81.91 3.3
    -2 -1 -31 76.96 5.34
    2 1 32 11.98 3.11
    -2 1 -32 8.76 2.84
    -2 -1 -32 10.22 2.76
    2 1 32 8.51 1.66
    2 1 32 15.05 3.15
    -2 1 -32 11.03 2.86
    -2 1 -32 1.49 0.86
    2 -1 32 11.81 1.4
    -2 -1 -33 19.03 3.37
    -2 1 -33 23.12 3.88
    -2 -1 -33 22.36 2.49
    2 1 33 23.24 2.37
    2 -1 33 29.2 1.95
    2 1 33 33.27 3.86
    -2 1 -33 22.61 1.27
    -2 1 -33 27.77 3.84
    2 1 33 23.77 3.62
    2 1 34 23.53 3.72
    -2 1 -34 17.86 3.54
    -2 1 -34 23.08 3.56
    2 1 34 21.27 3.44
    2 1 34 19.67 2.3
    -2 -1 -34 20.98 2.47
    -2 -1 -34 15.41 3.32
    2 -1 34 23.98 1.91
    2 1 35 50.3 3.46
    -2 -1 -35 55.54 3.79
    2 -1 35 56.96 2.98
    -2 -1 -35 61.01 4.85
    -2 1 -35 59.16 4.96
    2 1 35 53.96 4.75
    2 1 35 58.69 4.75
    -2 -1 -36 30.08 3.72
    2 -1 36 24.81 1.99
    2 1 36 21.03 2.48
    -2 1 -36 23.23 3.71
    2 1 36 22.61 3.82
    -2 -1 -36 24.06 2.75
    2 1 36 25.54 3.79
    -2 1 -37 20.29 3.78
    -2 -1 -37 21.72 2.78
    -2 -1 -37 24.82 3.67
    2 1 37 23.09 2.51
    2 -1 37 26.51 2.12
    2 1 38 14.47 2.22
    -2 -1 -38 15.7 3.24
    -2 1 -38 14.68 3.61
    -2 -1 -38 12.35 2.32
    -2 1 -39 21.34 3.83
    -2 -1 -39 14.91 3.6
    2 1 39 15.77 2.27
    -2 -1 -39 18.62 2.91
    -2 -1 -40 315.4 12.57
    2 1 40 299.63 11.81
    -2 -1 -40 318.6 13.74
    -2 1 -40 304.81 13.91
    -2 -1 -41 186.7 9.6
    -2 -1 -41 194.21 8.48
    2 1 41 169.73 7.59
    -2 1 -41 159.97 9.38
    -2 -1 -42 11.04 2.66
    -2 1 -42 1.8 3.23
    2 1 42 6.73 2.04
    -2 -1 -42 10.88 3.34
    -2 -1 -43 15.12 2.91
    -2 1 -43 17.5 4.03
    -2 -1 -43 18.28 3.73
    2 1 43 17.09 2.5
    -2 1 -44 95.66 6.72
    -2 -1 -44 88.48 6.4
    -2 -1 -44 78.66 5.14
    2 1 44 69.67 4.4
    -2 -1 -45 26.29 3.34
    -2 1 -45 18.31 4.45
    2 1 45 20.66 2.77
    -2 -1 -45 31.72 4.56
    -2 1 -46 18.72 4.39
    -2 -1 -46 28.62 4.51
    2 1 46 22.88 2.84
    -2 -1 -46 30.63 3.5
    -2 1 -47 11.45 3.08
    -2 1 -47 19.11 4.48
    -2 -1 -47 15.47 3.02
    -2 -1 -47 17.05 4.06
    2 1 47 17.08 2.68
    -2 -1 -48 14.79 3.02
    2 1 48 15.56 2.59
    -2 1 -48 10.77 4.03
    -2 1 -48 7.2 2.98
    -2 1 -49 -0.41 2.9
    2 1 49 1.03 2.22
    -2 1 -49 -4.18 3.98
    -2 -1 -49 5.07 3.84
    -2 -1 -49 0.67 2.45
    -2 1 -50 1.24 2.78
    -2 -1 -50 1.7 2.65
    -2 1 -50 -2.13 4.28
    -2 -1 -50 -0.52 3.37
    2 2 -50 15.36 4.07
    2 -2 -50 20.03 3.78
    2 2 -50 17.74 4
    2 -2 -50 14.23 3.44
    2 -2 -50 21.26 3.22
    2 -2 -49 4.4 3.05
    2 -2 -49 5.22 2.92
    2 2 -49 3 3.38
    2 2 -49 11.08 3.85
    2 -2 -49 3.43 2.45
    2 -2 -48 3.16 2.77
    2 2 -48 -0.87 3.54
    2 -2 -48 4.04 2.42
    2 -2 -48 5.87 3.03
    2 2 -48 3.95 3.31
    2 -2 -47 6.47 2.43
    2 2 -47 7.07 1.71
    2 2 -47 7.68 3.44
    2 -2 -47 9.55 3.12
    2 2 -47 16.56 3.74
    2 -2 -47 6.59 2.81
    2 -2 -46 4.26 2.29
    2 -2 -46 3.42 2.62
    2 2 -46 2.95 1.59
    2 -2 -46 2.99 2.7
    2 2 -46 2.4 3.01
    2 2 -46 5.43 3.51
    2 -2 -45 17.5 3.41
    2 2 -45 16.54 3.74
    2 2 -45 17.87 4.15
    2 -2 -45 17.99 2.89
    2 2 -45 24.55 4.08
    2 2 -45 16.46 2.03
    2 -2 -45 23.86 3.43
    2 -2 -44 57 4.83
    2 2 -44 56.39 5.23
    2 2 -44 53.88 3.22
    2 -2 -44 65.08 4.44
    2 2 -44 50.41 5.26
    2 -2 -44 54.06 4.52
    2 2 -44 48.81 5.27
    2 2 -43 49.32 4.89
    2 2 -43 35.49 4.52
    2 -2 -43 43.25 4.12
    2 2 -43 30.98 4.33
    2 2 -43 43.85 2.82
    2 -2 -43 35.05 3.92
    2 -2 -43 42.95 3.72
    2 -2 -42 11.77 2.88
    2 2 -42 3.49 3.32
    2 2 -42 10.77 3.31
    2 2 -42 7.22 3.24
    2 -2 -42 6.93 2.22
    2 2 -42 6.8 1.64
    2 -2 -42 10.15 2.83
    2 2 -41 47.19 4.78
    2 -2 -41 45.88 4.15
    2 -2 -41 39.81 3.93
    2 -2 -41 39.64 3.7
    2 2 -41 59.64 4.87
    2 2 -41 50.46 3.03
    2 2 -41 46.88 4.72
    2 2 -40 9.23 1.65
    2 -2 -40 7.71 2.59
    2 2 -40 11.79 3.49
    2 -2 -40 10.11 2.38
    2 -2 -40 12.67 2.79
    2 2 -40 15.6 3.44
    2 2 -40 19.13 3.63
    2 2 -39 7.4 2.93
    2 -2 -39 6.75 2.61
    2 2 -39 2.13 1.39
    2 -2 -39 4.15 1.87
    2 2 -39 0.43 2.58
    2 2 -39 2.15 2.85
    2 -2 -39 5.57 2.35
    2 -2 -38 15.78 3.44
    2 2 -38 11.68 3.32
    -2 2 38 9.88 2.78
    2 2 -38 7.32 3.27
    2 2 -38 4.1 0.87
    2 2 -38 7.98 1.71
    2 -2 -38 6.53 2.06
    2 -2 -38 17.94 3.06
    2 2 -38 3.17 0.8
    2 -2 -37 297.05 12.02
    2 -2 -37 308.14 12.31
    2 2 -37 266.86 9.9
    2 2 -37 297.03 10.85
    2 -2 -37 295.19 11.81
    -2 2 37 311.64 11.96
    2 2 -37 304.23 12.62
    2 2 -37 311.27 12.7
    2 2 -36 35.49 2.54
    -2 2 36 31.18 3.42
    2 2 -36 30.62 4.07
    2 2 -36 31.31 1.9
    2 2 -36 33.39 4.09
    2 -2 -36 31.11 3.06
    2 -2 -36 36.02 3.51
    2 -2 -36 43.51 3.72
    2 2 -35 0.64 2.92
    2 -2 -35 2.16 2.06
    2 2 -35 0.16 1.31
    -2 2 35 3.33 2.41
    2 -2 -35 4.46 2.09
    2 2 -35 4.86 1.02
    2 -2 -35 3.63 1.78
    2 2 -35 -0.96 3.03
    -2 2 34 66.32 4.39
    -2 2 34 69.36 4.48
    2 2 -34 55.48 4.83
    2 2 -34 58.57 4.91
    2 2 -34 58.24 2.86
    2 -2 -34 65.53 4.38
    2 2 -34 60.63 3.37
    2 -2 -34 72.21 4.24
    2 -2 -34 54.49 4.12
    2 2 -33 46.89 4.51
    -2 2 33 39.04 3.73
    2 -2 -33 41.49 3.5
    2 2 -33 36.62 2.55
    2 2 -33 44.17 4.33
    2 2 -33 32.58 2.04
    2 -2 -33 44.01 3.39
    2 -2 -33 36.99 3.27
    -2 2 33 36.58 3.44
    -2 2 33 43.93 3.8
    -2 2 32 197.42 8.4
    -2 2 32 191.1 8.27
    2 2 -32 187.37 8.89
    2 2 -32 182.77 6.92
    2 -2 -32 181.17 8.17
    2 2 -32 176.27 8.71
    2 -2 -32 186.12 8.25
    -2 2 32 199.32 8.41
    2 -2 -32 193.57 8.51
    2 2 -32 179.38 7.37
    2 2 -31 106.65 6.08
    -2 2 31 105.27 5.62
    2 2 -31 112.3 6.26
    2 2 -31 117.08 4.96
    2 -2 -31 96.09 5.67
    2 2 -31 108.56 4.49
    -2 2 31 104.18 5.66
    2 -2 -31 113.54 5.7
    2 -2 -31 117.13 5.75
    -2 2 31 109.82 5.83
    2 -2 -30 45.23 3.39
    2 2 -30 44.73 2.74
    -2 2 30 53.79 3.78
    2 2 -30 47.03 4.12
    2 2 -30 54.36 4.14
    2 2 -30 43.92 2.41
    -2 2 30 47.45 3.65
    2 -2 -30 48.78 3.45
    2 -2 -30 46.4 3.56
    2 2 -29 43.3 3.92
    2 2 -29 42.88 2.62
    2 2 -29 42.17 3.76
    2 -2 -29 41.51 3.33
    2 -2 -29 41.12 3.19
    2 2 -29 43.42 2.39
    -2 2 29 50.28 3.57
    2 -2 -29 42.97 3.22
    2 2 -28 100.5 4.39
    2 -2 -28 94.25 4.9
    2 -2 -28 93.2 5.14
    2 2 -28 103.51 5.71
    2 2 -28 94.43 5.51
    2 -2 -28 90.89 4.99
    2 2 -28 93.21 4.11
    -2 2 28 100.36 5.21
    2 -2 -27 73.5 4.37
    2 -2 -27 73.62 4.15
    2 -2 -27 83.97 4.43
    -2 2 27 72.26 4.34
    2 2 -27 81.11 3.54
    2 2 -27 73.73 3.7
    2 2 -27 67.54 4.66
    2 2 -27 77.54 4.88
    2 -2 -26 46.5 3.28
    2 2 -26 45.67 2.7
    2 2 -26 44.03 3.71
    2 2 -26 45.95 2.53
    2 2 -26 49.01 3.77
    2 -2 -26 51.44 3.42
    2 -2 -26 47.25 3.13
    -2 2 26 47.73 3.38
    -2 2 25 13.67 2.17
    2 -2 -25 15.92 2.03
    2 2 -25 14.02 1.39
    -2 2 25 17.34 2.12
    2 2 -25 14.52 1.58
    -2 2 25 15.53 2.11
    2 -2 -25 10.88 1.8
    2 2 -25 17.59 2.7
    2 2 -25 16.23 2.51
    2 -2 -25 12.4 1.81
    2 -2 -24 21.93 2.07
    2 -2 -24 16.87 2.04
    -2 2 24 16.39 2.18
    2 2 -24 20.33 2.58
    2 2 -24 21.68 2.7
    2 2 -24 16.79 1.5
    -2 2 24 15.42 0.99
    -2 2 24 19.57 2.31
    2 2 -24 20.82 1.72
    -2 2 24 18.95 2.41
    2 -2 -24 15.59 2.02
    2 -2 -23 767.19 25.83
    2 2 -23 758.25 26.31
    2 2 -23 767.32 26.34
    2 -2 -23 738.62 26.16
    -2 2 23 782.27 25.84
    -2 2 23 711.2 24.62
    2 -2 -23 814.58 26.33
    -2 2 23 795.77 25.88
    -2 2 23 775.51 26.18
    2 2 -23 775.49 25.43
    2 2 -22 2.92 1.1
    -2 2 22 2.29 1.47
    2 2 -22 4.17 1.92
    2 -2 -22 4.53 1.31
    2 -2 -22 2.78 1.2
    2 -2 -22 4.95 1.39
    -2 2 22 2.56 0.62
    -2 2 22 2.59 1.44
    2 2 -22 2.2 1.87
    -2 2 22 5.41 1.52
    -2 2 21 40.62 2.68
    2 -2 -21 39.57 2.82
    2 2 -21 38.76 2.34
    -2 2 21 40.88 2.68
    -2 2 21 38.13 1.82
    2 -2 -21 41.89 2.59
    -2 2 21 41.96 2.89
    2 -2 -21 41.13 2.86
    2 -2 -20 72.75 4.07
    -2 2 20 77.88 3.13
    2 -2 -20 79.64 3.82
    2 2 -20 81.14 3.68
    -2 2 20 80 3.91
    -2 2 20 77.01 3.89
    2 -2 -20 85.23 4.24
    -2 2 20 80.53 4.21
    2 2 -19 32.26 2.18
    -2 2 19 33.66 2.36
    -2 2 19 38.23 2.62
    -2 2 19 33.79 2.38
    -2 2 19 34.45 1.7
    2 -2 -19 34.04 2.22
    2 -2 -19 28.52 2.4
    2 -2 -19 34.07 2.5
    -2 2 18 80.73 3.88
    2 -2 -18 88.33 3.9
    2 -2 -18 83.05 4.28
    -2 2 18 91.15 4.33
    -2 2 18 83.75 3.32
    -2 2 18 81.14 3.9
    2 -2 -18 84.87 4.2
    -2 2 18 78.71 4.19
    -2 2 17 234.08 8.88
    2 -2 -17 251.24 9.46
    -2 2 17 249.29 9.39
    -2 2 17 246.18 8.4
    2 -2 -17 240.44 8.88
    -2 2 17 235.82 8.88
    -2 2 17 236.88 9.35
    2 -2 -17 240.99 9.3
    2 -2 -16 229.54 8.88
    -2 2 16 224.96 8.04
    2 -2 -16 236.09 9.03
    -2 2 16 229.54 8.47
    -2 2 16 239.5 8.48
    2 -2 -16 231.76 8.47
    -2 2 16 231.05 8.92
    -2 2 15 641.91 21.23
    2 -2 -15 634.12 21.98
    2 -2 -15 649.69 21.56
    -2 2 15 629.3 22.01
    2 -2 -15 672.84 22.24
    -2 2 15 639.32 21.56
    -2 2 15 636.75 21.55
    -2 2 14 101.37 4.85
    2 -2 -14 107.69 4.48
    -2 2 14 112.14 4.55
    2 -2 -14 107.2 4.87
    -2 2 14 120.33 4.34
    2 -2 -14 123.21 5.13
    -2 2 13 766.71 25.83
    2 -2 -13 765.8 25.86
    2 -2 -13 803.24 25.79
    2 -2 -13 811.57 26.56
    2 -2 -13 766.45 26.32
    -2 2 13 783.95 25.72
    2 -2 -12 239.12 8.46
    2 -2 -12 246.42 8.46
    2 -2 -12 255.65 9.16
    2 -2 -12 232.41 8.87
    -2 2 12 233.99 8.42
    -2 2 12 239.74 8.37
    2 -2 -12 232.17 8.41
    2 -2 -11 85.33 3.87
    -2 2 11 87.33 3.48
    2 -2 -11 82.92 3.44
    2 -2 -11 83.16 3.44
    2 -2 -11 90.38 4.07
    -2 2 11 83.03 3.43
    2 -2 -11 84.21 3.48
    -2 2 10 325.83 11
    2 -2 -10 302.72 10.85
    2 -2 -10 314.69 11.35
    -2 2 10 323.75 10.88
    2 -2 -10 314.68 10.88
    2 -2 -10 330.91 11.03
    2 -2 -10 330.54 11.61
    -2 2 9 883.91 29.52
    2 -2 -9 876.24 28.85
    2 -2 -9 875.98 28.83
    2 -2 -9 886.94 29.37
    2 -2 -9 902.77 29.06
    -2 2 9 901.78 28.83
    -2 2 9 857.44 28.96
    2 -2 -8 1015.73 33.18
    2 -2 -8 1052.08 33.46
    -2 2 8 994.57 33.81
    2 -2 -8 1014.2 33.19
    -2 2 8 1025.79 33.17
    2 -2 -8 1016.67 33.69
    2 -2 -7 709.8 22.92
    -2 2 7 716.5 23.25
    -2 2 7 673.91 22.54
    2 -2 -7 705.65 23.11
    -2 2 7 669.81 22.54
    2 -2 -7 694.32 22.59
    2 -2 -7 693.19 22.6
    2 -2 -6 120.14 4.76
    2 -2 -6 121.3 4.65
    -2 2 6 114.91 4.29
    -2 2 6 118.02 4.29
    -2 2 6 123.02 4.94
    2 -2 -5 902.05 29.55
    -2 2 5 910.66 29.76
    2 -2 -5 880.88 29.6
    -2 2 4 19.37 1.57
    2 -2 -4 18.17 1.4
    -2 2 4 21.88 1.59
    -2 2 3 323.59 11.53
    2 -2 -3 341.64 11.46
    -2 2 3 327.09 11.51
    -2 2 2 603.18 20.22
    -2 2 2 634.36 20.35
    2 -2 -2 582.74 20.32
    -2 2 1 142.56 5.43
    -2 2 1 142 5.39
    -2 2 0 40.46 2.12
    2 2 0 36.58 2.04
    -2 2 0 44.81 2.15
    2 2 0 40.95 2.09
    2 2 1 802.79 26.53
    -2 2 -1 835.41 26.6
    2 2 1 805.62 26.53
    -2 2 -1 777.69 26.5
    -2 2 -2 654.15 21.26
    -2 -2 -2 621 21.2
    -2 2 -2 646.51 21.08
    -2 -2 -2 625.33 21.18
    -2 -2 -3 129.7 4.89
    -2 2 -3 125.29 4.87
    -2 -2 -3 120.44 4.83
    -2 -2 -4 1111.05 37.01
    -2 2 -4 1143.68 36.98
    -2 -2 -4 1131.45 37.02
    -2 -2 -5 65.73 3.02
    -2 2 -5 62.73 2.93
    -2 -2 -5 65.76 3.01
    -2 -2 -6 657 21.81
    2 -2 6 631.93 21.31
    -2 -2 -6 643.33 21.84
    -2 2 -6 678.39 21.72
    -2 -2 -7 7302.93 226.81
    -2 -2 -7 7322.57 226.8
    -2 2 -7 7046.16 226.62
    2 -2 7 6844.9 226.19
    2 -2 8 155.6 5.72
    -2 -2 -8 174.8 6.43
    -2 -2 -8 165.05 6.4
    -2 2 -8 171.75 6.23
    2 2 9 3.93 0.81
    2 -2 9 2.97 0.61
    -2 2 -9 3.37 0.92
    -2 -2 -9 3.18 1.06
    -2 2 -10 98.88 4.18
    -2 -2 -10 102.96 4.46
    2 2 10 103.43 4.06
    -2 2 -11 49.14 2.52
    -2 -2 -11 51.6 2.85
    2 2 11 52.14 2.43
    -2 -2 -12 241.99 8.77
    2 2 12 243.69 8.15
    -2 2 -12 217.08 8.28
    -2 2 -12 218.11 8.81
    -2 2 -12 217.83 8.84
    2 2 13 5154.2 159.25
    -2 2 -13 4928.02 160.12
    2 2 13 4817.28 159.76
    -2 2 -13 4797.51 159.44
    -2 2 -13 4955.2 160.12
    -2 -2 -13 5035.61 159.98
    -2 -2 -14 610.64 21.15
    -2 -2 -14 643.48 20.93
    -2 2 -14 583.88 21.23
    -2 2 -14 579.15 21.21
    -2 -2 -14 631.19 19.98
    2 2 14 594.27 20.83
    -2 2 -14 590.33 20.56
    2 2 14 615.5 20.33
    -2 -2 -15 1.51 1.08
    2 2 15 1.91 0.94
    -2 -2 -15 2.9 0.55
    -2 2 -15 0.55 1.47
    2 2 15 1.43 1.09
    -2 2 -15 3.01 0.91
    -2 -2 -15 1.48 0.91
    2 2 15 2.66 0.68
    -2 2 -15 3.84 1.73
    -2 -2 -16 5.29 1.28
    -2 2 -16 4.61 1.73
    2 2 16 5.4 0.8
    -2 -2 -16 4.43 1.2
    -2 2 -16 3.85 1.92
    2 2 16 2.68 0.97
    -2 -2 -16 5.68 0.71
    -2 2 -16 5.87 1.06
    2 2 16 3.65 1.31
    -2 -2 -17 162.17 6.31
    -2 2 -17 148.17 6.77
    -2 2 -17 141.63 5.86
    -2 -2 -17 157.26 6.63
    2 2 17 147.72 6.21
    -2 2 -17 129.39 6.61
    2 2 17 158.4 5.6
    -2 -2 -17 160.46 5.56
    -2 -2 -18 10.12 0.99
    2 2 18 10.67 1.35
    -2 2 -18 9.52 1.23
    -2 2 -18 7.39 2.01
    2 2 18 12.47 1.01
    -2 -2 -18 9.4 1.38
    -2 2 -18 11.43 2.24
    -2 -2 -18 9.22 1.68
    -2 -2 -19 66.16 3.8
    -2 2 -19 61.47 3.06
    -2 2 -19 62.22 4
    -2 2 -19 58.66 3.97
    2 2 19 67.55 2.73
    -2 -2 -19 70.74 3.51
    2 2 19 67.1 3.44
    -2 -2 -19 62.69 2.83
    -2 -2 -20 423.45 13.9
    -2 -2 -20 409.97 14.52
    2 2 20 402.04 13.58
    -2 2 -20 366.2 15.07
    2 2 20 412.32 14.54
    -2 2 -20 397.77 14.05
    -2 -2 -20 420.53 15.05
    -2 2 -20 397.76 15.19
    -2 2 -21 59.63 4.12
    -2 2 -21 64.09 4.22
    -2 -2 -21 69.96 4.03
    -2 2 -21 63.39 3.1
    -2 -2 -21 55.74 3.33
    2 2 21 62.16 3.4
    2 2 21 61.68 2.57
    -2 -2 -21 63.22 2.94
    -2 -2 -22 788.08 25.99
    -2 -2 -22 768.74 27.12
    -2 -2 -22 806.64 26.6
    -2 2 -22 753.81 26
    -2 2 -22 759.45 27.35
    2 2 22 792.48 26.59
    -2 2 -22 760.11 27.38
    2 2 22 785.15 25.44
    -2 2 -23 152.76 7.65
    -2 2 -23 147.06 7.55
    -2 -2 -23 173.96 6.91
    -2 2 -23 155.09 6.31
    2 2 23 173.37 6.95
    2 2 23 159.78 5.74
    -2 -2 -23 177.06 6.43
    -2 -2 -23 174.38 7.53
    2 2 24 370.89 13.31
    -2 2 -24 353.6 14.15
    -2 -2 -24 373.65 13.24
    -2 2 -24 348.98 14.13
    2 2 24 361.73 11.96
    -2 -2 -24 355.14 13.87
    -2 -2 -24 381.7 12.79
    -2 2 -24 361.74 12.65
    2 -2 24 349.4 11.85
    2 2 25 10.38 1.62
    -2 -2 -25 9.44 2.06
    -2 -2 -25 8.03 1.24
    2 2 25 10.09 0.76
    2 -2 25 8.89 0.78
    -2 2 -25 8.9 1.29
    -2 2 -25 7.61 2.52
    -2 2 -25 9.87 2.75
    -2 -2 -25 12.09 1.68
    2 2 26 4.92 1.45
    -2 2 -26 9.01 1.36
    2 2 26 6.25 0.6
    -2 -2 -26 7.69 1.26
    -2 2 -26 7.6 2.71
    -2 2 -26 7.6 2.74
    -2 -2 -26 6.54 1.45
    -2 -2 -26 7.94 1.99
    -2 -2 -27 15.08 1.64
    -2 2 -27 11.8 2.96
    -2 2 -27 7.57 2.97
    -2 2 -27 14.15 1.61
    -2 -2 -27 18.39 2.55
    2 2 27 13.49 1.9
    -2 -2 -27 14.7 1.89
    -2 2 -28 5.95 2.92
    2 2 28 8.3 1.75
    -2 -2 -28 7.1 2.01
    -2 2 -28 5.81 1.33
    -2 2 -28 10.64 3.04
    -2 -2 -28 9.7 1.71
    -2 -2 -28 8.86 1.42
    -2 2 -29 72.78 5.23
    2 2 29 80.33 5.02
    -2 2 -29 65.53 5.3
    -2 -2 -29 82.51 3.94
    -2 -2 -29 82.87 4.22
    2 2 29 77.89 4.28
    -2 -2 -29 74.39 4.84
    -2 2 -29 66.43 3.47
    2 2 29 70.34 4.79
    -2 -2 -30 38.85 2.64
    -2 2 -30 36.13 2.28
    -2 -2 -30 36.57 2.8
    2 2 30 31.74 2.73
    -2 2 -30 34.88 4.08
    -2 2 -30 30.06 3.85
    2 2 30 33.64 3.6
    2 2 30 35.6 3.72
    -2 -2 -30 31.91 3.23
    2 2 31 74.31 5.02
    2 2 31 74.1 5.07
    -2 2 -31 71.84 3.46
    2 2 31 76.59 4.25
    -2 2 -31 86.38 5.58
    -2 2 -31 70.31 5.27
    -2 -2 -31 79.68 5.11
    -2 -2 -31 74.49 3.97
    -2 -2 -31 76.81 4.19
    -2 -2 -32 15.87 2.01
    -2 2 -32 14.93 3.44
    -2 2 -32 20.35 3.59
    2 2 32 18.63 3.31
    2 2 32 18.97 2.29
    -2 -2 -32 13.23 2.05
    -2 -2 -32 22.34 3.06
    -2 2 -32 21.81 1.69
    2 2 32 15.13 3.22
    2 2 33 1.95 1.6
    -2 2 -33 0.8 1.06
    -2 2 -33 6.49 2.92
    -2 -2 -33 2.28 1.54
    -2 -2 -33 8.02 2.61
    -2 -2 -33 0.63 1.41
    -2 2 -33 1.1 2.97
    2 2 33 2.93 2.87
    2 2 33 5.29 2.79
    -2 -2 -34 129.79 7.06
    2 2 34 120.77 6.79
    -2 2 -34 116.31 4.88
    -2 2 -34 121.54 7.51
    -2 2 -34 120.74 7.28
    -2 -2 -34 130.54 5.84
    2 2 34 139.19 7.06
    2 2 34 119.79 5.96
    2 2 35 16.04 3.37
    -2 -2 -35 19.47 2.27
    -2 2 -35 15.22 3.7
    -2 2 -35 18.64 3.86
    2 2 35 17.92 3.64
    2 2 35 13.8 2.21
    -2 2 -35 16.34 1.54
    -2 -2 -35 14.53 3.05
    2 2 36 44.99 4.55
    -2 2 -36 45.9 4.89
    -2 -2 -36 58.57 3.6
    2 2 36 45.47 3.52
    2 2 36 48.41 4.53
    -2 -2 -36 58.37 4.69
    -2 2 -36 52.81 5.04
    -2 2 -36 46.72 2.46
    2 2 37 120.06 6.97
    2 2 37 116.84 6
    2 2 37 124.98 6.98
    -2 2 -37 126.71 7.55
    -2 2 -37 135.59 7.93
    -2 2 -37 118.72 4.64
    -2 -2 -37 114.05 6.91
    -2 -2 -37 133.79 6.08
    2 2 38 67.82 5.14
    -2 -2 -38 70.87 4.1
    -2 2 -38 60.97 5.6
    2 2 38 63.25 5.12
    2 2 38 65.04 4.21
    -2 2 -38 63.22 5.42
    -2 -2 -38 61.73 5.14
    -2 2 -38 57.08 2.57
    -2 2 -39 9.53 0.82
    2 2 39 15.92 3.53
    -2 2 -39 19.09 3.89
    2 2 39 19.07 3.71
    -2 2 -39 9.92 3.55
    -2 -2 -39 11.48 2.17
    -2 -2 -39 13.88 3.33
    2 2 39 15.01 2.62
    2 2 40 5.07 2.15
    -2 2 -40 4.35 3.46
    2 2 40 10.11 3.43
    2 2 40 4.5 3.23
    -2 -2 -40 7.33 2.75
    -2 -2 -40 6.52 2.03
    -2 2 -40 3.98 3.41
    -2 2 -41 1.81 3.64
    -2 -2 -41 15.18 2.45
    -2 2 -41 12.04 3.69
    2 2 41 12.85 3.72
    2 2 41 9.55 3.48
    -2 -2 -41 12.12 3.25
    2 2 41 9.5 2.38
    -2 2 -42 31.91 4.5
    -2 -2 -42 31.47 3.1
    2 2 42 25.19 4.15
    2 2 42 27.46 4.07
    2 2 42 22.3 2.87
    -2 -2 -42 26.18 3.96
    2 2 43 20.2 2.65
    -2 -2 -43 21.27 2.74
    -2 2 -43 25.16 4.45
    -2 -2 -43 18.51 3.76
    -2 -2 -44 5.88 3.33
    -2 2 -44 2.86 3.43
    -2 -2 -44 3.77 2.48
    2 2 44 0.74 2.01
    -2 2 -45 92.38 7.19
    -2 -2 -45 106.3 7.25
    2 2 45 107.18 5.7
    -2 -2 -45 103.97 5.8
    -2 2 -46 3.97 3.78
    -2 -2 -46 8.06 3.72
    -2 -2 -46 9.58 2.68
    2 2 46 1.5 2.29
    -2 2 -47 38.47 5.4
    -2 -2 -47 36.75 3.82
    2 2 47 30.86 3.41
    -2 -2 -47 49.29 5.33
    -2 -2 -48 82.77 6.69
    2 2 48 89.33 5.25
    -2 -2 -48 89.67 5.53
    -2 2 -48 93.45 7.35
    -2 2 -49 5.26 4.05
    -2 -2 -49 3.52 3.79
    2 2 49 3.54 2.59
    -2 -2 -49 3.56 2.62
    2 3 -49 6.81 3.57
    2 -3 -49 13.39 3.53
    2 -3 -49 9.43 2.99
    2 3 -49 6.92 3.95
    2 -3 -49 8.24 2.75
    2 3 -49 10.99 4.08
    2 3 -48 40.43 4.97
    2 -3 -48 27.65 3.77
    2 3 -48 23.52 4.61
    2 -3 -48 34.31 4.13
    2 3 -48 35.12 4.5
    2 -3 -48 38.21 4.11
    2 -3 -47 9.79 3.09
    2 3 -47 7.64 3.78
    2 -3 -47 10.19 2.86
    2 3 -47 3.99 3.56
    2 3 -47 7.83 3.76
    2 -3 -47 12.4 3.05
    2 -3 -46 8.45 3.01
    2 3 -46 14.47 3.73
    2 3 -46 14.34 4.02
    2 -3 -46 12.89 2.99
    2 3 -46 8.05 3.46
    2 -3 -46 12.07 2.91
    2 3 -46 11.9 1.62
    2 -3 -45 15.4 3.19
    2 -3 -45 19.68 3.23
    2 3 -45 20.84 3.96
    2 3 -45 6.8 3.67
    2 -3 -45 18.2 2.95
    2 3 -45 14.41 3.58
    2 3 -45 11.83 1.62
    2 -3 -44 3.14 2.52
    2 -3 -44 4.88 2.34
    -2 3 44 5.68 2.88
    2 3 -44 3.1 1.27
    2 3 -44 9.81 3.76
    2 -3 -44 6.89 2.63
    2 3 -44 6.24 3.66
    2 3 -43 5.05 1.32
    2 3 -43 5.87 0.9
    2 -3 -43 6.41 2.49
    2 3 -43 3.09 0.91
    2 -3 -43 5.14 2.26
    2 -3 -43 7.49 2.8
    2 3 -43 9.61 3.51
    -2 3 43 5.94 2.9
    2 3 -43 -1.62 3.3
    2 -3 -42 40.42 3.99
    2 -3 -42 32.37 3.52
    -2 3 42 41.54 3.91
    2 3 -42 37.3 4.59
    2 3 -42 33.36 1.91
    2 3 -42 32.82 1.96
    2 -3 -42 37.37 3.61
    2 3 -42 36.48 4.65
    2 3 -42 38.03 2.35
    -2 3 41 4.6 2.62
    2 -3 -41 1.62 2.27
    2 -3 -41 10 2.79
    2 3 -41 3.03 1.11
    2 3 -41 4.63 3.54
    2 -3 -41 2.19 2.05
    2 3 -41 3.16 1.08
    2 3 -41 3.48 3.28
    2 3 -41 3.79 1.31
    2 -3 -40 2.53 2.51
    2 3 -40 -1.89 3.46
    2 -3 -40 3.76 2.58
    2 3 -40 -0.38 3.38
    2 3 -40 -0.1 1.09
    2 3 -40 1.45 1.26
    2 -3 -40 1.23 2.02
    -2 3 40 0.91 2.55
    -2 3 40 2.3 2.74
    2 -3 -39 90.99 5.3
    2 3 -39 73.74 3.76
    -2 3 39 84.34 5.4
    -2 3 39 82.4 5.25
    -2 3 39 94.67 5.51
    2 3 -39 82.1 6.05
    2 3 -39 74.71 3.57
    2 -3 -39 84.7 5.32
    2 -3 -39 87.41 5.31
    2 3 -39 75.44 5.9
    2 -3 -38 20.13 3.01
    2 3 -38 19.64 1.73
    2 3 -38 16.51 3.71
    2 3 -38 22.44 1.91
    -2 3 38 16.67 3.14
    2 -3 -38 18.87 2.64
    -2 3 38 24.49 3.44
    -2 3 38 15.74 3.01
    2 -3 -38 17.81 2.95
    2 3 -38 16.86 3.59
    2 3 -37 6.41 1.38
    2 -3 -37 11.2 2.51
    2 3 -37 11.88 3.55
    2 -3 -37 10.02 2.34
    -2 3 37 8.51 2.87
    2 3 -37 6.29 3.2
    2 3 -37 6.59 1.41
    -2 3 37 11.41 2.79
    -2 3 37 13.37 3.03
    2 -3 -37 10.91 2.62
    2 3 -36 0.81 1.24
    2 3 -36 2.72 3.28
    -2 3 36 1.04 2.57
    2 3 -36 -2.04 3.31
    2 -3 -36 0.29 2.12
    -2 3 36 4.42 2.75
    -2 3 36 2.88 2.47
    2 -3 -36 0.87 1.9
    2 -3 -36 1.11 2.15
    2 3 -36 -0.12 1.22
    -2 3 35 76.34 4.97
    2 3 -35 83.6 5.86
    -2 3 35 89.84 5.23
    2 3 -35 65.79 5.54
    2 -3 -35 77.48 4.93
    2 -3 -35 86.19 5.08
    2 -3 -35 87.15 5.06
    -2 3 35 71.93 4.99
    2 3 -35 78.02 3.81
    2 3 -35 81.93 3.87
    2 3 -34 7.71 3.35
    2 3 -34 8.62 1.48
    -2 3 34 11.35 2.58
    -2 3 34 13.21 2.84
    2 -3 -34 8.88 2.23
    -2 3 34 12.74 2.81
    2 -3 -34 10.66 2.3
    2 3 -34 5.72 1.33
    2 -3 -34 9.58 2.37
    2 3 -34 9.94 3.41
    2 3 -33 61.54 3.34
    2 3 -33 68.04 5.18
    -2 3 33 63.36 4.55
    2 -3 -33 61.62 4.24
    2 -3 -33 74.75 4.48
    2 3 -33 60.77 5.08
    -2 3 33 74.51 4.66
    -2 3 33 57.53 4.44
    2 3 -33 63.15 3.31
    2 -3 -33 75.06 4.46
    2 3 -32 29.73 2.11
    2 3 -32 26.22 2.09
    2 -3 -32 31.49 2.93
    -2 3 32 32.18 3.39
    2 3 -32 29.92 3.87
    -2 3 32 25.61 3.14
    2 -3 -32 25.17 2.93
    2 -3 -32 33.27 3.04
    2 3 -32 31.04 3.74
    -2 3 32 27.76 3.17
    2 -3 -31 30.91 2.93
    -2 3 31 40.8 3.52
    -2 3 31 39.32 3.46
    2 3 -31 34.92 2.33
    2 3 -31 41.26 4.05
    -2 3 31 44.96 3.67
    2 3 -31 40.12 4.09
    2 -3 -31 43.31 3.38
    2 -3 -31 36.35 3.16
    2 3 -30 33.26 2.22
    2 3 -30 38.03 3.91
    -2 3 30 26.65 3.17
    2 3 -30 37.72 3.79
    2 -3 -30 33 2.93
    -2 3 30 36.48 3.34
    2 -3 -30 32.63 3.02
    -2 3 30 34.8 3.24
    2 -3 -30 28.97 2.9
    2 -3 -29 26.11 2.69
    2 3 -29 29.15 3.54
    -2 3 29 24.13 2.76
    2 3 -29 24.39 2.03
    2 3 -29 34.04 3.8
    2 -3 -29 25.79 2.75
    2 -3 -29 29.47 2.74
    2 3 -28 120.8 4.82
    2 -3 -28 119.21 5.57
    2 3 -28 124.76 6.3
    2 -3 -28 118.76 5.66
    -2 3 28 98.43 3.87
    2 3 -28 119.65 6.18
    2 -3 -28 127.06 5.92
    -2 3 28 110.73 5.71
    2 -3 -27 33.57 2.8
    2 3 -27 35.9 3.6
    2 -3 -27 39.76 3.08
    2 3 -27 37.38 2.33
    2 -3 -27 37.62 2.89
    2 3 -27 34.36 3.61
    -2 3 27 31.98 1.59
    -2 3 27 35.9 3.2
    2 -3 -26 7.65 1.68
    -2 3 26 6.13 1.82
    -2 3 26 7.42 0.81
    2 -3 -26 5.28 1.53
    2 3 -26 10.41 2.61
    2 3 -26 10.76 2.82
    2 -3 -26 8.24 1.79
    2 3 -26 8.72 1.35
    -2 3 25 15.48 2.28
    2 3 -25 12.12 1.45
    2 -3 -25 11.9 1.99
    -2 3 25 9.29 0.96
    2 -3 -25 11.86 1.87
    -2 3 25 2.72 1.69
    2 -3 -25 8.07 1.67
    -2 3 24 474.8 17.11
    2 -3 -24 464.37 16.65
    -2 3 24 489.14 16.69
    2 3 -24 460.22 15.99
    -2 3 24 448.74 15.49
    -2 3 24 470.87 16.61
    2 -3 -24 490.1 17.27
    2 -3 -24 453.57 16.82
    2 3 -23 235.66 9.03
    -2 3 23 270.18 9.65
    -2 3 23 250.36 9.6
    2 -3 -23 255.22 9.63
    -2 3 23 278.02 10.22
    -2 3 23 236.69 8.57
    2 -3 -23 239.87 9.99
    2 -3 -23 237.04 9.74
    2 -3 -22 183.19 7.3
    2 3 -22 167.76 6.76
    -2 3 22 173.83 7.16
    2 -3 -22 175.84 7.68
    2 -3 -22 169.81 7.42
    -2 3 22 176.71 6.37
    -2 3 22 184.9 7.31
    -2 3 22 185.32 7.75
    -2 3 22 172.84 7.5
    -2 3 21 135.33 6.17
    -2 3 21 136.73 5.14
    2 -3 -21 136.91 5.88
    -2 3 21 145.3 5.93
    2 -3 -21 139.51 6.4
    -2 3 21 136.66 6.32
    2 -3 -21 132.85 6.07
    -2 3 21 130.66 5.83
    -2 3 20 76.08 3.72
    -2 3 20 71.45 3.08
    2 -3 -20 63.32 3.78
    -2 3 20 75.7 4.16
    2 -3 -20 73.51 3.66
    -2 3 20 67.61 3.67
    -2 3 20 73.34 3.97
    2 -3 -20 71.07 4.07
    2 -3 -19 15.8 1.62
    2 -3 -19 14.56 1.68
    2 -3 -19 14.72 1.58
    -2 3 19 12.66 1.9
    2 -3 -19 14.28 1.89
    -2 3 19 16.87 1.29
    -2 3 19 14.8 1.81
    -2 3 19 15.18 1.69
    2 -3 -18 76.8 3.73
    2 -3 -18 78.42 3.74
    2 -3 -18 70.49 4.08
    -2 3 18 80.11 3.78
    -2 3 18 77.73 3.29
    2 -3 -18 77.4 3.96
    -2 3 18 75.27 4.19
    -2 3 18 74.28 3.94
    -2 3 17 1.89 0.85
    2 -3 -17 1.76 1.27
    2 -3 -17 -0.32 1.02
    2 -3 -17 1.3 0.93
    2 -3 -17 1.28 1
    -2 3 17 0.12 1.13
    -2 3 17 0.83 1.13
    -2 3 16 2.49 1.14
    2 -3 -16 4.59 1.31
    -2 3 16 2.19 0.83
    2 -3 -16 6.22 1.24
    -2 3 16 5.32 1.27
    2 -3 -16 5.23 1.12
    2 -3 -16 6.04 1.14
    -2 3 15 171.35 7.1
    2 -3 -15 206.19 7.95
    2 -3 -15 197.5 7.23
    2 -3 -15 185.9 7.45
    2 -3 -15 198.85 7.24
    -2 3 15 185.44 7.52
    -2 3 15 185.95 6.9
    -2 3 14 3.08 0.95
    -2 3 14 4.79 1.29
    2 -3 -14 3.44 1
    2 -3 -14 1.97 0.95
    2 -3 -14 5.6 1.32
    -2 3 14 4.16 0.88
    2 -3 -14 2.9 1.03
    -2 3 13 1748.35 57.71
    2 -3 -13 1738.97 57.66
    -2 3 13 1750.99 57.2
    2 -3 -13 1790.66 58.07
    2 -3 -13 1766.89 57.32
    2 -3 -13 1766.39 57.35
    -2 3 13 1773 57.31
    -2 3 12 408.73 14.31
    2 -3 -12 412.76 14.7
    2 -3 -12 411.17 15.01
    2 -3 -12 417.33 14.38
    -2 3 12 410.71 14.71
    2 -3 -12 432.34 14.41
    -2 3 12 429.92 14.32
    -2 3 11 1116.88 36.27
    2 -3 -11 1101.07 36.63
    2 -3 -11 1122.86 36.34
    2 -3 -11 1111.85 36.33
    -2 3 11 1042.61 36.61
    -2 3 11 1086.73 36.91
    -2 3 11 1136.57 36.32
    -2 3 10 42.79 2.25
    2 -3 -10 45.17 2.25
    2 -3 -10 43.94 2.22
    -2 3 10 41.14 2.16
    -2 3 10 43.05 2.69
    2 -3 -10 37.13 2.35
    -2 3 10 41.6 2.16
    -2 3 9 33.8 1.92
    -2 3 9 28.92 2.3
    -2 3 9 35.61 2.02
    -2 3 9 36.64 1.93
    2 -3 -9 35.81 2.13
    -2 3 8 866.68 28.59
    -2 3 8 863.15 28.58
    -2 3 8 883.05 29.28
    -2 3 7 15.75 1.3
    -2 3 7 15.21 1.26
    -2 3 7 17.06 1.77
    -2 3 6 28.84 2.24
    -2 3 6 29.33 1.76
    -2 3 6 34.53 1.85
    -2 3 5 2391.48 77.7
    2 -3 -4 767.76 26.24
    -2 3 4 797.62 26.27
    -2 3 3 39.76 2.51
    -2 3 2 2653.41 84.95
    -2 3 2 2595.36 84.84
    -2 3 1 72.02 3.35
    -2 3 1 66.93 3.29
    -2 3 0 9594.35 313.63
    -2 3 0 9999 313.75
    -2 3 -1 853.01 29.04
    -2 3 -1 910.86 29.23
    -2 3 -2 10.72 1.33
    -2 3 -2 14.25 1.32
    2 3 3 277.07 10.02
    -2 3 -3 279.07 9.99
    -2 3 -3 275.62 9.72
    -2 -3 -4 6.06 1.25
    -2 3 -4 3.89 1.1
    -2 3 -4 5.04 0.89
    2 3 4 2.53 1.05
    2 -3 4 4.52 0.85
    -2 -3 -4 4.58 1.29
    2 3 5 306.72 11.18
    -2 -3 -5 306.38 11.21
    2 -3 5 306.72 10.72
    -2 -3 -5 311.18 11.2
    -2 3 -5 315.16 10.74
    -2 3 -5 327.72 11.17
    -2 -3 -6 107.67 4.54
    -2 3 -6 97.8 3.99
    2 -3 6 99.62 3.95
    -2 3 -6 105.52 4.41
    -2 -3 -6 105.21 4.51
    2 3 6 105.14 4.52
    2 3 7 54.33 2.98
    -2 -3 -7 54.27 3.03
    -2 -3 -7 56.53 3.05
    -2 3 -7 59.69 2.52
    -2 3 -7 59.14 2.93
    2 -3 7 55.3 2.44
    2 -3 8 768.7 25.89
    -2 -3 -8 798.07 26.7
    -2 -3 -8 807.57 26.72
    -2 3 -8 828.17 26.58
    -2 3 -9 58.59 2.88
    2 -3 9 49.52 2.2
    -2 -3 -9 57.48 3.02
    -2 -3 -9 58.17 3.05
    -2 3 -10 62.4 3.11
    -2 -3 -10 61.44 3.29
    2 -3 10 61.82 2.44
    -2 -3 -10 65.42 3.34
    -2 -3 -11 532.63 18.11
    -2 3 -11 536.94 17.84
    -2 -3 -11 541.96 18.06
    -2 -3 -11 526.04 18.09
    2 -3 11 502.3 16.96
    2 -3 12 1385.64 46.46
    -2 3 -12 1501.31 47.46
    -2 -3 -12 1492.78 47.79
    -2 -3 -12 1518.96 47.85
    -2 -3 -12 1570.34 47.78
    -2 3 -13 57.54 2.97
    -2 -3 -13 57.42 3.27
    -2 -3 -13 60.91 3.28
    -2 -3 -13 52.78 3.05
    2 3 13 56.34 3.18
    -2 3 -14 8.11 1.27
    2 3 14 7.94 1.45
    -2 -3 -14 12.01 1.44
    -2 -3 -14 10.22 1.54
    -2 -3 -14 6.92 1.41
    -2 3 -15 7.84 1.19
    2 3 15 8.92 1.46
    -2 -3 -15 11.34 1.63
    -2 -3 -15 8.13 1.43
    2 3 16 142.64 6.13
    2 3 16 146.92 5.56
    -2 -3 -16 135.72 6.23
    -2 -3 -16 151.19 6.23
    -2 -3 -16 144.26 4.98
    -2 3 -16 139.27 5.84
    -2 -3 -17 80.98 3.01
    -2 -3 -17 76.55 4
    2 3 17 85.03 4.09
    2 3 17 76.28 3.41
    -2 -3 -17 72.18 4.14
    -2 3 -17 82.97 3.78
    -2 3 -18 13.53 2.32
    2 3 18 11.42 1.16
    -2 -3 -18 12.19 0.9
    -2 3 -18 10.33 2.18
    -2 3 -18 9.84 1.41
    -2 -3 -18 12.12 1.76
    -2 -3 -18 10.75 1.66
    2 3 18 13.99 1.65
    -2 -3 -19 112.68 3.77
    -2 -3 -19 109.87 4.89
    -2 3 -19 97.12 5.2
    -2 3 -19 105.75 5.37
    2 3 19 113.07 4.92
    -2 -3 -19 108.65 5.1
    2 3 19 107.52 4.02
    2 3 20 309.44 11.06
    -2 3 -20 264.71 11.36
    2 3 20 300.37 10.01
    -2 3 -20 267.73 11.36
    -2 -3 -20 298.17 11.01
    -2 -3 -20 281.2 9.8
    -2 3 -20 277.8 10.41
    -2 -3 -20 272.99 11.15
    2 3 21 438.62 14.91
    -2 3 -21 410.38 16.42
    -2 -3 -21 440.46 16.31
    -2 -3 -21 446.13 14.86
    -2 3 -21 428.36 15.41
    -2 3 -21 406.5 16.41
    2 3 21 481.48 16.14
    -2 -3 -21 470.79 16.09
    2 3 22 1.95 0.72
    -2 3 -22 3.1 2.23
    -2 -3 -22 1.17 1.45
    -2 -3 -22 1.56 0.71
    -2 3 -22 1.47 1.06
    -2 3 -22 1.81 2.18
    -2 -3 -22 2.92 1.42
    2 3 22 1.99 1.26
    2 3 23 1.64 1.24
    -2 3 -23 0.27 2.16
    -2 -3 -23 1.79 1.4
    -2 -3 -23 1.25 0.74
    -2 -3 -23 0.24 1.49
    -2 3 -23 4.82 2.37
    -2 3 -23 1.48 1.13
    2 3 23 0.89 0.68
    2 3 24 -0.27 0.72
    2 3 24 -1.68 1.37
    -2 3 -24 1.11 2.29
    -2 -3 -24 0.81 1.2
    -2 -3 -24 0.5 1.63
    -2 3 -24 0.68 1.02
    -2 3 -24 -1.66 2.31
    -2 -3 -24 0.58 0.75
    2 3 25 116.57 5.76
    -2 3 -25 110.66 6.41
    -2 -3 -25 127.88 4.92
    -2 -3 -25 133.72 6.31
    -2 -3 -25 125.8 5.8
    -2 3 -25 115.09 5.13
    2 3 25 119.76 4.5
    -2 3 -25 116.5 6.55
    -2 3 -26 9.2 2.83
    -2 -3 -26 10 1.75
    -2 -3 -26 5.7 1.08
    2 3 26 6.41 0.84
    -2 3 -26 6.25 2.73
    -2 -3 -26 8.6 2.1
    -2 3 -26 5.71 1.33
    2 3 26 5.75 1.6
    2 3 27 17.33 2.23
    -2 -3 -27 16.94 2.47
    2 3 27 16.74 2.75
    -2 -3 -27 17.84 2.18
    -2 -3 -27 18.34 1.67
    2 3 27 19.02 1.16
    -2 3 -27 16.94 3.39
    -2 3 -27 17.2 3.16
    2 3 27 18.55 2.77
    -2 3 -27 22.09 1.94
    2 3 28 81.49 3.21
    -2 3 -28 93.05 4.22
    2 3 28 79.84 5.22
    -2 -3 -28 94.14 5.36
    2 3 28 85.07 5.3
    -2 -3 -28 97.1 4.92
    -2 3 -28 89.42 5.81
    2 3 28 96.2 4.95
    -2 -3 -28 88.25 4
    -2 3 -28 105.51 6.08
    2 3 29 2.44 2.49
    2 3 29 -0.23 1.5
    -2 -3 -29 0.8 1
    -2 -3 -29 -0.3 1.73
    -2 -3 -29 2.49 1.67
    -2 3 -29 0.66 2.89
    -2 3 -29 0.33 2.82
    2 3 29 -1.08 2.55
    -2 3 -29 1.64 1.35
    -2 3 -30 90.09 6.03
    -2 -3 -30 100.29 5.15
    -2 -3 -30 83.76 5.45
    -2 -3 -30 105.07 4.45
    2 3 30 90.78 5.73
    2 3 30 88.05 5.62
    -2 3 -30 96.04 4.37
    2 3 30 92.39 5.08
    -2 3 -30 87.75 6.03
    2 3 31 105.78 6.11
    -2 3 -31 107.96 6.69
    2 3 31 95.11 6.01
    -2 3 -31 99.89 6.52
    2 3 31 105.99 5.56
    -2 -3 -31 107.31 5.41
    -2 -3 -31 101.09 4.68
    -2 3 -31 96.24 4.57
    -2 -3 -31 112.18 6.12
    -2 3 -32 97.88 6.76
    2 3 32 114.52 6.37
    -2 -3 -32 116.18 5.15
    -2 -3 -32 123.56 5.94
    -2 -3 -32 107.81 6.38
    2 3 32 127.46 6.05
    -2 3 -32 107.88 6.95
    -2 3 -32 108.88 4.98
    2 3 32 124.84 6.7
    -2 3 -33 55.85 5.13
    2 3 33 60.03 4.73
    2 3 33 57.65 4.78
    2 3 33 70.83 4.29
    -2 -3 -33 62.41 3.52
    -2 3 -33 63.27 5.28
    -2 -3 -33 62.45 4.11
    -2 3 -33 64.85 3.38
    -2 -3 -33 65.88 4.92
    -2 3 -34 2.52 1.44
    2 3 34 -1.84 2.88
    2 3 34 1.84 2.91
    -2 -3 -34 2.72 1.81
    2 3 34 -0.51 1.76
    -2 3 -34 -1.9 3.33
    -2 3 -34 -3.05 3.48
    -2 -3 -34 -0.34 2.32
    -2 -3 -34 0.34 1.3
    -2 -3 -35 15.28 2.04
    -2 3 -35 9 3.59
    -2 -3 -35 13.45 2.88
    -2 3 -35 18.61 1.96
    -2 3 -35 17.17 3.9
    -2 -3 -35 18.81 2.49
    2 3 35 25.12 3.58
    2 3 35 24.48 2.76
    2 3 35 18.56 3.56
    -2 -3 -36 28.76 3.51
    -2 3 -36 24.67 2.09
    -2 -3 -36 27.51 2.93
    -2 3 -36 28.12 4.39
    2 3 36 29.4 3.01
    -2 3 -36 33.56 4.66
    2 3 36 32.18 4.04
    -2 -3 -36 19.9 2.27
    2 3 36 28.24 3.76
    -2 3 -37 4.9 3.65
    -2 -3 -37 0.95 1.57
    -2 -3 -37 -0.75 2.57
    2 3 37 3.7 2
    -2 3 -37 0.41 3.26
    2 3 37 2.63 2.96
    -2 3 -37 -1.11 1.39
    2 3 37 1.96 2.92
    2 3 38 2.42 2.21
    -2 -3 -38 4.12 1.81
    -2 3 -38 2.96 3.5
    -2 3 -38 5.01 3.43
    -2 3 -38 3.06 1.3
    2 3 38 2.68 2.81
    -2 -3 -38 6.15 2.99
    2 3 38 5.04 3.2
    -2 3 -39 44.74 5.04
    2 3 39 57.82 4.99
    2 3 39 55.86 4.96
    2 3 39 45.01 3.82
    -2 -3 -39 55.16 4.91
    -2 -3 -39 47.25 3.3
    -2 3 -39 41.88 4.77
    -2 3 -39 42.84 2.61
    -2 3 -40 7.86 3.38
    2 3 40 9.45 3.59
    -2 -3 -40 13.74 3.61
    -2 -3 -40 10.24 2.03
    -2 3 -40 15.14 3.96
    2 3 40 5.59 3.41
    -2 3 -40 10.83 1.52
    2 3 40 9.97 2.52
    -2 3 -41 29.04 4.32
    2 3 41 28.98 4.16
    -2 3 -41 23.93 1.83
    2 3 41 19.06 2.96
    2 3 41 23.23 3.85
    -2 -3 -41 21.97 3.78
    -2 -3 -41 28.4 2.7
    -2 3 -41 19.59 4.35
    2 3 42 6.19 3.5
    -2 -3 -42 -1.27 2.82
    -2 3 -42 -1.18 1.11
    2 3 42 7.3 3.63
    -2 -3 -42 0.22 1.77
    2 3 42 -1.14 2.51
    -2 3 -42 -2.33 3.39
    -2 3 -42 -0.91 3.35
    -2 3 -43 -2.86 3.76
    -2 3 -43 -0.47 3.24
    2 3 43 1.11 3.26
    2 3 43 1.86 3.28
    2 3 43 -0.86 2.41
    -2 -3 -43 -2.61 3.09
    -2 -3 -43 0.91 1.86
    -2 3 -43 0.24 0.86
    2 3 44 -0.38 3.45
    -2 3 -44 0.48 3.57
    2 3 44 -1.89 3.12
    -2 3 -44 -1.46 4.02
    -2 -3 -44 -0.89 2.94
    2 3 44 0.29 2.31
    -2 -3 -44 -1.39 1.93
    2 3 45 -2.89 2.5
    -2 3 -45 -0.5 3.85
    2 3 45 2.33 3.64
    -2 3 -45 -1.96 3.43
    -2 -3 -45 1.37 3.09
    -2 -3 -45 -1.66 2.04
    2 3 45 1.54 3.4
    2 3 46 -1.45 2.4
    -2 -3 -46 0.24 2.08
    -2 3 -46 3 3.6
    -2 -3 -46 -0.47 3.2
    2 3 46 0.79 3.61
    -2 3 -46 -1.52 3.95
    2 3 46 -1.18 3.49
    -2 3 -47 -2.04 3.76
    -2 3 -47 -3.63 4.5
    -2 -3 -47 0.75 1.98
    -2 -3 -47 4.28 3.34
    2 3 47 2.4 3.66
    2 3 47 -0.58 2.55
    2 3 47 2.83 3.76
    -2 -3 -48 3.4 3.51
    -2 3 -48 2.08 3.78
    -2 -3 -48 2.79 2.06
    2 3 48 2.33 2.46
    -2 -3 -49 0.99 3.41
    2 3 49 0.29 2.58
    -2 3 -49 -0.53 4.13
    2 4 -49 -0.94 4.36
    2 -4 -49 3.58 2.72
    2 -4 -49 -0.75 2.6
    2 4 -49 6.89 3.99
    2 4 -49 -1.63 3.52
    2 -4 -49 1.16 3.09
    2 -4 -49 1.97 3.14
    2 -4 -48 30.07 3.85
    2 4 -48 28.93 4.71
    2 -4 -48 25.02 3.96
    -2 4 48 26.82 4.21
    2 -4 -48 29.63 3.94
    2 -4 -48 25.67 3.66
    2 4 -48 23.9 4.57
    2 4 -47 2.7 3.94
    2 -4 -47 -3.68 3.01
    -2 4 47 4.27 3.33
    2 4 -47 3.11 3.63
    2 -4 -47 8.9 3.41
    2 -4 -47 6.02 3.21
    2 -4 -47 6.91 3.09
    2 -4 -46 69.15 5.2
    2 4 -46 63.04 6.05
    2 -4 -46 68.31 5.07
    2 -4 -46 73.6 5.48
    2 4 -46 67.05 5.98
    2 -4 -46 69.87 5.29
    -2 4 46 70.23 5.42
    2 4 -45 1.32 1.21
    2 4 -45 3.1 1.29
    -2 4 45 5.25 3.13
    2 -4 -45 5.01 2.76
    2 -4 -45 1.08 2.43
    2 4 -45 -2.15 4.18
    2 -4 -45 7.9 3.01
    2 4 -45 1.48 0.86
    2 4 -45 -3.03 4.06
    2 -4 -45 8.85 3.28
    2 4 -44 20.32 4.27
    2 4 -44 18.01 1.81
    2 -4 -44 21.96 3.21
    2 -4 -44 24.21 3.5
    2 4 -44 21.15 4.45
    2 4 -44 18.94 1.44
    -2 4 44 26.67 3.81
    -2 4 44 26.43 3.8
    2 -4 -44 24.9 3.34
    2 4 -44 21.68 1.85
    2 -4 -44 19.28 3.24
    -2 4 44 30.55 4.1
    2 4 -43 3.37 1.31
    2 4 -43 1.66 3.33
    2 -4 -43 8.56 2.78
    -2 4 43 4.48 3.02
    2 -4 -43 5.74 2.73
    2 -4 -43 3.54 2.34
    2 4 -43 3.73 3.7
    2 -4 -43 2.45 2.35
    -2 4 43 9.74 3.37
    2 4 -43 4.38 1.07
    -2 4 43 4.05 3.03
    2 4 -43 1.5 1.32
    -2 4 42 8.59 3.17
    2 4 -42 7.3 3.75
    2 4 -42 6.24 1.49
    2 4 -42 6.74 1.18
    2 -4 -42 7.35 2.47
    2 -4 -42 7.93 2.35
    2 -4 -42 3.78 2.23
    2 4 -42 -0.41 3.54
    -2 4 42 4.1 3.01
    -2 4 42 4.57 2.97
    2 -4 -41 1.23 2.07
    2 -4 -41 1.02 2.2
    2 4 -41 -0.4 3.56
    2 4 -41 -1.19 3.62
    -2 4 41 5.08 2.93
    -2 4 41 3.04 2.86
    2 4 -41 1.26 1.27
    2 -4 -41 1.95 2.23
    -2 4 41 0.9 3.03
    2 4 -41 1.53 1.02
    -2 4 40 26.27 3.59
    -2 4 40 27.42 3.64
    2 -4 -40 25.68 3.32
    2 4 -40 22.61 1.7
    2 4 -40 18.95 3.97
    2 -4 -40 25.39 3
    -2 4 40 26.31 3.55
    2 4 -40 19.82 2.08
    2 4 -40 24.75 4.1
    2 -4 -40 23.84 3.28
    -2 4 39 1.14 2.73
    -2 4 39 -0.33 2.63
    2 -4 -39 -1.54 2.29
    2 4 -39 1.23 1.29
    -2 4 39 3.13 2.74
    2 4 -39 2.26 3.09
    2 -4 -39 1.99 2.25
    2 4 -39 -3.02 3.29
    2 -4 -39 3.26 2.28
    2 4 -39 0.3 1.02
    2 -4 -38 9.32 2.54
    2 -4 -38 7.24 2.39
    2 4 -38 7.35 3.36
    2 4 -38 4.44 1.47
    2 4 -38 6.65 1.25
    -2 4 38 9.73 2.84
    2 -4 -38 7.84 2.56
    -2 4 38 7.52 2.97
    -2 4 38 11.6 2.83
    2 4 -38 3.68 3.3
    2 4 -37 22.18 3.86
    2 4 -37 13.28 3.75
    -2 4 37 20.93 3.35
    2 -4 -37 16.96 2.91
    2 4 -37 15.13 1.57
    2 -4 -37 16.14 3.02
    2 4 -37 11.3 1.73
    -2 4 37 12.39 2.88
    -2 4 37 20.58 3.17
    2 -4 -37 19 2.95
    -2 4 36 196.69 8.63
    2 -4 -36 174.58 8.36
    2 -4 -36 171.68 8.38
    2 -4 -36 209.2 8.98
    2 -4 -36 185.06 8.51
    -2 4 36 189.14 8.49
    2 4 -36 173.99 9.05
    2 4 -36 174.41 9.16
    -2 4 36 173.63 8.59
    2 4 -36 181.1 6.9
    2 -4 -35 6.48 2.13
    2 4 -35 6.78 1.29
    2 4 -35 2.04 3.01
    2 -4 -35 4.09 2.73
    -2 4 35 6.77 2.5
    2 -4 -35 8.73 2.27
    -2 4 35 10.87 2.94
    2 -4 -35 7.18 2.87
    -2 4 35 6.2 2.58
    2 4 -35 2.72 3.17
    2 -4 -34 23.8 3
    2 4 -34 28.52 4.03
    2 -4 -34 25.86 2.9
    2 4 -34 26.19 3.82
    2 4 -34 21.89 1.83
    2 -4 -34 22.71 3
    -2 4 34 22.16 3.3
    2 -4 -34 25.5 3.04
    -2 4 34 23.7 3.29
    -2 4 34 33.26 3.48
    2 4 -33 47.35 2.68
    -2 4 33 54.94 4.14
    2 4 -33 47.41 4.63
    -2 4 33 51.72 4.09
    2 -4 -33 51.81 4
    -2 4 33 58.18 4.24
    2 -4 -33 58.2 4.04
    2 -4 -33 50.31 4.04
    2 4 -33 49.43 4.65
    2 -4 -33 48.65 3.99
    2 4 -32 245.28 10.45
    -2 4 32 227.61 9.62
    -2 4 32 219.94 9.86
    2 4 -32 222.3 8.25
    2 -4 -32 224.3 9.58
    2 4 -32 233.33 10.34
    2 -4 -32 218.58 9.82
    2 -4 -32 222.88 9.63
    2 -4 -32 218.84 9.58
    -2 4 32 225.93 9.61
    2 -4 -31 36.21 3.19
    2 -4 -31 27.45 2.91
    -2 4 31 33.02 3.37
    -2 4 31 32.49 3.35
    -2 4 31 24.82 3.21
    -2 4 31 26.82 1.39
    2 4 -31 31.06 3.92
    2 -4 -31 27.51 2.85
    2 -4 -31 34.75 3.05
    2 4 -31 24.18 1.96
    2 4 -31 36.51 4.08
    -2 4 30 10.14 2.63
    2 4 -30 8.09 1.36
    2 4 -30 12.14 2.9
    2 -4 -30 13.49 2.29
    2 4 -30 17.04 3.29
    2 -4 -30 9.29 2.06
    -2 4 30 13.75 2.51
    -2 4 30 9.07 0.97
    2 -4 -30 14.02 2.18
    2 -4 -30 11.88 2.19
    -2 4 30 10.73 2.58
    -2 4 29 25.15 3.01
    -2 4 29 26.21 1.55
    2 -4 -29 29.59 2.75
    2 4 -29 27.72 1.99
    2 -4 -29 24.33 2.68
    -2 4 29 28.73 3.09
    2 -4 -29 26.96 2.63
    -2 4 29 34.66 3.24
    2 -4 -29 30.12 2.94
    2 -4 -28 28.59 2.72
    2 -4 -28 28.96 2.73
    2 -4 -28 30.13 2.94
    2 4 -28 30.31 2.05
    -2 4 28 28.38 3.01
    2 -4 -28 27.93 2.71
    -2 4 28 29.49 1.71
    -2 4 27 0.86 0.87
    2 -4 -27 1.9 1.62
    2 -4 -27 0.44 1.3
    2 -4 -27 -0.21 1.56
    2 -4 -27 0.42 1.46
    2 4 -27 3.92 1.23
    -2 4 27 0.54 1.94
    2 4 -26 77.63 3.54
    -2 4 26 75.93 4.69
    2 -4 -26 75.76 4.5
    2 -4 -26 65.99 4.16
    -2 4 26 72.11 3.19
    2 -4 -26 77.07 4.26
    2 -4 -26 73.11 4.23
    -2 4 25 93.72 5
    2 -4 -25 86.83 4.75
    -2 4 25 100.4 5.32
    2 4 -25 91.85 4.1
    2 -4 -25 92.83 4.8
    -2 4 25 95.42 3.88
    2 -4 -25 95.51 5.26
    2 -4 -25 91.46 4.78
    2 -4 -24 166.5 7.02
    -2 4 24 166.52 7.55
    -2 4 24 159.34 6.09
    2 -4 -24 162.37 7.07
    2 -4 -24 182.7 7.74
    -2 4 24 146.27 7.02
    2 -4 -24 157.48 6.96
    2 -4 -23 38.81 2.92
    2 -4 -23 42.18 3
    -2 4 23 39.42 2.23
    -2 4 23 41.95 3.06
    -2 4 23 43.13 2.98
    -2 4 23 38.66 3.22
    2 -4 -23 39.83 2.88
    2 -4 -23 43.05 3.28
    -2 4 22 64.72 4.12
    2 -4 -22 61.11 3.62
    2 -4 -22 62.15 3.95
    -2 4 22 68.59 3.08
    -2 4 22 60.84 3.59
    -2 4 22 63.33 3.76
    2 -4 -22 61.95 3.59
    2 -4 -22 65.47 3.67
    2 -4 -21 117.23 5.64
    2 -4 -21 110.98 5.04
    -2 4 21 101.74 4.88
    2 -4 -21 104.46 5.04
    -2 4 21 97.43 5.03
    2 -4 -21 103.45 4.93
    -2 4 21 105.86 4.35
    -2 4 21 101.27 5.37
    2 -4 -20 212.36 8.61
    2 -4 -20 230.12 9.32
    2 -4 -20 211.76 8.71
    -2 4 20 217.75 8.83
    -2 4 20 218.19 8.63
    2 -4 -20 211.05 8.62
    -2 4 20 231.54 9.3
    -2 4 20 230.75 8.12
    2 -4 -19 1418.21 46.42
    -2 4 19 1340.89 46.55
    2 -4 -19 1449.35 47.19
    -2 4 19 1419.65 46.35
    -2 4 19 1418.04 45.84
    2 -4 -19 1366.76 46.56
    2 -4 -19 1393.48 46.4
    2 -4 -18 109.85 5.03
    2 -4 -18 101.72 5.27
    -2 4 18 105.4 4.4
    2 -4 -18 106.7 4.84
    -2 4 18 107.45 5.08
    2 -4 -18 102.55 4.77
    -2 4 18 101.86 4.72
    -2 4 17 43.63 2.35
    -2 4 17 37.83 2.7
    2 -4 -17 39.51 2.99
    2 -4 -17 44.53 2.71
    2 -4 -17 38.61 2.58
    2 -4 -17 45.36 2.83
    -2 4 17 38.04 2.5
    2 -4 -16 38.14 2.61
    -2 4 16 41.07 2.48
    2 -4 -16 39.29 2.51
    -2 4 16 35.06 2.6
    -2 4 16 40.04 2.28
    2 -4 -16 42.5 2.98
    2 -4 -16 38.82 2.48
    2 -4 -15 298.67 11.37
    2 -4 -15 305.67 11.29
    2 -4 -15 303.91 11.27
    -2 4 15 311.99 11.23
    -2 4 15 325.66 11.06
    2 -4 -15 314.21 11.91
    -2 4 15 301.26 11.47
    2 -4 -14 131.06 5.56
    -2 4 14 139.18 5.46
    -2 4 14 133.43 5.49
    2 -4 -14 135.22 5.58
    -2 4 14 128.02 5.72
    -2 4 13 31.33 2.67
    -2 4 13 36.09 2.6
    -2 4 13 44.24 2.41
    2 -4 -13 42.14 2.54
    -2 4 13 42.67 2.47
    2 -4 -13 42.15 2.53
    -2 4 12 963.18 32.79
    -2 4 12 922.15 32.12
    -2 4 12 997.36 32.13
    2 -4 -12 987.79 32.22
    2 -4 -12 991.98 32.23
    -2 4 12 927.72 32.1
    -2 4 12 986.63 32.46
    -2 4 11 59.25 3.1
    -2 4 11 56.1 3.33
    -2 4 11 61.84 2.96
    -2 4 11 52.65 2.83
    -2 4 11 50.16 2.81
    -2 4 10 135.26 5.64
    -2 4 10 132.67 5.4
    -2 4 10 131.58 5.41
    -2 4 10 132.17 5.4
    -2 4 10 141.48 6.05
    -2 4 9 161.92 6.16
    -2 4 9 163.07 6.25
    -2 4 9 158.6 6.42
    -2 4 9 147.51 6.58
    -2 4 9 153.59 6.1
    -2 4 8 394.15 13.72
    -2 4 8 390.61 13.8
    -2 4 8 396.77 13.74
    -2 4 8 390.28 14.22
    -2 4 7 70.41 3.65
    -2 4 7 68.32 3.25
    -2 4 7 64.4 3.2
    -2 4 6 9.06 1.45
    2 -4 -6 11.99 1.51
    -2 4 5 5.44 1.3
    -2 4 4 45.51 2.77
    -2 4 3 2864.96 92.97
    -2 4 2 27 2.18
    2 4 -2 38.31 2.22
    2 4 -1 7.64 1.31
    -2 4 1 13.84 1.55
    -2 4 0 3472.22 110.26
    2 4 0 3347.26 110.31
    -2 4 -1 395.81 13.92
    2 4 1 399.77 14.06
    -2 4 -2 347.29 12.02
    2 4 2 343.81 12.22
    2 -4 2 327.03 11.95
    -2 4 -3 211.46 7.92
    2 -4 3 212.71 7.91
    2 4 3 217.39 8.25
    -2 4 -4 7.96 1.13
    2 4 4 4.9 1.16
    2 -4 4 6.99 0.99
    -2 4 -5 349.29 12.19
    2 4 5 361.18 12.73
    2 -4 5 346.11 12.16
    -2 4 -6 320.28 11.47
    -2 -4 -6 355.57 12.18
    -2 -4 -6 338.26 12.11
    2 4 6 333.77 12.1
    2 -4 6 320.28 11.44
    -2 -4 -7 794.66 26.93
    -2 4 -7 786.27 26.24
    -2 -4 -7 804.38 26.95
    2 -4 7 786.16 26.19
    2 4 7 807.77 26.94
    2 4 8 0.49 0.95
    2 -4 8 1.48 0.59
    -2 4 -8 0.81 0.79
    -2 -4 -8 -0.49 1.14
    -2 -4 -8 -0.65 1.19
    2 -4 9 149.54 5.55
    -2 4 -9 155.86 5.63
    -2 -4 -9 154.44 6.46
    -2 -4 -9 160.87 6.53
    2 4 9 140.72 6.38
    2 -4 10 191.94 6.92
    -2 -4 -10 195.25 7.88
    -2 -4 -10 207.65 7.94
    -2 4 -10 193.81 6.98
    -2 -4 -10 206.96 7.98
    -2 4 -11 17.63 1.17
    2 -4 11 12.99 0.96
    -2 -4 -11 15.95 1.77
    2 4 11 15.6 0.92
    -2 -4 -11 14.04 1.65
    -2 -4 -11 15.12 1.84
    2 -4 12 343.38 11.78
    -2 -4 -12 347.72 12.97
    -2 -4 -12 368.22 13.07
    2 4 12 355.46 11.67
    -2 -4 -12 359.69 13.05
    -2 -4 -13 194.08 8.02
    2 -4 13 191.55 6.72
    -2 -4 -13 200.27 8.02
    -2 -4 -13 192.51 8.01
    2 4 13 200.42 6.68
    -2 -4 -14 1239.72 41.05
    2 -4 14 1157.04 39.46
    -2 -4 -14 1269.6 41.04
    -2 -4 -14 1245.08 41.1
    2 4 14 1287.99 39.53
    -2 -4 -15 438.5 15.91
    -2 -4 -15 439.91 15.99
    -2 -4 -15 443.1 16
    -2 -4 -16 27.44 2.43
    -2 -4 -16 24.87 2.25
    -2 -4 -16 21.45 2.28
    -2 -4 -17 69.21 4.05
    -2 -4 -17 73.9 4.07
    -2 -4 -17 69.92 4.1
    -2 4 -17 76.3 3.83
    2 4 17 73.8 4.05
    -2 -4 -18 894.23 30.52
    2 4 18 940.14 30.59
    -2 -4 -18 870.14 30.56
    -2 -4 -18 855.61 30.59
    -2 4 -18 890.25 30.09
    2 4 19 16 1.95
    -2 -4 -19 21.58 2.21
    -2 -4 -19 20.76 2.25
    -2 -4 -19 18.37 2.19
    -2 4 -19 0.32 1.74
    -2 -4 -20 25.07 2.28
    2 4 20 23.98 2.28
    -2 -4 -20 23.85 2.38
    -2 -4 -20 19.84 2.21
    -2 -4 -21 23.86 2.3
    2 4 21 20.76 1.58
    -2 -4 -21 15.99 2.22
    2 4 21 20.32 2.21
    -2 -4 -21 18.88 2.22
    -2 4 -21 0.97 1.81
    2 4 22 92.2 4.6
    2 4 22 89.17 3.56
    -2 -4 -22 79.49 4.51
    -2 -4 -22 82.96 4.57
    -2 -4 -22 97.53 4.69
    -2 -4 -23 335.96 11.56
    -2 -4 -23 319.92 9.84
    -2 4 -23 301.98 11.93
    2 4 23 319.13 11.52
    -2 -4 -23 307.5 11.63
    2 4 23 303.02 10.15
    -2 -4 -23 304.97 11.57
    -2 4 -23 298.84 11.84
    -2 -4 -24 159.02 5.44
    -2 4 -24 141.97 7.32
    -2 -4 -24 165.21 7.22
    -2 -4 -24 149.91 7.04
    2 4 24 158.85 5.64
    -2 4 -24 155.96 7.52
    2 4 24 157.6 6.9
    -2 -4 -24 166.77 6.94
    -2 4 -25 242.12 10.34
    -2 -4 -25 260.15 8.21
    -2 -4 -25 240.87 9.93
    2 4 25 259.4 8.3
    2 4 25 259.99 9.83
    -2 4 -25 237.7 10.21
    -2 -4 -25 266.17 9.85
    -2 4 -26 7.61 2.83
    -2 -4 -26 8.35 2.27
    -2 -4 -26 4.8 0.99
    2 4 26 7.56 1.9
    2 4 26 5.26 2.28
    2 4 26 9.57 2.33
    -2 4 -26 7.34 1.57
    -2 4 -26 8.81 2.79
    2 4 26 7.27 1.07
    -2 -4 -26 11.16 2.08
    -2 4 -27 68.07 5.11
    2 4 27 82.57 4.6
    2 4 27 79.32 4.83
    -2 -4 -27 70.66 3.22
    2 4 27 69.83 4.79
    -2 4 -27 70.66 5.31
    2 4 27 68.46 3.09
    -2 -4 -27 71.66 4.76
    -2 4 -27 72.19 3.82
    -2 -4 -27 73.7 4.4
    -2 -4 -28 0.76 1.54
    -2 -4 -28 -0.63 0.89
    -2 4 -28 0.65 2.89
    2 4 28 1.36 1.94
    -2 4 -28 4.21 3.01
    -2 -4 -28 0.59 1.98
    -2 4 -28 3.27 1.53
    2 4 28 0.26 1.59
    2 4 28 -0.28 2.16
    2 4 28 0.76 0.8
    2 4 29 90.82 5.05
    -2 -4 -29 90.46 4.99
    -2 -4 -29 90.13 3.81
    2 4 29 82.68 5.24
    2 4 29 85.76 5.47
    -2 4 -29 88.56 5.78
    -2 4 -29 84.89 4.25
    -2 4 -29 77.38 5.71
    -2 -4 -29 78.01 5.14
    2 4 29 80.26 3.35
    2 4 30 33.85 3.55
    -2 -4 -30 31.68 2.98
    2 4 30 29.19 1.52
    -2 4 -30 21.64 3.76
    -2 4 -30 24.31 3.72
    -2 4 -30 25.94 2.34
    2 4 30 24.05 3.37
    2 4 30 27.03 2.9
    -2 -4 -30 21.87 1.85
    -2 -4 -30 30.31 3.36
    -2 4 -31 1.06 3.05
    -2 4 -31 -1.06 3.05
    2 4 31 0.82 0.67
    -2 -4 -31 -0.8 1.94
    2 4 31 3.21 2.51
    -2 4 -31 1.79 1.53
    -2 -4 -31 -0.12 1.1
    2 4 31 0.28 1.89
    -2 -4 -31 0.96 2.07
    2 4 31 -1.48 2.62
    -2 4 -32 32.46 2.51
    2 4 32 33.29 3.88
    -2 -4 -32 30.59 2.21
    2 4 32 33.89 3.79
    -2 -4 -32 31.09 3.06
    -2 4 -32 24.33 4.22
    -2 4 -32 27.66 4.1
    -2 -4 -32 29.38 3.39
    2 4 32 36.38 3.33
    -2 -4 -33 98.33 4.31
    -2 4 -33 81.11 6.17
    2 4 33 90.68 5.87
    2 4 33 95.03 5.44
    -2 4 -33 87.95 6.43
    -2 4 -33 91.02 4.51
    2 4 33 86.93 5.71
    -2 -4 -33 92.82 5.32
    -2 -4 -33 85.06 5.7
    -2 -4 -34 29.8 2.28
    -2 4 -34 28.03 2.48
    2 4 34 28.56 3.19
    -2 4 -34 28.84 4.18
    -2 4 -34 28.84 4.21
    -2 -4 -34 34.55 3.37
    -2 -4 -34 33.77 3.68
    2 4 34 27.18 3.73
    2 4 34 25.61 3.69
    -2 -4 -35 3.93 2.75
    -2 -4 -35 4.91 1.52
    2 4 35 -0.32 3.06
    -2 4 -35 3.95 3.36
    -2 4 -35 3.68 1.61
    2 4 35 2.58 3
    2 4 35 1.46 1.98
    -2 -4 -35 1.98 2.03
    -2 4 -35 1.97 3.37
    2 4 36 71.92 5.38
    2 4 36 69.12 4.79
    -2 4 -36 66.06 5.9
    -2 -4 -36 72.55 3.81
    -2 -4 -36 85.85 5.68
    2 4 36 71.33 5.47
    -2 4 -36 71.31 6.02
    -2 -4 -36 76.15 4.82
    -2 4 -36 69 3.82
    -2 4 -37 361.56 13.67
    -2 -4 -37 380.86 15.69
    2 4 37 387.05 15.48
    -2 -4 -37 390.97 13.76
    2 4 37 379.76 15.47
    2 4 37 375.88 14.95
    -2 -4 -37 392.02 14.98
    -2 4 -37 384.14 16.22
    -2 4 -37 374.52 16.11
    -2 -4 -38 16.59 3.65
    -2 4 -38 4.32 1.65
    -2 4 -38 0.43 3.76
    2 4 38 0.34 2.77
    2 4 38 6.03 2.55
    2 4 38 7.22 3.19
    -2 4 -38 -0.43 3.67
    -2 -4 -38 9.33 1.89
    -2 -4 -38 6.49 2.46
    -2 -4 -39 2.41 1.75
    -2 -4 -39 2.37 2.88
    -2 4 -39 -0.87 3.74
    2 4 39 -1.4 3.07
    -2 4 -39 0.15 1.5
    -2 4 -39 0.44 3.77
    2 4 39 3.67 2.18
    2 4 39 2.8 3.23
    -2 -4 -40 140.18 7.94
    -2 4 -40 138.16 5.89
    2 4 40 141.09 7.9
    -2 4 -40 143.8 8.62
    2 4 40 134.3 7.74
    2 4 40 132.14 7.14
    -2 4 -40 124.77 8.25
    -2 -4 -40 139.61 6.11
    2 4 41 85.21 6.11
    -2 4 -41 65.45 6.15
    2 4 41 79.63 5.31
    2 4 41 82.02 5.86
    -2 -4 -41 85.22 4.37
    -2 4 -41 77.14 3.94
    -2 -4 -41 79.23 5.9
    -2 4 -41 58.51 6.04
    -2 4 -42 2.85 1.56
    -2 -4 -42 3.4 3.34
    -2 4 -42 6.08 3.94
    2 4 42 0.96 2.62
    -2 -4 -42 3.4 1.84
    -2 4 -42 5.09 3.58
    2 4 42 7.78 3.9
    2 4 42 1.85 3.32
    2 4 43 16.75 3.13
    2 4 43 17.37 3.97
    -2 -4 -43 13.36 2.23
    -2 4 -43 13.87 4.26
    -2 4 -43 18.37 4.13
    2 4 43 9.79 3.44
    -2 4 -43 13.79 1.85
    -2 -4 -43 12.17 3.48
    -2 -4 -44 63.55 3.83
    -2 4 -44 55.3 5.83
    2 4 44 58.71 5.42
    2 4 44 60.26 4.73
    2 4 44 60.34 5.62
    -2 4 -44 54.67 3.04
    -2 4 -44 52.81 5.99
    -2 -4 -44 64.44 5.53
    -2 -4 -45 13.82 2.36
    2 4 45 3.93 2.6
    2 4 45 4.31 3.56
    -2 4 -45 10.28 4.19
    -2 -4 -45 16.37 3.87
    -2 4 -45 6.99 4.22
    2 4 45 3.91 3.41
    -2 4 -45 7.87 1.6
    -2 -4 -46 1.25 1.88
    -2 4 -46 -3.57 4.33
    2 4 46 1.99 3.56
    -2 4 -46 2 3.66
    -2 -4 -46 1.39 3.3
    2 4 46 2.64 2.84
    2 4 46 -0.4 3.6
    2 4 47 10.91 3.27
    -2 4 -47 1.04 4.21
    -2 4 -47 8.16 4.03
    -2 -4 -47 7.83 2.17
    -2 -4 -47 5.22 3.4
    2 4 48 6.3 2.92
    -2 4 -48 8.85 4.29
    -2 4 -48 -1.06 4.1
    -2 -4 -48 7.74 3.71
    -2 5 48 74.42 5.84
    2 5 -48 71.75 6.72
    2 -5 -48 78.67 5.87
    -2 5 48 98.12 6.26
    -2 5 48 67.95 5.94
    2 5 -48 73.99 6.68
    2 -5 -48 76.61 5.45
    2 -5 -48 78.95 5.83
    2 -5 -48 80.3 5.86
    -2 5 47 20.93 3.92
    2 5 -47 19.21 4.74
    2 -5 -47 20.2 3.53
    -2 5 47 18.34 4.02
    2 -5 -47 24.59 3.66
    -2 5 47 22.84 3.89
    2 5 -47 13.72 4.49
    2 -5 -47 18.94 3.8
    2 -5 -47 31.78 4.37
    2 -5 -46 3.15 2.74
    2 -5 -46 3.59 2.59
    2 -5 -46 0.74 2.87
    -2 5 46 -1.54 3.12
    2 5 -46 4.94 4.07
    -2 5 46 1.01 3.26
    -2 5 46 -1.69 3.28
    2 5 -46 -1.8 4.09
    2 -5 -46 6.96 3.15
    -2 5 45 11.24 3.55
    2 -5 -45 7.07 2.68
    2 -5 -45 8.24 3.13
    2 -5 -45 10.53 3.19
    2 -5 -45 8.59 2.94
    2 5 -45 5.28 3.64
    2 5 -45 9.38 1.81
    -2 5 45 14.58 3.77
    2 5 -45 6.16 3.97
    -2 5 45 12.28 3.52
    2 5 -45 12.12 1.96
    -2 5 44 1.52 2.99
    2 -5 -44 3.48 2.56
    2 5 -44 2.93 1.55
    2 -5 -44 4.26 2.78
    2 -5 -44 5.39 2.82
    2 5 -44 0.43 3.72
    2 -5 -44 2.8 2.64
    -2 5 44 3.58 3.16
    2 5 -44 -2.59 3.99
    -2 5 44 4.54 3.2
    2 -5 -43 -0.93 2.24
    2 5 -43 1.37 1.52
    -2 5 43 2.87 3.09
    2 -5 -43 2.78 2.54
    2 -5 -43 2.28 2.49
    2 5 -43 -0.85 3.7
    2 5 -43 0.85 3.67
    2 -5 -43 1.71 2.58
    -2 5 43 -1.87 3
    -2 5 43 2.23 2.98
    -2 5 42 0.94 2.91
    2 -5 -42 1.36 2.44
    2 5 -42 -0.41 3.5
    2 -5 -42 -1.22 2.14
    2 -5 -42 2.01 2.48
    2 -5 -42 0.75 2.53
    -2 5 42 4.06 3.19
    -2 5 42 1.11 2.78
    2 5 -42 0.89 1.55
    2 5 -42 -1.24 3.61
    2 -5 -41 1 2.54
    -2 5 41 3.68 3.06
    2 5 -41 0.18 1.54
    2 -5 -41 2.09 2.22
    2 -5 -41 -0.37 2.35
    2 5 -41 0.4 3.45
    2 5 -41 1.62 3.62
    -2 5 41 0.92 2.83
    -2 5 41 2.92 2.79
    2 -5 -41 -0.66 2.51
    -2 5 40 4.49 2.81
    2 5 -40 2.77 3.41
    2 -5 -40 1.09 2.17
    2 5 -40 1.03 0.6
    2 -5 -40 -2.24 2.41
    2 -5 -40 0.29 2.06
    -2 5 40 2.16 2.91
    2 5 -40 3.55 3.66
    -2 5 40 -2.1 2.89
    2 -5 -40 -0.65 2.47
    2 -5 -39 5.18 2.12
    2 -5 -39 3.12 2.48
    -2 5 39 2.49 2.72
    2 5 -39 2.45 0.78
    -2 5 39 4.11 2.89
    -2 5 39 5.88 2.82
    2 5 -39 6.18 3.58
    2 5 -39 4.26 3.51
    2 -5 -39 6.45 2.35
    2 -5 -39 3.16 2.23
    2 -5 -38 2.12 2.42
    -2 5 38 2.1 2.58
    2 5 -38 3.29 0.94
    2 -5 -38 4.02 2.67
    2 5 -38 1.51 3.39
    -2 5 38 4.6 2.72
    -2 5 38 4.61 2.77
    2 5 -38 1.51 3.7
    2 -5 -38 2.75 2.37
    2 -5 -38 2.54 2.14
    2 -5 -37 86.55 5.66
    2 5 -37 98.76 6.53
    -2 5 37 99.37 5.99
    -2 5 37 95.42 5.65
    2 5 -37 86.59 6.32
    2 5 -37 85.17 3.59
    -2 5 37 96.06 5.66
    2 -5 -37 91.58 5.55
    2 -5 -37 78.51 5.38
    2 -5 -37 85.9 5.19
    -2 5 36 78.56 5.23
    2 5 -36 70.37 3.21
    2 -5 -36 78.07 5.25
    2 -5 -36 83.63 5.11
    2 5 -36 81.22 5.81
    2 -5 -36 72.49 4.83
    2 -5 -36 78.51 5.06
    -2 5 36 75.42 5.35
    2 5 -36 76.7 5.74
    -2 5 36 81.79 5.2
    2 -5 -35 50.49 4.19
    2 5 -35 47.08 2.47
    2 5 -35 46.48 4.56
    -2 5 35 54.07 4.28
    2 -5 -35 44.2 3.98
    -2 5 35 58.69 4.31
    2 -5 -35 63.78 4.54
    2 -5 -35 52.99 3.94
    -2 5 35 56.28 4.56
    2 5 -35 52.04 4.97
    -2 5 34 72.97 4.99
    2 5 -34 67.33 5.3
    2 -5 -34 63.83 4.69
    2 5 -34 54.39 5.03
    2 -5 -34 60.34 4.42
    2 -5 -34 58.38 4.12
    -2 5 34 56.7 2.5
    -2 5 34 69.67 4.68
    -2 5 34 65.17 4.61
    2 -5 -34 64.56 4.54
    2 5 -34 67.21 2.94
    -2 5 33 11.23 2.92
    2 -5 -33 10.68 2.3
    2 -5 -33 13.15 2.63
    -2 5 33 10.69 1.21
    2 5 -33 14.23 3.66
    -2 5 33 19.52 3.16
    2 -5 -33 14.7 2.59
    2 5 -33 14.86 1.41
    2 5 -33 14.1 3.76
    -2 5 33 14.11 2.87
    2 -5 -33 11.3 2.69
    2 -5 -32 42.25 3.37
    2 -5 -32 42.93 3.6
    -2 5 32 41.34 3.67
    -2 5 32 38.44 2.07
    -2 5 32 44.65 3.68
    2 -5 -32 32.47 3.4
    -2 5 32 43.35 3.94
    2 5 -32 39.13 2.29
    2 -5 -32 42.73 3.76
    -2 5 31 15.82 2.95
    -2 5 31 11.54 2.58
    2 -5 -31 7.07 2.1
    -2 5 31 7.84 2.42
    2 5 -31 7.24 1.34
    -2 5 31 11.32 1.25
    2 -5 -31 8.92 2.37
    2 -5 -31 5.61 2.13
    2 -5 -31 5.68 2.1
    -2 5 30 61.9 4.58
    -2 5 30 62.06 4.15
    -2 5 30 52.32 3.94
    2 5 -30 53.69 2.81
    -2 5 30 52.12 2.72
    2 -5 -30 47.86 3.85
    2 -5 -30 54.95 3.96
    2 -5 -30 61.34 3.92
    2 -5 -30 59.84 4.31
    2 -5 -29 58.89 4.4
    -2 5 29 68.87 4.32
    2 5 -29 68.24 3.2
    2 -5 -29 69.55 4.2
    2 -5 -29 55.66 4.12
    -2 5 29 70.53 4.41
    -2 5 29 64.38 4.64
    2 -5 -29 63.92 4.18
    -2 5 29 69.06 3.18
    -2 5 28 0.97 1.73
    2 -5 -28 -0.7 1.79
    2 5 -28 2.4 1.27
    -2 5 28 -1.51 2.26
    2 -5 -28 0.3 1.76
    -2 5 28 -1.36 2.21
    -2 5 28 1.12 2.04
    2 -5 -28 0.71 1.75
    -2 5 28 1.66 1.06
    2 -5 -28 -0.45 1.43
    2 -5 -27 255.09 10.27
    -2 5 27 268.62 10.38
    -2 5 27 261.19 10.39
    2 -5 -27 248.97 10.34
    -2 5 27 265.02 11.09
    2 -5 -27 251.81 10.37
    2 5 -27 241.17 9.22
    2 -5 -27 260.09 10.95
    -2 5 27 257.96 9.25
    2 -5 -26 8.19 2.12
    2 -5 -26 6.42 1.79
    -2 5 26 9.46 1.46
    -2 5 26 9.31 2.44
    2 -5 -26 8.98 1.88
    -2 5 26 6.91 1.87
    2 -5 -26 7.33 1.75
    -2 5 25 40.68 3.21
    2 -5 -25 48.89 3.41
    2 -5 -25 48.54 3.21
    -2 5 25 39.42 3.56
    2 -5 -25 53.74 3.5
    -2 5 25 42.98 2.58
    2 -5 -25 47.96 3.71
    -2 5 24 261.4 9.41
    -2 5 24 267.63 10.92
    2 -5 -24 260.4 10.18
    2 -5 -24 261.96 10.91
    2 -5 -24 238.07 10.18
    -2 5 24 256.04 10.29
    2 -5 -24 247.36 10.23
    -2 5 23 891.21 30.92
    2 -5 -23 874.26 30.82
    2 -5 -23 909.05 31.55
    2 -5 -23 866.25 30.83
    -2 5 23 926.22 30.06
    2 -5 -23 894.72 30.76
    -2 5 23 940.97 31.64
    2 -5 -22 212.44 9.35
    -2 5 22 215.55 9.41
    -2 5 22 210.5 8.85
    2 -5 -22 205.99 8.79
    2 -5 -22 229.47 8.87
    -2 5 22 227.34 8.22
    2 -5 -22 210.12 8.85
    -2 5 21 9.71 1.8
    -2 5 21 9.72 1.39
    2 -5 -21 8.36 1.65
    -2 5 21 6.75 1.45
    2 -5 -21 8.7 1.61
    2 -5 -21 10.63 1.84
    2 -5 -21 6.66 1.83
    2 -5 -20 169.84 7.77
    -2 5 20 175.36 6.72
    2 -5 -20 162.71 7.19
    2 -5 -20 170.56 7.24
    -2 5 20 163.31 7.06
    -2 5 20 170.63 7.28
    2 -5 -19 44.4 2.99
    -2 5 19 47 2.96
    2 -5 -19 42.9 3.01
    -2 5 19 39.69 2.52
    -2 5 19 45.38 3.04
    2 -5 -19 44.72 3.32
    -2 5 18 93.93 4.7
    2 -5 -18 85.42 4.57
    2 -5 -18 92.08 4.66
    2 -5 -18 101.07 5.26
    -2 5 18 96.42 4.34
    -2 5 18 103.39 4.71
    2 -5 -17 125.03 5.69
    2 -5 -17 123.44 5.67
    -2 5 17 133.38 5.43
    -2 5 17 127.2 5.6
    -2 5 17 122.88 5.72
    -2 5 16 282.69 10.65
    -2 5 16 279.02 10.8
    2 -5 -16 284.25 10.77
    2 -5 -16 285.25 10.79
    -2 5 16 289.54 10.48
    -2 5 15 61.89 3.44
    -2 5 15 66.68 3.68
    -2 5 15 67.07 3.37
    -2 5 14 138.81 6.46
    -2 5 14 137.66 5.85
    -2 5 14 136.25 6
    -2 5 14 134.64 5.85
    -2 5 14 141.35 5.79
    -2 5 13 16.44 1.85
    -2 5 13 19.1 1.77
    -2 5 13 14.45 1.67
    -2 5 13 12.92 1.67
    -2 5 13 14.4 2.01
    -2 5 12 1369.57 47.64
    -2 5 12 1446.43 47.28
    -2 5 12 1450.52 47.1
    -2 5 12 1425.26 47.07
    -2 5 11 25.81 2.29
    -2 5 11 33.58 2.65
    -2 5 11 27.1 2.2
    -2 5 11 30.28 2.26
    -2 5 10 44.4 3.16
    -2 5 10 55.37 3.13
    -2 5 10 48.54 2.88
    -2 5 10 46.9 2.87
    -2 5 9 127.55 5.38
    -2 5 9 124.9 5.46
    -2 5 9 127.75 5.38
    -2 5 9 115.14 5.59
    -2 5 8 25.45 2.07
    -2 5 8 28.54 2.18
    -2 5 8 22.12 1.99
    -2 5 8 26.17 2.25
    2 5 -7 185.49 7.46
    -2 5 7 198.21 7.92
    -2 5 7 186.67 7.61
    -2 5 7 201.82 7.7
    -2 5 6 126.7 5.76
    2 5 -6 129.92 5.46
    2 5 -5 78.16 3.76
    -2 5 5 75.63 3.97
    2 5 -4 13.01 1.47
    -2 5 4 10.71 1.52
    2 5 -3 800.59 26.67
    -2 5 3 770.65 26.74
    -2 5 2 14.69 1.69
    2 5 -2 15.01 1.63
    -2 5 1 97.01 4.52
    2 5 -1 101.56 4.64
    2 -5 0 9.83 1.29
    2 5 0 14.08 1.62
    -2 5 0 12.57 1.5
    2 -5 1 7 1.23
    -2 5 -1 6.22 1.23
    2 5 1 6.6 1.29
    2 -5 2 64.97 3.23
    -2 5 -2 57.11 3.18
    2 5 2 64.71 3.42
    -2 5 -3 186.34 7.44
    2 5 3 200.41 7.77
    2 -5 3 191.01 7.4
    2 -5 4 225.8 8.94
    2 5 4 254.05 9.52
    -2 5 -4 252.53 9.05
    2 5 5 57.29 3.31
    -2 5 -5 57.26 2.93
    2 -5 5 53.55 2.82
    2 5 6 -0.37 0.94
    2 -5 6 1.82 0.77
    -2 5 -6 0.71 0.91
    2 -5 7 4.74 0.98
    2 5 7 4.89 1.27
    -2 5 -7 3.4 1.01
    2 5 8 148.95 6.55
    -2 5 -8 157.02 5.9
    2 -5 8 145.83 5.78
    2 -5 9 247.74 9.27
    2 5 9 267.72 10.3
    -2 -5 -9 268.84 10.3
    -2 5 -9 271.69 9.41
    -2 -5 -9 259.39 10.25
    2 5 10 376.27 14.14
    2 -5 10 373.17 13.1
    -2 -5 -10 396.48 14.21
    -2 5 -10 387.92 13.17
    -2 -5 -10 378 14.13
    -2 5 -11 497.8 16.99
    -2 -5 -11 521.3 18.16
    -2 -5 -11 505.99 18.09
    2 -5 11 505.3 16.95
    2 5 11 494.91 18.08
    -2 -5 -12 17.04 2.15
    -2 5 -12 16.25 1.28
    -2 -5 -12 16.5 2.07
    2 5 12 17.56 1.17
    2 -5 12 12.99 1.15
    2 -5 13 337.27 11.91
    -2 5 -13 333.17 11.94
    -2 -5 -13 354.7 13.28
    -2 -5 -13 355.61 13.31
    2 5 13 378.33 11.89
    -2 -5 -14 6.63 1.69
    -2 -5 -14 11.62 1.78
    2 -5 14 9.44 0.89
    -2 5 -14 9.13 0.99
    -2 -5 -14 8.62 1.72
    2 5 14 8.34 0.86
    -2 -5 -15 -0.44 1.41
    -2 -5 -15 -0.66 1.4
    2 -5 15 0.6 0.49
    2 5 15 0.91 0.58
    -2 -5 -15 -0.44 1.16
    -2 -5 -16 54.7 3.61
    -2 -5 -16 56.72 3.61
    2 5 16 56.84 2.4
    -2 -5 -16 51.76 3.56
    -2 -5 -17 462.19 17.11
    -2 -5 -17 445.43 17.03
    2 5 17 465.51 15.48
    -2 -5 -17 486.05 17.17
    -2 -5 -18 126.95 6.08
    -2 -5 -18 123.54 6.02
    -2 -5 -18 119.48 5.99
    2 5 18 122.35 4.58
    2 5 18 122.45 5.99
    2 5 19 1.94 1.35
    -2 -5 -19 0.95 1.34
    -2 -5 -19 3.41 1.55
    -2 -5 -19 1.2 1.59
    -2 -5 -20 4.86 1.8
    -2 -5 -20 3.46 1.72
    -2 -5 -20 4.25 1.65
    2 5 20 2.23 1.47
    -2 -5 -21 55.13 3.97
    -2 -5 -21 61.44 4.02
    2 5 21 63.46 4.04
    -2 -5 -21 63.59 4.1
    -2 -5 -22 285.46 12.29
    -2 5 -22 311.48 11.89
    -2 -5 -22 302.28 12.42
    2 5 22 341.9 12.65
    -2 -5 -22 329.55 12.52
    -2 5 -23 23.41 2.38
    -2 -5 -23 26.22 2.86
    -2 -5 -23 28.04 2.93
    2 5 23 31.96 2.96
    -2 -5 -23 28.32 2.87
    -2 -5 -24 0.26 1.7
    2 5 24 -0.52 2.16
    -2 -5 -24 -0.28 1.74
    -2 5 -24 -0.19 1.46
    2 5 24 0.54 1.62
    -2 -5 -24 0.27 1.7
    2 5 25 25.68 2
    2 5 25 27.73 3.21
    -2 -5 -25 28.88 2.82
    2 5 25 30.65 2.99
    -2 -5 -25 23.85 2.88
    -2 5 -25 29.68 2.51
    -2 -5 -25 26.72 2.96
    -2 -5 -26 1.46 1.98
    2 5 26 -0.28 1.77
    2 5 26 0.25 1.03
    -2 5 -26 3.12 1.64
    -2 -5 -26 1.73 1.8
    2 5 26 3.82 2.33
    -2 -5 -26 2.99 1.81
    -2 5 -27 122.09 7.06
    -2 5 -27 115.85 5.71
    -2 5 -27 116.79 6.91
    2 5 27 128.09 6.5
    2 5 27 115.52 5.01
    -2 -5 -27 130.65 6.6
    -2 -5 -27 120 6.32
    -2 -5 -27 126.39 6.55
    2 5 27 131.67 6.58
    2 5 28 71.06 4.59
    -2 5 -28 79.11 5.43
    -2 5 -28 71.65 5.37
    2 5 28 75.26 4.67
    -2 -5 -28 77.26 4.6
    -2 -5 -28 62.3 4.49
    -2 -5 -28 68.34 4.61
    2 5 28 69.45 3.16
    2 5 29 9.77 1.3
    2 5 29 14.61 2.81
    -2 5 -29 6.59 1.78
    -2 -5 -29 10.04 2.2
    -2 5 -29 7.16 3.02
    -2 -5 -29 9.92 2.4
    2 5 29 8.28 2.32
    -2 5 -29 8.57 3.34
    -2 -5 -29 6.6 2.29
    2 5 30 9.99 1.28
    2 5 30 11.22 2.92
    -2 5 -30 12.55 2.1
    -2 5 -30 12.3 3.4
    2 5 30 13.75 2.87
    2 5 30 12.94 2.52
    -2 5 -30 10.52 3.33
    -2 -5 -30 11.09 2.4
    -2 -5 -30 8.7 2.48
    -2 -5 -30 13.02 2.8
    2 5 31 304.84 12.88
    2 5 31 331.5 13.16
    2 5 31 321.66 12.92
    -2 5 -31 294.78 11.78
    -2 5 -31 286.33 13.21
    2 5 31 317.78 10.85
    -2 -5 -31 310.08 13.05
    -2 -5 -31 312.23 13.08
    -2 5 -31 289.69 13.35
    -2 -5 -31 337.51 12.94
    2 5 32 156.21 8.17
    2 5 32 158.54 8.05
    -2 -5 -32 175.94 8.04
    -2 -5 -32 162.78 8.26
    2 5 32 159.26 5.96
    2 5 32 177.68 8.16
    -2 5 -32 161.23 7.07
    -2 5 -32 164.85 8.72
    -2 5 -32 162.05 8.77
    -2 -5 -32 150.43 8.05
    -2 5 -33 1.9 3.14
    2 5 33 5.69 2.33
    2 5 33 2.58 2.59
    -2 -5 -33 5.51 2.23
    -2 5 -33 4.93 3.35
    2 5 33 6.32 2.75
    2 5 33 4.88 1
    -2 5 -33 3.26 1.68
    -2 -5 -33 8.19 2.86
    -2 -5 -33 6.93 2.85
    -2 -5 -34 15.39 2.96
    -2 5 -34 18.65 3.83
    -2 5 -34 13.9 2.08
    2 5 34 10.59 2.63
    -2 5 -34 10.13 3.64
    2 5 34 12.5 2.98
    -2 -5 -34 9.3 2.44
    2 5 34 10.03 3.07
    -2 -5 -34 8.17 2.78
    2 5 34 9.74 1
    -2 -5 -35 12 2.98
    -2 -5 -35 13.83 2.8
    -2 5 -35 12.86 2.02
    -2 -5 -35 9.3 2.74
    -2 5 -35 16.35 3.99
    2 5 35 13 2.76
    -2 5 -35 9.59 3.77
    2 5 35 16.55 3.35
    2 5 35 10.38 3.31
    -2 5 -36 33.6 4.66
    -2 -5 -36 42.38 3.85
    -2 5 -36 35.49 2.92
    -2 -5 -36 35.72 4.08
    2 5 36 39.22 4.29
    -2 5 -36 36.4 4.67
    2 5 36 29.24 3.63
    -2 -5 -36 31.51 3.98
    2 5 36 36.31 4.28
    -2 -5 -37 106.9 6.7
    -2 5 -37 101.98 7.25
    -2 -5 -37 104.38 4.78
    -2 5 -37 113.63 5.35
    -2 -5 -37 131.86 6.65
    -2 5 -37 122.26 7.59
    2 5 37 117.71 6.56
    -2 -5 -37 100.96 6.56
    2 5 37 102.15 6.63
    2 5 37 108.01 6.8
    2 5 38 33.67 4.18
    2 5 38 25.14 3.43
    -2 -5 -38 30.45 4.08
    -2 -5 -38 33.05 4.03
    -2 -5 -38 25.51 3.27
    -2 5 -38 25.51 2.62
    -2 -5 -38 28.38 2.26
    2 5 38 23.38 3.86
    -2 5 -38 25.8 4.45
    -2 5 -38 28.81 4.47
    2 5 39 -2.89 3.22
    -2 5 -39 1.32 3.74
    -2 -5 -39 1.85 1.49
    2 5 39 -1.08 3.09
    -2 -5 -39 0.33 2.25
    -2 -5 -39 -1.97 2.91
    2 5 39 0.34 2.28
    -2 5 -39 -0.18 1.7
    -2 -5 -39 -0.8 2.64
    -2 5 -39 -1.32 3.81
    -2 -5 -40 28.56 3.93
    -2 -5 -40 36.29 2.57
    2 5 40 33.8 4.49
    -2 5 -40 39.64 5.15
    -2 -5 -40 33.91 4
    2 5 40 43.14 4.08
    -2 5 -40 33.33 4.81
    -2 5 -40 32.65 2.81
    2 5 40 33.78 4.45
    -2 -5 -41 -1.25 2.74
    2 5 41 -0.7 2.71
    -2 5 -41 -3.69 3.93
    2 5 41 -1.12 3.28
    -2 5 -41 1.84 3.67
    2 5 41 -0.37 3.37
    -2 -5 -41 -1.23 3.04
    -2 5 -41 -0.18 1.69
    -2 -5 -41 0.76 1.49
    2 5 42 2.11 2.79
    -2 -5 -42 5.04 3.11
    -2 -5 -42 6.21 1.71
    -2 5 -42 1.88 4.02
    -2 5 -42 0.47 3.82
    2 5 42 4.55 3.32
    -2 5 -42 2.25 1.77
    2 5 42 10.27 3.93
    -2 -5 -42 1.71 2.86
    -2 5 -43 1.86 1.78
    -2 -5 -43 10.47 3.34
    -2 5 -43 6.24 3.96
    -2 -5 -43 2.58 3.09
    2 5 43 3.09 3.6
    -2 -5 -43 6.68 1.73
    -2 5 -43 2.4 3.94
    2 5 43 3.09 3.12
    2 5 43 5.7 2.8
    2 5 44 2.75 3.54
    2 5 44 5.04 2.9
    2 5 44 5.09 3.75
    -2 5 -44 0.49 4.15
    -2 -5 -44 5.04 1.82
    -2 -5 -44 4 3.32
    -2 5 -44 5.06 1.86
    -2 5 -44 -0.49 3.83
    -2 -5 -44 11.83 3.64
    2 5 45 48.46 5.28
    -2 5 -45 57.07 6.1
    -2 5 -45 57.76 6.09
    -2 -5 -45 50.06 5.07
    2 5 45 42.14 4.44
    2 5 45 47.1 5.26
    -2 -5 -45 50.88 5.15
    -2 -5 -45 44.83 3.17
    -2 5 -46 12.77 4.53
    -2 5 -46 16.66 4.46
    2 5 46 10.64 3.23
    -2 -5 -46 12.98 4.05
    -2 -5 -46 15.97 4.14
    -2 -5 -47 6.15 3.74
    -2 5 -47 6.67 4.19
    2 5 47 -0.74 2.91
    -2 5 -47 -4.17 4.15
    -2 -5 -47 2.33 3.41
    -2 6 46 30.71 4.37
    2 -6 -46 41.56 3.99
    2 6 -46 36.18 5.2
    2 6 -46 47.62 5.67
    2 -6 -46 41.59 4.56
    -2 6 46 35.59 4.73
    2 -6 -46 46.31 4.72
    2 -6 -46 36.32 4.58
    -2 6 46 34.64 4.56
    2 -6 -45 -0.31 2.43
    -2 6 45 5.78 3.46
    2 -6 -45 4.04 3.32
    2 6 -45 -1.35 4.16
    2 -6 -45 3.35 2.97
    -2 6 45 1.36 3.17
    2 6 -45 0.45 4.08
    -2 6 45 7 3.52
    2 -6 -45 2.08 2.83
    -2 6 44 11.32 3.57
    2 -6 -44 15.84 3.56
    2 -6 -44 14.45 3.33
    2 6 -44 11.01 4.16
    2 -6 -44 19.13 3.21
    2 6 -44 11.03 4.22
    -2 6 44 9.36 3.68
    2 -6 -44 13.51 3.5
    2 6 -44 6.59 1.96
    -2 6 44 8.97 3.29
    2 -6 -43 50.47 4.64
    -2 6 43 35.72 4.49
    2 6 -43 45.01 5.28
    -2 6 43 45.68 4.71
    2 -6 -43 50.53 4.2
    -2 6 43 52.84 5.05
    2 -6 -43 52.02 4.83
    2 6 -43 47.45 5.4
    2 -6 -43 51.89 4.71
    2 -6 -42 5.3 2.73
    2 -6 -42 7.01 3.17
    -2 6 42 0.65 3.04
    2 -6 -42 4.85 2.67
    -2 6 42 0.32 2.99
    2 6 -42 0.85 3.74
    2 -6 -42 4.84 3.15
    -2 6 42 3.19 3
    2 6 -42 3.39 3.88
    2 -6 -41 76.99 4.96
    2 -6 -41 86.9 5.54
    2 -6 -41 90.54 5.98
    2 -6 -41 76.2 5.39
    -2 6 41 76.81 5.62
    -2 6 41 84.65 6.02
    2 6 -41 68.98 6.1
    2 6 -41 79.45 6.34
    -2 6 41 64.67 5.35
    -2 6 40 18.71 3.66
    -2 6 40 20.21 3.79
    2 -6 -40 27.02 3.1
    2 6 -40 18.35 4.08
    2 -6 -40 26.72 3.62
    2 6 -40 27.33 4.6
    2 -6 -40 30.6 3.74
    -2 6 40 21.19 3.74
    2 -6 -40 25.53 3.53
    2 -6 -39 24.35 3.37
    -2 6 39 19.18 3.49
    -2 6 39 16.5 3.25
    2 -6 -39 17.04 2.79
    -2 6 39 19.27 3.5
    2 -6 -39 15.49 3.14
    2 6 -39 19.62 4.37
    2 -6 -39 19.11 3.24
    2 6 -39 21.16 4.18
    -2 6 38 22.73 3.6
    -2 6 38 18.87 3.41
    -2 6 38 15.59 3.31
    2 -6 -38 14.55 2.61
    2 -6 -38 15.64 3.13
    2 6 -38 23.07 4.16
    2 -6 -38 25.47 3.64
    2 -6 -38 21.29 3.32
    2 6 -38 13.36 4.02
    2 6 -37 81.39 6.02
    -2 6 37 64.48 2.96
    -2 6 37 88.66 5.63
    2 -6 -37 97.39 5.82
    2 6 -37 83.48 6.12
    2 -6 -37 83.98 5.32
    2 -6 -37 76.84 5.16
    -2 6 37 89.44 5.81
    -2 6 37 82.34 5.35
    2 -6 -37 97.22 5.11
    2 -6 -36 6.31 2.68
    2 -6 -36 1.86 2.26
    -2 6 36 2.95 1.04
    2 -6 -36 7.67 2.31
    2 6 -36 2.28 0.78
    -2 6 36 2.58 2.62
    2 6 -36 6.01 3.29
    2 6 -36 4.55 3.55
    -2 6 36 2.59 2.68
    2 -6 -36 6.09 2.65
    2 6 -36 1.69 0.72
    -2 6 36 7.02 2.95
    -2 6 35 19.8 3.14
    -2 6 35 14.7 1.44
    -2 6 35 14.24 3.23
    -2 6 35 13.3 2.98
    2 -6 -35 18.8 2.92
    2 -6 -35 20.47 2.8
    2 6 -35 18.08 1.33
    2 -6 -35 18.3 3.2
    2 6 -35 16.4 1.26
    2 -6 -35 20.86 3
    -2 6 34 58.8 4.56
    2 -6 -34 58.87 4.65
    -2 6 34 56.36 4.51
    2 6 -34 64.18 2.73
    -2 6 34 53.68 2.87
    2 -6 -34 66.9 4.73
    2 -6 -34 74.69 4.44
    2 6 -34 60.74 2.73
    2 -6 -34 62.69 4.58
    -2 6 34 57.37 4.86
    -2 6 33 175.1 8.16
    2 -6 -33 179.36 7.88
    2 6 -33 170.38 6.27
    2 -6 -33 176.23 8.67
    2 -6 -33 170.34 8.19
    -2 6 33 176.18 8.06
    2 -6 -33 171.35 8.19
    -2 6 33 163.58 8.59
    2 6 -33 169.94 6.3
    -2 6 33 166.39 6.5
    -2 6 32 159.39 7.99
    2 6 -32 146.23 5.58
    2 6 -32 143.72 5.63
    -2 6 32 157.31 7.35
    2 -6 -32 147.14 7.77
    2 -6 -32 153.01 7.04
    -2 6 32 142.46 5.85
    2 -6 -32 150.13 7.37
    -2 6 32 152.85 7.42
    2 -6 -32 152.08 7.41
    -2 6 31 4.62 2.56
    2 6 -31 4.84 1.3
    2 -6 -31 3.86 2.37
    -2 6 31 1.56 2.42
    2 6 -31 2.08 1.08
    2 -6 -31 5.54 2.51
    -2 6 31 3.42 1.39
    -2 6 31 4.85 2.71
    2 -6 -31 2.74 2.47
    -2 6 30 328.07 12.73
    2 6 -30 299.31 11.16
    -2 6 30 354.87 12.94
    2 -6 -30 305.91 12.72
    -2 6 30 321.7 11.45
    -2 6 30 326.68 13.57
    2 -6 -30 317.89 12.8
    2 -6 -30 331.79 13.42
    -2 6 29 837.03 27.57
    2 6 -29 778.92 27.27
    2 -6 -29 803.36 28.8
    -2 6 29 858.1 29.64
    -2 6 29 856.7 28.87
    -2 6 29 849.85 28.74
    2 -6 -29 845.07 29.63
    2 -6 -29 805.03 28.82
    -2 6 28 22.38 2.73
    2 -6 -28 34.98 3.48
    -2 6 28 24.42 2.99
    2 -6 -28 20.33 2.88
    2 -6 -28 26.08 2.96
    -2 6 28 18.49 3.2
    -2 6 28 22.17 2.1
    -2 6 27 21.11 2.53
    2 -6 -27 30.5 3.19
    -2 6 27 16.38 2.54
    -2 6 27 15.93 2.98
    2 -6 -27 24.14 2.75
    -2 6 27 24.6 2.08
    2 -6 -27 26.23 2.91
    -2 6 26 29.49 2.27
    2 -6 -26 28.34 2.86
    -2 6 26 27.69 2.89
    -2 6 26 28.07 2.81
    2 -6 -26 28.76 2.94
    2 -6 -26 31.6 3.24
    -2 6 26 37 3.5
    -2 6 25 26.02 2.14
    -2 6 25 25.36 3.18
    2 -6 -25 29.5 3.2
    -2 6 25 20.86 2.44
    2 -6 -25 19.23 2.54
    2 -6 -25 23.42 2.78
    -2 6 25 20.54 2.58
    -2 6 24 5.66 1.92
    2 -6 -24 1.17 1.65
    2 -6 -24 2.81 1.88
    -2 6 24 4.15 1.38
    -2 6 24 0.92 1.93
    -2 6 24 1.13 1.45
    2 -6 -24 2.47 1.86
    -2 6 23 4.82 1.45
    2 -6 -23 4.59 1.85
    -2 6 23 3.01 2.09
    2 -6 -23 3.34 1.73
    2 -6 -23 4.58 1.86
    -2 6 23 1.11 1.49
    -2 6 22 34.37 2.84
    2 -6 -22 39.6 3.39
    2 -6 -22 35.03 3.01
    2 -6 -22 33.09 2.92
    -2 6 22 34.43 2.53
    2 -6 -21 8.14 1.89
    2 -6 -21 4.15 1.85
    -2 6 21 2.97 1.48
    2 -6 -21 3.51 1.84
    -2 6 21 2.51 1.37
    -2 6 20 4.17 1.62
    2 -6 -20 2.58 1.67
    2 -6 -20 3.45 1.65
    -2 6 20 7.07 1.51
    2 -6 -20 6 1.95
    2 6 -19 381.27 13.23
    -2 6 19 364.42 13.48
    2 -6 -19 362.9 14.55
    -2 6 19 374.79 13.92
    2 6 -18 18.95 1.66
    -2 6 18 13.05 1.95
    2 -6 -18 16 2.37
    -2 6 18 19.23 1.93
    2 6 -17 19.6 1.79
    -2 6 17 25.84 2.17
    -2 6 17 24.04 2.28
    2 6 -16 110.97 4.69
    -2 6 16 99.99 4.98
    -2 6 16 97.6 5.59
    -2 6 16 102.93 5.05
    -2 6 16 104.66 4.9
    -2 6 15 21.88 2.15
    -2 6 15 21.72 2.1
    -2 6 15 23.74 2.58
    -2 6 15 19 2.15
    2 6 -15 25.61 1.97
    -2 6 14 -0.25 1.47
    2 6 -14 1.88 1.06
    -2 6 14 0.18 1.18
    -2 6 14 1.09 1.21
    -2 6 14 0.76 1.19
    -2 6 13 18.46 1.97
    -2 6 13 15.1 2.21
    -2 6 13 17.48 1.99
    -2 6 13 20.39 2.08
    2 6 -13 19.18 1.71
    -2 6 12 39.29 3.07
    -2 6 12 42.33 2.82
    -2 6 12 39.22 2.77
    -2 6 12 36.05 2.72
    2 6 -12 39.9 2.56
    -2 6 11 56.05 3.21
    -2 6 11 46.13 3.02
    -2 6 11 51.19 3.47
    -2 6 11 49.97 3.13
    2 6 -11 45.08 2.84
    -2 6 10 180.66 7.29
    -2 6 10 175.2 7.26
    -2 6 10 171.88 7.22
    -2 6 10 165.59 7.52
    2 6 -10 169.82 6.98
    2 6 -9 15.96 1.73
    -2 6 9 15.61 1.93
    -2 6 9 14.95 1.88
    -2 6 9 14.67 1.95
    -2 6 8 182.57 7.77
    2 6 -8 194.76 7.68
    -2 6 8 188.35 7.83
    -2 6 8 200.56 8.19
    2 6 -7 79.77 4.01
    -2 6 7 83.8 4.42
    -2 6 7 79.61 4.19
    -2 6 7 75.2 4.17
    2 6 -6 118.22 5.3
    -2 6 6 113.21 5.51
    -2 6 5 887.88 30.74
    2 6 -5 909.84 30.5
    2 6 -4 28.93 2.29
    -2 6 4 32.99 2.58
    2 6 -3 13.03 1.66
    -2 6 3 14.34 1.79
    -2 6 2 5.21 1.38
    2 -6 -2 7.2 1.3
    2 6 -2 8.17 1.45
    -2 6 1 314.41 11.88
    2 6 -1 307.35 11.88
    2 -6 -1 331.05 11.96
    2 6 0 310.89 11.49
    2 -6 0 294.54 11.26
    -2 6 0 298.55 11.32
    2 -6 1 199.78 8.27
    -2 6 -1 209.88 8.35
    2 6 1 225.21 8.63
    -2 6 -2 476.98 17
    2 -6 2 474.29 16.94
    2 6 2 491.45 17.3
    -2 6 -3 12.66 1.6
    2 6 3 10.01 1.67
    2 -6 3 13.41 1.57
    2 6 4 1841.54 59.39
    2 -6 4 1746.82 58.8
    -2 6 -4 1805.24 58.87
    2 -6 5 6.95 1.25
    -2 6 -5 7.94 1.38
    2 6 5 7.72 1.53
    2 -6 6 124.63 5.3
    2 6 6 133.63 5.99
    -2 6 -6 119.37 5.3
    2 -6 7 95.15 4.41
    2 6 7 105.51 5.24
    -2 6 -7 103.28 4.54
    2 -6 8 30.65 2.03
    -2 6 -8 33.97 2.23
    2 6 8 29.63 2.56
    2 6 9 172.96 7.45
    -2 6 -9 168.19 6.62
    2 -6 9 163.45 6.56
    2 6 10 17.79 2.04
    -2 6 -10 20.06 1.71
    2 -6 10 21.39 1.62
    -2 6 -11 0.12 0.94
    2 6 11 -0.47 1.16
    2 -6 11 0.78 0.78
    -2 -6 -12 182.46 7.95
    2 6 12 173.44 7.83
    -2 -6 -12 193.3 8.06
    -2 6 -12 177.98 6.85
    2 -6 12 178.5 6.8
    2 6 13 172.88 6.12
    -2 6 -13 155.61 6.22
    -2 -6 -13 168.56 7.46
    -2 -6 -13 168.74 7.47
    2 -6 13 155.6 6.14
    2 -6 14 53.33 2.6
    -2 6 -14 54.14 2.69
    -2 -6 -14 53.39 3.73
    -2 -6 -14 48.27 3.65
    2 6 14 59.7 2.61
    2 6 15 43.18 2.14
    -2 -6 -15 41.92 3.21
    -2 -6 -15 39.97 3.26
    2 -6 15 42.56 2.13
    -2 6 -15 38.93 2.14
    -2 -6 -15 40.11 3.31
    -2 -6 -16 38.41 3.05
    -2 -6 -16 40.34 3.25
    -2 6 -16 33.97 1.93
    2 6 16 36.04 1.93
    -2 -6 -16 36.2 3.1
    -2 6 -17 2.88 0.83
    -2 -6 -17 1.54 1.45
    -2 -6 -17 4.89 1.69
    2 6 17 3.21 0.83
    -2 -6 -17 4.08 1.73
    -2 -6 -18 71.49 4.44
    2 6 18 71.38 3.11
    -2 -6 -18 72.6 4.41
    -2 -6 -18 81.36 4.62
    2 6 19 76.79 3.24
    -2 -6 -19 81.68 4.82
    -2 -6 -19 81.14 4.75
    -2 -6 -19 69.22 4.53
    -2 -6 -20 143.13 6.91
    2 6 20 134.7 5.16
    -2 -6 -20 134.2 6.74
    -2 -6 -20 139.98 6.84
    2 6 20 135.73 6.76
    -2 -6 -21 2.21 1.74
    -2 -6 -21 -1.11 1.73
    2 6 21 0.85 1.56
    2 6 21 -0.33 0.82
    -2 -6 -21 0.56 1.61
    2 6 22 12.96 2.28
    -2 -6 -22 14.92 2.48
    -2 -6 -22 16.07 2.48
    2 6 22 17.69 2.61
    -2 -6 -22 25.88 3
    2 6 23 10.12 2.19
    -2 -6 -23 11.51 2.32
    -2 -6 -23 8.88 2.15
    -2 -6 -23 13.67 2.47
    2 6 23 13.22 2.28
    2 6 24 79.74 4.81
    -2 -6 -24 73.74 4.82
    -2 -6 -24 74.57 4.9
    2 6 24 82 5.02
    -2 -6 -24 69.6 4.83
    2 6 25 114.92 6.23
    -2 -6 -25 106.21 6.1
    -2 -6 -25 106.59 6.09
    -2 6 -25 107.14 5.56
    2 6 25 101.4 6.03
    -2 -6 -25 124.84 6.32
    -2 6 -26 8.88 2.1
    2 6 26 6.69 2.46
    2 6 26 5.31 2.12
    -2 -6 -26 13.27 2.41
    -2 -6 -26 6.11 2.24
    -2 -6 -26 8.69 2.27
    2 6 27 -0.59 2.36
    -2 6 -27 -1.13 1.71
    -2 -6 -27 1.23 1.92
    -2 -6 -27 0.94 2.12
    2 6 27 0.32 2.01
    -2 -6 -27 0.32 2.14
    2 6 28 5.47 2.19
    -2 6 -28 3.85 1.99
    -2 -6 -28 3.52 2.16
    2 6 28 4.33 1.32
    -2 -6 -28 8.73 2.14
    2 6 28 2.72 2.47
    -2 -6 -28 2.92 2.25
    -2 -6 -29 0.65 2.47
    -2 -6 -29 2.98 2.17
    2 6 29 -0.65 1.89
    2 6 29 2.16 2.63
    -2 -6 -29 4.44 2.21
    2 6 29 1.84 1.24
    -2 6 -29 2.73 1.86
    -2 6 -30 85.33 4.94
    2 6 30 103.94 5.95
    2 6 30 85.91 5.66
    -2 6 -30 85.78 6.2
    -2 6 -30 95.71 6.49
    -2 -6 -30 101.09 5.94
    -2 -6 -30 86.82 5.63
    -2 -6 -30 88.51 5.52
    2 6 30 93.81 4.22
    -2 -6 -31 30.35 3.37
    2 6 31 29.92 2.2
    -2 6 -31 29.66 4.18
    -2 6 -31 37.72 4.6
    -2 6 -31 23.8 2.78
    -2 -6 -31 33.5 3.62
    2 6 31 36.75 3.68
    -2 -6 -31 31.73 3.67
    2 6 31 30.09 3.71
    -2 6 -32 56.5 5.28
    -2 6 -32 48.59 3.68
    2 6 32 57.74 4.64
    -2 -6 -32 55.09 4.5
    -2 6 -32 59.99 5.31
    2 6 32 51.06 2.88
    -2 -6 -32 64.53 4.63
    2 6 32 61.96 4.64
    -2 -6 -32 59.67 4.62
    -2 -6 -33 18.4 3.18
    2 6 33 15.62 3.01
    -2 6 -33 14.01 3.57
    -2 -6 -33 20.33 3.35
    2 6 33 20.62 3.41
    -2 6 -33 13.65 3.7
    2 6 33 17.22 1.66
    -2 -6 -33 22.15 3.1
    -2 6 -33 20.11 2.57
    2 6 33 10.81 3.19
    -2 -6 -34 15.12 3.37
    -2 6 -34 4.89 2.06
    2 6 34 7.43 2.97
    2 6 34 6.19 3.06
    2 6 34 11.85 1.4
    2 6 34 10.57 3.03
    -2 -6 -34 16.03 3.33
    -2 6 -34 12.35 3.8
    -2 6 -34 10.77 3.73
    -2 -6 -34 14.65 2.81
    2 6 35 249.17 10.92
    -2 -6 -35 237.42 10.96
    2 6 35 252.57 11.09
    -2 6 -35 227.65 9.73
    2 6 35 259.76 11.1
    -2 6 -35 237.66 11.42
    2 6 35 221.65 8.39
    -2 6 -35 223.56 11.32
    -2 -6 -35 265.72 10.98
    -2 -6 -35 255.29 11.19
    -2 6 -36 233.22 9.94
    2 6 36 259.86 11.28
    2 6 36 269.01 11.37
    2 6 36 231.67 11.1
    -2 6 -36 233.91 11.7
    -2 -6 -36 280.16 11.41
    2 6 36 254.92 8.56
    -2 -6 -36 256.85 11.46
    -2 -6 -36 260.49 11.51
    2 6 36 228.33 8.49
    -2 6 -36 229.97 11.69
    -2 6 -37 26.05 4.69
    2 6 37 20.21 1.32
    -2 -6 -37 24.78 3.43
    -2 6 -37 30.23 4.39
    -2 -6 -37 28.68 4.11
    2 6 37 23.89 3.68
    2 6 37 29.9 3.93
    2 6 37 34.62 3.77
    -2 6 -37 24.64 2.78
    -2 -6 -37 40.38 4.44
    2 6 37 20.14 1.31
    -2 -6 -38 148.58 7.86
    -2 6 -38 130.25 8.47
    -2 6 -38 149.78 8.79
    2 6 38 151.79 8.23
    2 6 38 172.28 8.48
    2 6 38 149.1 7.94
    -2 -6 -38 147.17 8.18
    -2 6 -38 140.95 6.7
    -2 -6 -38 140.67 8.09
    2 6 39 159.06 8.75
    -2 6 -39 170.54 7.39
    -2 6 -39 154.1 9.24
    -2 -6 -39 172.78 8.53
    2 6 39 153.77 8.62
    -2 -6 -39 170.74 8.95
    -2 6 -39 140.69 9.04
    -2 -6 -39 179.16 9.04
    2 6 39 168.32 8.6
    -2 -6 -40 8.26 3.32
    -2 6 -40 4.1 4.1
    -2 6 -40 5.72 2.08
    -2 -6 -40 3.3 2.68
    2 6 40 -2.27 3.42
    2 6 40 2.25 2.6
    -2 -6 -40 2.09 3.02
    2 6 40 3.79 3.25
    -2 6 -40 6.39 4.2
    -2 -6 -41 0.42 3.03
    -2 6 -41 -2.09 2.11
    2 6 41 2.27 2.72
    -2 6 -41 -1.86 3.58
    2 6 41 -2.31 3.6
    -2 -6 -41 4.69 2.78
    2 6 41 1.16 3.09
    -2 6 -41 -3.26 4.03
    -2 -6 -42 6.45 3.53
    -2 6 -42 5.71 4.24
    -2 -6 -42 7.4 3.19
    2 6 42 2.74 3.58
    -2 6 -42 6.66 4.17
    2 6 42 0.77 2.89
    -2 6 -42 5.37 2.03
    2 6 42 8.22 3.43
    -2 6 -43 31.92 2.96
    2 6 43 33.01 4.68
    2 6 43 37.28 4.33
    2 6 43 29.41 4.48
    -2 6 -43 32.06 5.1
    -2 6 -43 33.04 5.26
    -2 -6 -43 30.18 4.44
    -2 -6 -43 32.01 4.4
    -2 6 -44 -0.99 4.12
    -2 6 -44 1.98 4.07
    2 6 44 -4.84 3.98
    -2 -6 -44 4.53 3.54
    -2 6 -44 3.39 1.95
    2 6 44 0.4 3.74
    -2 -6 -44 1.79 3.18
    2 6 44 -0.79 3.05
    -2 6 -45 21.7 4.85
    -2 -6 -45 31.9 4.53
    -2 -6 -45 23.99 4.28
    -2 6 -45 25.76 5
    2 6 45 26.58 3.95
    -2 -6 -46 1.39 3.32
    -2 -6 -46 -0.47 3.34
    2 6 46 -0.4 3.17
    -2 6 -46 -1.03 4.26
    -2 6 -46 2.06 4.5
    -2 7 45 21.78 4.38
    -2 7 45 20.34 4.08
    2 7 -45 17.06 4.89
    2 -7 -45 19.07 3.85
    2 -7 -45 19.88 3.78
    2 -7 -45 18.1 3.83
    2 7 -45 16.09 4.44
    -2 7 45 14.73 3.96
    -2 7 44 6.57 3.47
    2 -7 -44 13.25 3.34
    -2 7 44 11.82 3.71
    2 -7 -44 16.71 3.64
    2 7 -44 11.77 4.31
    2 7 -44 12.23 4.22
    2 -7 -44 14.65 3.83
    -2 7 44 15.23 3.84
    2 -7 -43 3.05 2.86
    2 7 -43 3.56 4.04
    -2 7 43 3.75 3.1
    2 7 -43 5.8 4.31
    2 -7 -43 3.32 3.11
    -2 7 43 0.34 3.25
    2 -7 -43 5.2 3.04
    -2 7 43 1.73 3.33
    -2 7 42 5.04 3.25
    -2 7 42 8.56 3.48
    2 -7 -42 5.18 2.94
    2 -7 -42 7.67 2.98
    -2 7 42 2.35 3.36
    2 7 -42 13.15 4.42
    2 7 -42 7 3.88
    2 -7 -42 8.71 3.17
    2 -7 -41 17.56 3.66
    2 -7 -41 17.46 3.37
    2 7 -41 21.93 4.44
    2 7 -41 16.4 4.55
    -2 7 41 16.84 3.69
    -2 7 41 8.26 3.51
    2 -7 -41 18.29 3.27
    -2 7 41 19.03 3.86
    2 -7 -40 2.1 2.84
    2 7 -40 2.96 3.64
    2 -7 -40 3.87 2.68
    -2 7 40 6.69 3.22
    -2 7 40 -2.92 3.16
    2 -7 -40 -1.27 2.73
    -2 7 40 -1.3 3.14
    -2 7 40 0.04 0.6
    2 7 -40 2.55 4
    -2 7 39 11.19 3.45
    -2 7 39 20.28 3.83
    2 7 -39 11.62 3.86
    -2 7 39 9.44 1.24
    2 7 -39 10.46 4.05
    -2 7 39 14.61 3.55
    2 -7 -39 12.8 3.05
    2 -7 -39 17.95 3.33
    2 -7 -39 13.05 3.04
    -2 7 38 7.78 3
    -2 7 38 1.89 2.86
    2 -7 -38 -0.34 2.61
    -2 7 38 4.97 2.8
    2 -7 -38 0.41 2.52
    -2 7 38 4.99 1.23
    2 -7 -38 6.74 2.88
    2 -7 -37 2.03 2.54
    -2 7 37 0.2 1.2
    -2 7 37 1.24 2.74
    -2 7 37 2.74 2.73
    2 -7 -37 0.33 2.43
    2 -7 -37 -0.99 2.59
    -2 7 37 2.84 2.92
    -2 7 36 15.85 3.2
    2 -7 -36 14.72 3.16
    -2 7 36 24.05 3.81
    2 -7 -36 14.62 3.07
    -2 7 36 18.52 3.26
    2 -7 -36 16.02 3.28
    -2 7 36 15.91 1.74
    2 -7 -35 12.76 3.17
    -2 7 35 8.54 2.71
    -2 7 35 8.99 3.09
    -2 7 35 17.41 3.43
    -2 7 35 12.73 1.76
    2 -7 -35 13.48 3.19
    2 -7 -35 10.25 2.95
    2 7 -35 12.5 0.99
    2 7 -35 14.33 0.96
    -2 7 34 215.61 10.6
    -2 7 34 225.24 10.08
    -2 7 34 225.96 8.46
    2 7 -34 217.52 7.73
    2 -7 -34 227.68 10.21
    2 -7 -34 246.58 10.89
    -2 7 34 235.3 10.02
    2 7 -34 221.57 7.79
    2 -7 -34 220.17 10.13
    2 7 -33 1.62 1.09
    2 -7 -33 9.53 3.34
    -2 7 33 3.48 2.91
    2 7 -33 2.86 0.97
    -2 7 33 9.39 2.93
    2 -7 -33 3.07 2.55
    -2 7 33 4.4 1.46
    2 -7 -33 8.66 3.47
    2 -7 -32 372.7 15.09
    2 7 -32 385.67 13.02
    2 7 -32 381.51 13.06
    -2 7 32 382.39 15.82
    -2 7 32 389.78 14.93
    2 -7 -32 361.16 15.09
    -2 7 32 371.27 13.58
    2 -7 -32 384.24 15.75
    -2 7 32 392.38 14.89
    2 -7 -31 76.7 5.35
    -2 7 31 84.37 5.09
    2 -7 -31 89.17 5.71
    -2 7 31 91.65 6.05
    2 7 -31 81.38 3.79
    -2 7 31 83.05 4.21
    -2 7 31 89.98 5.35
    2 7 -31 89.22 3.7
    2 -7 -31 88.04 5.79
    2 7 -30 27.25 1.86
    -2 7 30 32.61 2.51
    -2 7 30 25.19 3.64
    2 -7 -30 33.15 3.55
    -2 7 30 30.87 3.42
    2 -7 -30 30.61 3.3
    -2 7 30 23.33 2.93
    2 -7 -30 34.97 3.81
    -2 7 29 11.05 2.36
    2 -7 -29 14.3 2.66
    -2 7 29 13.15 3.18
    2 -7 -29 11.11 2.64
    2 -7 -29 18.5 2.96
    2 7 -29 12.39 1.41
    -2 7 29 14.25 2.69
    -2 7 29 13.35 1.98
    2 -7 -28 77.99 5.38
    2 7 -28 84.33 3.75
    2 -7 -28 72.65 4.97
    -2 7 28 87 4.96
    2 -7 -28 86.21 5.23
    -2 7 28 82.57 5.62
    -2 7 28 77.08 4.97
    -2 7 28 85.75 4.27
    -2 7 27 7.36 2.45
    2 -7 -27 12.97 2.52
    -2 7 27 9.88 1.83
    2 -7 -27 8.11 2.56
    2 -7 -27 11.52 2.47
    -2 7 27 8.66 2.23
    -2 7 27 9.88 2.93
    2 7 -27 12.36 1.46
    2 -7 -26 0.54 2.09
    2 -7 -26 -0.35 2.12
    -2 7 26 0.73 1.89
    2 7 -26 0.62 1.06
    -2 7 26 2.22 1.5
    2 -7 -26 -1.63 2.08
    -2 7 26 0.35 2.46
    -2 7 26 2.98 2
    -2 7 25 7.51 2.6
    2 -7 -25 10.12 2.37
    2 -7 -25 7.52 2.23
    -2 7 25 10.01 2.31
    -2 7 25 10.1 1.82
    2 -7 -25 11.89 2.43
    -2 7 25 12.05 2.22
    2 7 -25 10.47 1.41
    -2 7 24 14.85 2.39
    2 -7 -24 13.78 2.62
    2 -7 -24 11.01 2.4
    2 -7 -24 10.66 2.36
    -2 7 24 8.53 1.81
    2 7 -24 10.56 1.43
    -2 7 24 9.51 2.1
    -2 7 23 177.83 7.5
    -2 7 23 174.05 7.85
    -2 7 23 169.63 7.84
    2 -7 -23 184.67 8.65
    2 7 -23 187.27 7.12
    -2 7 22 -0.69 1.64
    -2 7 22 -0.47 1.7
    2 7 -22 0.14 1.08
    -2 7 22 3.89 1.58
    2 -7 -22 0.32 1.68
    -2 7 21 1.14 1.59
    -2 7 21 2.03 1.56
    -2 7 21 1.67 1.5
    2 -7 -21 1.6 1.85
    2 7 -21 3.5 1.2
    2 -7 -20 24.78 2.88
    2 7 -20 25.73 2.07
    -2 7 20 23.43 2.6
    -2 7 20 23.89 2.31
    -2 7 20 23.98 2.45
    2 -7 -19 41.9 3.58
    -2 7 19 47.18 3.33
    2 7 -19 48.68 2.89
    -2 7 19 49.43 3.23
    2 7 -18 50.11 3.01
    -2 7 18 55.73 3.55
    2 -7 -18 59.58 4.15
    -2 7 18 42.26 3.91
    -2 7 17 65.4 3.99
    2 -7 -17 67.36 4.5
    2 7 -17 75.24 3.75
    -2 7 17 67.19 4.55
    2 7 -16 129.18 5.51
    -2 7 16 120.75 5.82
    2 -7 -16 112.06 6.28
    -2 7 16 122.65 6.37
    2 7 -15 12.98 1.64
    -2 7 15 13.25 1.97
    2 -7 -15 8.85 1.88
    -2 7 15 12.96 2.21
    2 -7 -14 138.39 6.76
    -2 7 14 130.22 6.18
    -2 7 14 125.67 6.55
    2 7 -14 139.27 5.93
    -2 7 13 227.89 9.11
    -2 7 13 216.97 9.52
    2 7 -13 218.26 8.71
    2 7 -12 64.2 3.58
    -2 7 12 62.97 3.83
    -2 7 12 65.04 4.19
    2 7 -11 180.95 7.45
    -2 7 11 178.33 8.13
    -2 7 11 180.12 7.66
    2 7 -10 2.74 1.22
    -2 7 10 2.81 1.52
    2 7 -9 7.96 1.42
    -2 7 9 9.75 1.86
    -2 7 8 31.06 2.81
    2 7 -8 32.56 2.47
    -2 7 7 25.42 2.42
    2 7 -7 17.21 1.89
    2 7 -6 0.97 1.18
    -2 7 6 2.11 1.46
    2 7 -5 227 9.05
    -2 7 5 215.61 9.17
    2 7 -4 98.08 4.94
    -2 7 4 96.61 4.99
    -2 7 3 36.66 2.87
    2 7 -3 36.78 2.79
    -2 7 2 236.68 9.68
    2 7 -2 243.76 9.69
    -2 7 1 69.25 4
    2 7 -1 66.88 3.98
    2 7 0 48 3.23
    -2 7 0 39.79 2.92
    2 -7 0 38.63 2.76
    2 -7 1 -0.19 1.1
    -2 7 -1 1.39 1.3
    2 7 1 0.22 1.2
    2 -7 2 8.64 1.5
    -2 7 -2 8.9 1.54
    2 7 2 9.01 1.71
    2 7 3 87.51 4.76
    -2 7 -3 90.4 4.5
    2 -7 3 86.3 4.42
    -2 7 -4 3.47 1.28
    2 7 4 2.09 1.36
    2 -7 4 2.65 1.19
    2 7 5 40.98 3.12
    2 -7 5 41.72 2.75
    -2 7 -5 45.14 2.85
    -2 7 -6 91.96 4.31
    2 7 6 78.08 4.51
    2 -7 6 76.86 4.02
    -2 7 -7 12.32 1.62
    2 -7 7 13.71 1.58
    2 7 7 16.84 2.1
    2 7 8 113.04 5.97
    -2 7 -8 136.01 5.59
    2 -7 8 121.07 5.4
    2 -7 9 0.75 0.95
    -2 7 -9 -0.94 1.25
    2 7 9 -1.52 1.35
    2 -7 10 111.57 4.99
    -2 7 -10 115.43 5.09
    2 7 10 114.62 5.87
    -2 7 -11 369.77 12.92
    2 -7 11 347.74 12.76
    2 7 11 357.31 13.89
    -2 7 -12 4.02 1.2
    2 7 12 7.46 1.73
    2 -7 12 7.82 1.26
    2 -7 13 3.15 0.96
    2 7 13 1.63 1.41
    -2 7 -13 1.32 1.11
    2 7 14 194.16 8.83
    -2 -7 -14 199.69 8.75
    2 -7 14 188.79 7.49
    2 7 14 206.95 7.41
    -2 7 -14 195.04 7.56
    2 7 15 20.52 1.58
    -2 7 -15 20 1.71
    2 -7 15 18.26 1.59
    -2 -7 -15 22.35 2.55
    -2 7 -16 21.3 1.77
    -2 -7 -16 30.61 2.98
    2 7 16 27.28 1.81
    -2 -7 -16 21.47 2.79
    -2 -7 -16 28.95 2.98
    -2 7 -17 1.68 0.95
    -2 -7 -17 0.57 1.52
    -2 -7 -17 3.68 2
    2 7 17 1.12 0.88
    -2 -7 -17 -0.28 1.61
    -2 -7 -18 79.76 4.89
    -2 -7 -18 72.71 4.75
    2 7 18 86.46 3.55
    -2 -7 -18 81.13 4.94
    -2 7 -18 73.48 3.39
    2 7 19 18.61 1.51
    -2 7 -19 19.51 1.48
    -2 -7 -19 21.59 2.73
    -2 -7 -19 18.78 2.7
    -2 -7 -19 21.02 2.8
    2 7 20 37.39 2.1
    -2 -7 -20 35.4 3.44
    -2 -7 -20 32.8 3.36
    2 7 20 39.48 3.46
    -2 -7 -20 37.89 3.35
    -2 -7 -21 11.31 2.38
    -2 -7 -21 11.2 2.55
    2 7 21 10.63 1.23
    2 7 21 9.05 2.16
    -2 -7 -21 7.58 2.43
    2 7 21 8.67 2.08
    -2 -7 -22 153.26 7.93
    -2 -7 -22 164.2 8.11
    2 7 22 167.96 6.29
    -2 -7 -22 167.4 8.08
    2 7 22 159.72 7.94
    2 7 22 184.24 8.34
    -2 -7 -23 3.15 2.08
    -2 -7 -23 3.44 2.18
    2 7 23 2.13 1.04
    -2 -7 -23 1.26 2.02
    2 7 23 2.96 2.24
    2 7 23 -0.32 1.98
    -2 -7 -24 298.31 12.73
    2 7 24 325.92 13.07
    -2 -7 -24 311.53 12.89
    -2 -7 -24 297.11 12.8
    2 7 24 311.82 12.72
    2 7 25 3.67 2.14
    -2 -7 -25 8.42 2.6
    2 7 25 2.69 2.03
    -2 -7 -25 6.84 2.28
    -2 -7 -25 5.54 2.39
    -2 -7 -26 54.8 4.43
    2 7 26 60.56 4.42
    -2 -7 -26 61.37 4.57
    2 7 26 54.84 4.53
    -2 -7 -26 59.54 4.5
    2 7 27 59.42 4.7
    -2 -7 -27 63.55 4.81
    -2 -7 -27 69.9 4.88
    -2 -7 -27 56.43 4.62
    2 7 27 62.6 4.77
    2 7 28 0.32 2.61
    -2 -7 -28 5.86 2.44
    -2 7 -28 7.85 2.32
    2 7 28 9.86 2.72
    -2 -7 -28 9.54 2.62
    -2 -7 -28 6.84 2.65
    -2 7 -29 145.45 7.05
    -2 -7 -29 148.19 7.78
    2 7 29 142.45 7.75
    2 7 29 135.57 7.61
    -2 -7 -29 137.25 7.6
    -2 -7 -29 157 7.81
    -2 -7 -30 7.15 2.74
    2 7 30 5.78 2.42
    -2 -7 -30 4.97 2.72
    -2 -7 -30 3.5 2.29
    -2 7 -30 4.42 2.25
    2 7 30 2.99 2.56
    2 7 31 4.39 2.9
    2 7 31 2.2 2.44
    -2 -7 -31 1.09 2.46
    -2 -7 -31 3.97 2.61
    -2 -7 -31 1.07 2.08
    2 7 31 0.99 1.43
    -2 7 -31 1.04 2.1
    2 7 32 124.24 7.11
    2 7 32 127 7.22
    -2 -7 -32 126.49 7.17
    -2 -7 -32 140.14 7.32
    -2 -7 -32 121.06 7.15
    -2 7 -32 113.71 6.3
    2 7 32 124.63 5.51
    -2 -7 -33 26.21 3.65
    2 7 33 21.98 3.55
    -2 7 -33 21.75 4.21
    -2 -7 -33 18.95 3.07
    -2 7 -33 13.55 2.6
    2 7 33 18.87 3.22
    2 7 33 15 1.94
    -2 7 -33 18.3 4.11
    -2 -7 -33 21.2 3.47
    2 7 34 26.44 2.23
    2 7 34 39.39 4.22
    -2 7 -34 29.9 3.3
    -2 7 -34 41.55 4.8
    -2 -7 -34 32.79 3.91
    2 7 34 33.3 3.89
    -2 7 -34 35.61 4.84
    -2 -7 -34 28.17 3.83
    -2 -7 -34 29.94 3.59
    -2 7 -35 3.32 2.18
    -2 7 -35 3.78 3.55
    -2 7 -35 5.91 3.84
    -2 -7 -35 0.37 2.42
    2 7 35 1.39 1.25
    2 7 35 -0.37 3.21
    2 7 35 0.39 2.6
    -2 -7 -35 8.93 3.14
    -2 -7 -35 4.33 3.04
    2 7 35 3.97 2.94
    -2 7 -36 75.27 4.62
    -2 -7 -36 65.71 5.29
    2 7 36 65.54 5.55
    2 7 36 70.44 5.41
    -2 7 -36 82.41 6.39
    2 7 36 71.07 5.41
    -2 7 -36 70.97 6.15
    -2 -7 -36 66.84 5.33
    -2 -7 -36 71.31 5.31
    2 7 36 60.59 3.25
    2 7 37 2.23 3.06
    2 7 37 -1.98 2.55
    -2 -7 -37 1.92 2.55
    -2 -7 -37 -0.4 2.79
    -2 7 -37 3.07 3.96
    -2 7 -37 -1.76 2.22
    2 7 37 0.1 1.19
    -2 7 -37 0.88 3.92
    2 7 37 -2.65 3.16
    -2 -7 -37 4.9 2.93
    2 7 37 0.61 1.15
    -2 7 -38 11.63 4.04
    -2 -7 -38 14.95 3.6
    2 7 38 5.76 3.16
    2 7 38 7.52 3.44
    2 7 38 19.18 3.41
    -2 -7 -38 15.15 3.08
    -2 -7 -38 10.64 3.45
    2 7 38 7.86 1.29
    2 7 38 8.34 1.3
    -2 7 -38 10.27 2.56
    -2 7 -38 9.39 3.79
    -2 -7 -39 102.12 6.3
    2 7 39 77.2 3.45
    2 7 39 82.92 6.24
    2 7 39 97.44 6.33
    -2 -7 -39 96.67 6.62
    -2 7 -39 95.37 7.05
    2 7 39 89.26 3.52
    -2 -7 -39 107.84 6.73
    -2 7 -39 111.81 5.53
    -2 7 -39 76.6 6.7
    2 7 39 95.52 6.32
    2 7 40 85.55 5.99
    -2 7 -40 93.73 4.84
    2 7 40 57.06 2.28
    -2 7 -40 77.13 6.43
    2 7 40 52.9 2.25
    -2 -7 -40 86.98 6.07
    -2 7 -40 99.6 6.81
    -2 -7 -40 97.75 6.23
    2 7 40 91.55 6.14
    2 7 40 94.92 5.97
    -2 -7 -41 0.88 3.48
    -2 -7 -41 2.16 3.64
    -2 7 -41 -1.9 3.92
    -2 7 -41 0.95 3.88
    2 7 41 2.46 2.84
    -2 7 -41 -1.46 2.23
    2 7 41 -0.4 3.57
    2 7 41 3.17 3.28
    -2 -7 -42 7.48 3.35
    2 7 42 14.07 3.48
    -2 7 -42 18.38 4.54
    -2 7 -42 15.1 2.8
    2 7 42 6.87 3.85
    -2 7 -42 17.94 4.58
    -2 -7 -42 10.71 3.56
    2 7 42 14.99 4.03
    -2 7 -43 -0.49 4.18
    -2 -7 -43 -0.9 3.24
    -2 7 -43 0.47 2.19
    -2 -7 -43 -0.45 3.46
    -2 7 -43 0.49 4.05
    2 7 43 -1.68 3.01
    -2 -7 -44 0.46 3.18
    -2 7 -44 3.26 2.28
    2 7 44 -1.7 3.33
    -2 7 -44 -1.01 4.2
    -2 -7 -44 3.24 3.36
    -2 7 -44 5.03 4.28
    2 8 -43 3.7 4.14
    -2 8 43 1.42 3.54
    -2 8 43 0.71 3.5
    2 -8 -43 5.45 3.38
    2 8 -43 2.78 4.14
    2 -8 -43 4.65 3.2
    -2 8 43 3.7 3.58
    2 8 -42 2.75 4.12
    2 -8 -42 0.77 2.87
    2 -8 -42 -0.92 2.94
    -2 8 42 -1.37 3.35
    2 -8 -42 2.29 3.18
    -2 8 42 -2.09 3.82
    -2 8 42 -0.76 0.81
    -2 8 42 -3.15 3.57
    -2 8 42 -0.87 0.82
    2 8 -42 4.09 4.06
    -2 8 41 7.19 3.31
    2 8 -41 18.37 4.46
    -2 8 41 2.76 3.22
    2 8 -41 6.33 4.2
    2 -8 -41 7.15 3.37
    2 -8 -41 11.34 3.37
    -2 8 41 6.04 1.25
    2 -8 -41 8.3 3.43
    -2 8 41 6.34 3.44
    -2 8 40 48.44 5.11
    -2 8 40 46 4.67
    -2 8 40 51.52 4.82
    2 -8 -40 48.86 4.81
    2 -8 -40 50.83 4.95
    -2 8 40 49.77 2.65
    2 -8 -40 46.77 4.67
    -2 8 39 21.35 4
    -2 8 39 24.92 3.94
    2 -8 -39 12.48 3.49
    -2 8 39 19.48 3.51
    2 -8 -39 21.85 3.99
    2 -8 -39 20.46 3.66
    -2 8 39 15.18 1.84
    -2 8 38 42.38 2.76
    -2 8 38 45.6 4.51
    2 -8 -38 44.06 4.55
    2 -8 -38 46.85 4.77
    2 -8 -38 47.51 4.47
    -2 8 38 57.71 5.26
    -2 8 38 37.18 4.4
    -2 8 37 14.16 3.39
    -2 8 37 5.24 3.07
    -2 8 37 11 1.78
    2 -8 -37 11.28 3.38
    -2 8 37 9.59 3.54
    2 -8 -37 10.04 3.1
    2 -8 -37 12.04 3.03
    2 -8 -36 7.98 2.93
    2 -8 -36 3.84 2.61
    -2 8 36 7.33 3.46
    2 -8 -36 6.9 3.1
    -2 8 36 4.77 2.72
    -2 8 36 3.39 1.71
    -2 8 36 0.64 2.91
    2 -8 -35 6.87 2.84
    2 -8 -35 5.12 2.85
    -2 8 35 5.29 1.75
    2 -8 -35 6.38 2.67
    -2 8 35 13.13 3.01
    -2 8 35 2.56 2.94
    -2 8 34 2.12 1.65
    2 -8 -34 2.1 2.39
    -2 8 34 9.22 2.62
    2 8 -34 3.85 0.84
    2 8 -34 4.77 1.03
    2 -8 -34 7.1 2.69
    -2 8 34 0.84 2.81
    2 -8 -34 6.05 2.91
    -2 8 34 6.3 2.43
    -2 8 33 1.86 1.66
    2 8 -33 3.42 1.29
    2 8 -33 1.58 0.9
    -2 8 33 3.03 2.7
    2 -8 -33 5.95 2.82
    2 -8 -33 3.33 2.45
    -2 8 33 -1.97 2.33
    -2 8 33 -1.66 2.92
    2 -8 -33 3.31 2.57
    2 8 -32 30.16 1.82
    2 -8 -32 22.63 3.42
    -2 8 32 26.82 3.51
    2 -8 -32 23.42 3.43
    2 -8 -32 33.87 3.85
    -2 8 32 26.29 3.76
    -2 8 32 30.06 2.63
    -2 8 32 25.87 3.16
    -2 8 31 -0.82 2.08
    -2 8 31 0.88 2.55
    2 8 -31 1.88 1
    -2 8 31 -3.65 3.04
    2 -8 -31 1.94 2.7
    2 -8 -31 -0.4 2.46
    -2 8 31 1.98 1.63
    2 -8 -31 -0.64 2.47
    -2 8 30 0.54 2.11
    -2 8 30 7.6 3.03
    -2 8 30 2.89 2.63
    2 8 -30 2.38 1.1
    -2 8 30 2.77 1.63
    2 -8 -30 1.98 2.38
    -2 8 29 27.19 3.8
    2 -8 -29 20.33 3.18
    2 8 -29 23.27 1.88
    -2 8 29 22.82 3
    -2 8 29 20.85 2.39
    -2 8 29 24.46 3.23
    -2 8 28 44.99 3.82
    2 -8 -28 42.76 4.14
    2 8 -28 51.41 2.69
    -2 8 28 37.97 4.24
    -2 8 28 41.03 3.12
    -2 8 28 38.05 3.48
    2 8 -27 21.97 1.93
    -2 8 27 23.47 2.5
    2 -8 -27 24.68 3.24
    -2 8 27 21.37 3.51
    -2 8 27 25.07 3.11
    -2 8 27 22.1 2.86
    2 8 -26 58.56 3.19
    2 -8 -26 57.25 4.64
    -2 8 26 64.57 5.07
    -2 8 26 68.02 3.88
    -2 8 26 65.1 4.37
    -2 8 26 44.04 3.79
    2 -8 -25 64.19 4.9
    -2 8 25 60.72 4.34
    2 8 -25 64.25 3.4
    -2 8 25 61.9 4.2
    -2 8 25 67.23 3.98
    2 8 -24 61.86 3.46
    -2 8 24 68.96 4.39
    -2 8 24 74.65 4.59
    2 -8 -24 62.53 4.87
    -2 8 24 67.13 4.09
    -2 8 23 330.8 12.93
    -2 8 23 358.21 12.77
    2 -8 -23 327.3 13.83
    2 8 -23 315.06 12.06
    -2 8 23 328.82 13.07
    2 -8 -22 -0.35 1.95
    2 8 -22 0.96 1.28
    -2 8 22 1.46 1.85
    -2 8 22 1.28 1.75
    -2 8 22 -1.55 2.15
    -2 8 21 32.65 2.9
    -2 8 21 30.18 2.87
    2 -8 -21 29.82 3.31
    -2 8 21 35.24 3.15
    2 8 -21 26.19 2.31
    -2 8 20 36.62 2.99
    2 -8 -20 31.74 3.26
    -2 8 20 24.08 2.83
    -2 8 20 32.91 2.97
    2 8 -20 29.29 2.38
    2 -8 -19 102.05 5.88
    -2 8 19 94.68 5.81
    -2 8 19 97.07 5.2
    2 8 -19 95.79 4.69
    -2 8 19 92.53 5.27
    -2 8 18 45.8 4
    -2 8 18 41.8 3.37
    2 -8 -18 33.65 3.47
    -2 8 18 44.7 3.45
    2 8 -18 42.11 2.86
    -2 8 18 43.11 3.28
    -2 8 17 27.95 2.72
    -2 8 17 27.76 2.81
    2 -8 -17 31.47 3.11
    -2 8 17 34.35 3.25
    -2 8 17 26.42 2.73
    2 8 -17 24 2.3
    -2 8 16 3 1.64
    -2 8 16 6.31 2.15
    -2 8 16 4.86 1.83
    2 -8 -16 7.65 2.04
    -2 8 16 5.91 1.85
    2 8 -16 7.8 1.61
    -2 8 15 57.93 4.1
    2 -8 -15 46.61 3.73
    -2 8 15 38.97 3.2
    -2 8 15 45.09 3.41
    -2 8 15 39.98 3.34
    2 8 -15 43.25 2.98
    2 -8 -14 13.81 2.27
    -2 8 14 13.2 2.25
    -2 8 14 12.07 2.22
    -2 8 14 14.61 2.45
    2 8 -14 11.61 1.78
    -2 8 14 16.8 2.29
    -2 8 13 143.09 6.69
    -2 8 13 138.4 6.52
    2 8 -13 139.73 6.29
    -2 8 13 138.46 6.65
    -2 8 13 132.92 6.94
    -2 8 12 0.49 1.69
    -2 8 12 2.25 1.53
    -2 8 12 2.94 1.85
    -2 8 12 -0.48 1.7
    2 8 -12 -1.01 1.33
    -2 8 11 44.4 3.68
    -2 8 11 47.32 3.53
    -2 8 11 47.63 3.54
    2 8 -11 48.58 3.21
    -2 8 10 9.07 2.02
    2 8 -10 9.81 1.65
    -2 8 9 75.19 4.68
    2 8 -9 78.03 4.29
    -2 8 8 195.06 8.9
    2 8 -8 206.62 8.53
    -2 8 7 409.89 15.99
    2 8 -7 429.33 15.62
    -2 8 6 97.64 5.51
    2 -8 -6 100.85 5.46
    2 8 -6 110.24 5.33
    -2 8 5 248.3 10.34
    2 -8 -5 243.62 10.22
    2 8 -5 250.61 10.09
    2 -8 -4 13.41 1.94
    2 8 -4 12.94 2.06
    -2 8 4 18.49 2.22
    -2 8 3 30.25 2.79
    2 -8 -3 31.04 2.77
    2 8 -3 35.88 2.87
    -2 8 2 2.67 1.59
    2 8 -2 -0.48 1.34
    -2 8 1 87.02 4.8
    2 8 -1 88.69 4.93
    2 8 0 158.97 7.48
    -2 8 0 178.42 7.64
    -2 8 -1 32.71 2.75
    2 8 1 23.84 2.63
    -2 8 -2 8.43 1.67
    2 8 2 9.08 1.78
    2 8 3 242.09 10.37
    2 8 3 252.67 10.27
    2 8 3 233.38 10.3
    -2 8 -3 249.81 9.95
    -2 8 -4 82.87 4.43
    2 8 4 74.51 4.82
    2 8 4 81.59 4.94
    2 8 4 79.77 4.72
    -2 8 -5 516.61 18.31
    2 8 5 513.9 18.89
    2 8 5 505.74 19
    2 8 5 498.25 18.97
    2 8 6 146.26 7.13
    2 8 6 147.2 6.95
    2 8 6 137.42 7.01
    2 -8 6 136.49 6.29
    -2 8 -6 146.9 6.5
    2 -8 7 107.89 5.23
    -2 8 -7 111.28 5.32
    2 8 7 113.38 5.9
    2 -8 8 292.62 11.04
    -2 8 -8 280.9 11.04
    2 8 8 296.12 11.86
    2 8 9 222.86 9.92
    2 -8 9 231.7 9.07
    -2 8 -9 232.08 9.15
    2 8 10 5.74 1.75
    -2 8 -10 4.28 1.51
    -2 -8 -10 9.54 2.12
    2 -8 10 5.15 1.37
    2 -8 11 12.82 1.67
    -2 -8 -11 14.24 2.35
    2 8 11 13.41 2.26
    -2 8 -11 9.16 1.72
    2 8 12 20.73 2.57
    2 -8 12 18.74 1.89
    -2 8 -12 21.67 2.11
    -2 -8 -12 25.49 2.77
    -2 -8 -13 53.26 3.9
    -2 8 -13 53.13 3.17
    2 8 13 44.55 3.71
    2 -8 13 53.29 3.03
    -2 8 -14 136.43 5.91
    -2 -8 -14 143.1 7.03
    2 -8 14 138.48 5.8
    2 8 14 132.11 6.98
    -2 -8 -15 96.18 5.47
    2 8 15 92.42 4.14
    2 8 15 92.17 5.47
    -2 8 -15 86.51 4.3
    -2 -8 -16 13.9 2.44
    2 8 16 12.62 2.34
    -2 8 -16 13.03 1.65
    2 8 16 13.98 1.5
    2 8 17 43.34 2.6
    -2 -8 -17 53.68 4
    -2 8 -17 47.68 2.78
    2 8 18 6.88 1.32
    -2 8 -18 7.42 1.37
    -2 -8 -18 7.97 2.06
    -2 -8 -19 -0.97 1.88
    2 8 19 2.17 1.17
    -2 8 -19 0.11 1.06
    2 8 19 -0.61 1.99
    2 8 20 226.93 8.17
    -2 8 -20 210.36 7.96
    2 8 20 218.03 9.84
    -2 -8 -20 216.9 9.87
    -2 -8 -21 111.41 6.48
    2 8 21 106.92 4.66
    -2 8 -21 111.64 4.46
    -2 -8 -21 107.26 6.38
    2 8 21 105.66 6.17
    -2 -8 -21 124.95 6.51
    2 8 22 66.28 4.83
    -2 -8 -22 55.65 4.61
    -2 -8 -22 73.26 4.95
    2 8 22 66.23 3.2
    -2 -8 -22 53.89 4.65
    2 8 23 18.85 1.72
    -2 -8 -23 18.67 3.13
    2 8 23 19.9 3.09
    -2 -8 -23 22.37 3
    2 8 23 15.19 2.98
    -2 -8 -23 28.71 3.55
    -2 -8 -24 160.82 8.21
    2 8 24 170.58 8.48
    -2 -8 -24 156.08 8.18
    -2 -8 -24 170.14 8.31
    2 8 24 157.94 6.24
    2 8 24 166.59 8.16
    -2 -8 -25 1.77 2.18
    2 8 25 -0.33 2.31
    -2 -8 -25 2.45 2.65
    2 8 25 -0.73 2.36
    2 8 25 1.43 1.14
    -2 -8 -25 4.57 2.76
    -2 -8 -26 66.44 5.06
    2 8 26 67.41 5
    -2 -8 -26 71.51 5.25
    2 8 26 79.83 5.34
    -2 -8 -26 61.76 5.01
    -2 -8 -27 237.87 11.21
    2 8 27 251.12 11.11
    2 8 27 257.19 11.42
    -2 -8 -27 260.84 11.42
    -2 -8 -27 236.28 11.18
    -2 -8 -28 97.64 6.38
    2 8 28 105.3 6.31
    2 8 28 107.03 6.53
    -2 -8 -28 122.67 6.66
    -2 -8 -28 90.68 6.26
    -2 8 -29 96.86 5.7
    2 8 29 87.74 6
    -2 -8 -29 95.87 6.3
    -2 -8 -29 113 6.43
    -2 -8 -29 89.15 6.09
    2 8 29 85.18 5.97
    2 8 30 2.83 2.88
    2 8 30 9 2.79
    -2 -8 -30 14.8 2.98
    -2 8 -30 6.51 2.45
    -2 -8 -30 11.36 3.17
    -2 -8 -30 9.89 3.13
    2 8 31 1.19 2.84
    -2 -8 -31 6.52 2.78
    -2 8 -31 3.23 2.39
    -2 -8 -31 0.77 2.68
    -2 -8 -31 1.15 2.94
    2 8 31 5.02 2.89
    -2 8 -32 80.03 5.16
    2 8 32 76.87 5.65
    -2 -8 -32 71.07 5.59
    -2 -8 -32 86.77 5.7
    -2 -8 -32 64.03 5.37
    2 8 32 80.37 5.64
    2 8 33 7.74 3.29
    2 8 33 21.18 3.49
    -2 -8 -33 15.86 3.42
    -2 -8 -33 15.56 3.38
    -2 -8 -33 15.76 3.25
    -2 8 -33 14.7 2.74
    2 8 34 23.58 2.32
    -2 -8 -34 37.09 4.04
    -2 -8 -34 31.43 4.06
    2 8 34 29.5 3.89
    -2 8 -34 24.76 3.33
    -2 -8 -34 26.36 3.87
    2 8 34 23.93 3.77
    -2 -8 -35 8.6 3.32
    -2 8 -35 14 4.09
    2 8 35 4.93 3.07
    2 8 35 6.01 1.56
    -2 -8 -35 5.77 2.99
    -2 8 -35 13.24 4.24
    -2 8 -35 3.51 2.29
    2 8 35 8.35 2.94
    -2 -8 -35 6.86 2.89
    2 8 36 14.61 3.72
    -2 8 -36 17.95 4.38
    -2 8 -36 11.13 3.95
    -2 -8 -36 15.5 3.41
    -2 -8 -36 10.21 2.91
    -2 8 -36 10.42 2.74
    -2 -8 -36 18.72 3.7
    2 8 36 9.3 1.79
    2 8 36 8.85 3.11
    2 8 37 6.16 1.58
    -2 8 -37 12.25 4.17
    -2 8 -37 13.68 4.16
    2 8 37 9.75 3.25
    -2 -8 -37 15.7 3.4
    2 8 37 9.35 3
    -2 -8 -37 5.5 3.43
    2 8 37 5.55 3.44
    -2 -8 -37 8.51 3.22
    -2 8 -37 9.19 2.65
    -2 -8 -38 6.05 2.98
    -2 -8 -38 6.01 3.22
    -2 8 -38 3.99 2.26
    2 8 38 6.72 3.33
    -2 8 -38 2.77 3.98
    2 8 38 2.58 2.84
    2 8 38 5.09 1.55
    2 8 38 4.52 1.54
    -2 -8 -38 4.18 2.84
    -2 8 -38 6.03 4.33
    2 8 38 4.01 3.27
    2 8 39 1.22 3.52
    -2 -8 -39 1.31 3.24
    -2 8 -39 10.74 2.75
    2 8 39 8.66 3.24
    2 8 39 3.82 1.38
    -2 8 -39 5.65 4.01
    -2 -8 -39 7.03 3.16
    2 8 39 6.39 3.41
    -2 8 -39 2.36 3.83
    2 8 39 2.37 1.36
    -2 -8 -40 15.17 3.63
    2 8 40 15.69 3.7
    -2 8 -40 14.87 4.39
    2 8 40 13.22 1.59
    -2 8 -40 14.88 2.88
    -2 8 -40 19.17 4.48
    2 8 40 19.38 3.86
    -2 -8 -40 9.76 3.49
    2 8 40 10.79 1.58
    2 8 40 4.53 3.51
    2 8 41 2.78 1.19
    -2 8 -41 2.44 4.04
    2 8 41 -3.52 3.16
    -2 -8 -41 1.8 3.38
    2 8 41 1.26 1.15
    -2 -8 -41 0.45 3.1
    -2 8 -41 7.32 4.38
    -2 8 -41 6.66 2.62
    -2 8 -42 8.51 2.84
    2 8 42 5 0.78
    -2 -8 -42 1.84 3.26
    -2 -8 -42 10.07 3.76
    -2 8 -42 4.46 4.07
    -2 8 -42 6.95 4.32
    2 8 42 6.56 0.8
    2 8 42 7.1 3.42
    2 -9 -41 3.6 3.24
    -2 9 41 9.6 3.47
    2 -9 -41 6.35 3.56
    -2 9 41 6.43 1.66
    -2 9 41 2.54 3.32
    -2 9 41 7.72 3.89
    -2 9 40 -1.92 3.57
    -2 9 40 -2.15 3.51
    -2 9 40 3.52 3.14
    -2 9 40 2.5 1.68
    -2 9 39 6.27 3.36
    -2 9 39 5.7 3.33
    -2 9 39 1.36 1.71
    -2 9 39 0.71 3.29
    -2 9 38 2.76 3.01
    2 -9 -38 0.47 2.81
    -2 9 38 -0.47 3.26
    -2 9 38 1.75 3.1
    -2 9 38 3.24 1.76
    -2 9 37 1.02 2.8
    2 -9 -37 -0.46 2.99
    -2 9 37 0.93 3.29
    -2 9 37 -0.69 1.81
    -2 9 36 20.46 3.54
    2 -9 -36 16.06 3.48
    -2 9 36 17.54 3.84
    -2 9 36 16.01 2.36
    -2 9 35 0.19 1.89
    -2 9 35 1.37 3.14
    2 -9 -35 -0.91 2.75
    -2 9 35 0.66 2.92
    -2 9 35 -0.59 2.29
    2 -9 -34 17.58 3.48
    -2 9 34 25.84 3.71
    2 9 -34 23.15 1.54
    -2 9 34 25.36 2.65
    2 9 -34 24.79 1.74
    -2 9 34 28.86 4.25
    -2 9 34 28.68 3.31
    -2 9 33 -1.78 2.94
    2 -9 -33 2.22 2.72
    -2 9 33 2.59 2.72
    2 9 -33 1.36 1
    -2 9 33 -0.29 2.27
    -2 9 33 3.19 1.96
    2 9 -32 225.57 8.1
    -2 9 32 223.78 11.11
    2 -9 -32 232.85 10.99
    -2 9 32 221.25 9.08
    -2 9 32 216.21 9.83
    -2 9 32 207.84 10.01
    -2 9 31 18.26 3.58
    -2 9 31 14.09 2.82
    -2 9 31 18.26 3.15
    2 -9 -31 19.95 3.37
    2 9 -31 14.7 1.57
    -2 9 31 13.67 2.28
    -2 9 30 20.69 2.61
    -2 9 30 15.2 3.07
    2 -9 -30 23.96 3.57
    2 9 -30 15.25 1.6
    -2 9 30 15.67 2.76
    -2 9 30 16.3 3.75
    2 9 -29 -0.26 1.18
    2 -9 -29 -0.42 2.43
    -2 9 29 -0.88 1.94
    -2 9 29 -0.42 2.65
    -2 9 29 1.84 2.29
    -2 9 29 2.22 2.22
    2 9 -28 63.16 3.25
    2 -9 -28 55.42 4.95
    -2 9 28 50.39 4.99
    -2 9 28 55.08 4.37
    -2 9 28 58.99 3.94
    -2 9 28 59.7 4.27
    -2 9 27 224.9 9.18
    -2 9 27 209.53 9.61
    2 -9 -27 214.64 10.45
    2 9 -27 214.42 8.35
    -2 9 27 215.51 9.47
    -2 9 26 1.48 2.3
    2 9 -26 1.55 1.33
    -2 9 26 1.89 2.18
    -2 9 26 3.27 2.02
    2 -9 -26 5.66 2.69
    -2 9 25 365.61 14.45
    -2 9 25 364.38 14.18
    -2 9 25 355.5 13.85
    2 -9 -25 367.86 15.26
    2 9 -25 362.06 13.19
    2 9 -24 1.18 1.4
    -2 9 24 1.46 2.16
    -2 9 24 1.33 1.93
    -2 9 24 1.9 1.98
    2 -9 -24 0.39 2.36
    2 9 -23 0.7 1.41
    2 -9 -23 2.71 2.34
    -2 9 23 -0.48 1.88
    -2 9 23 -1.44 2.25
    -2 9 23 2.89 2.01
    2 -9 -22 67 5.31
    2 9 -22 79.98 4.14
    -2 9 22 79.82 4.76
    -2 9 22 70.03 4.79
    -2 9 22 83.82 4.8
    -2 9 21 25.43 3.46
    -2 9 21 25.2 2.84
    -2 9 21 28.13 3.12
    2 9 -21 26.56 2.37
    -2 9 21 28.15 3.02
    2 -9 -21 24.73 3.28
    2 9 -20 23.89 2.34
    -2 9 20 24.37 2.76
    -2 9 20 21.71 3.32
    2 -9 -20 19.93 3.05
    -2 9 20 25.15 3.07
    -2 9 19 60.46 4.8
    -2 9 19 66.38 4.51
    2 9 -19 66.74 3.84
    -2 9 19 67.58 4.57
    2 -9 -19 57.38 4.54
    -2 9 19 62.12 4.21
    -2 9 18 14.53 2.58
    -2 9 18 18.38 2.75
    2 -9 -18 16.07 2.82
    2 9 -18 20.51 2.15
    -2 9 18 18.16 2.92
    -2 9 18 14.2 2.38
    -2 9 17 86.32 5.23
    -2 9 17 90.93 5.1
    2 9 -17 88.55 4.68
    -2 9 17 87.78 5.63
    2 -9 -17 88.58 5.59
    -2 9 17 87.41 5.24
    2 9 -16 103.32 5.25
    -2 9 16 110.54 5.91
    -2 9 16 101.41 5.57
    -2 9 16 103.75 5.79
    -2 9 16 104.56 6.24
    2 -9 -16 114.04 6.33
    -2 9 15 47.88 3.65
    2 9 -15 41.9 3.17
    -2 9 15 50.01 3.82
    -2 9 15 40.39 3.69
    -2 9 15 50.75 4.09
    -2 9 14 128.41 6.56
    -2 9 14 143.47 7.35
    2 9 -14 147.85 6.55
    -2 9 14 146.64 7
    -2 9 14 127.52 6.81
    2 9 -13 16.72 2.12
    -2 9 13 13.74 2.6
    -2 9 13 14.2 2.45
    -2 9 13 15.46 2.49
    -2 9 13 15.78 2.32
    2 9 -12 -0.68 1.47
    -2 9 12 -0.27 1.91
    -2 9 12 0.97 1.94
    -2 9 12 0.55 1.9
    -2 9 12 1.22 1.64
    -2 9 11 11.59 2.22
    -2 9 11 12.07 2.47
    -2 9 11 12.99 2.52
    2 9 -11 16.17 2.21
    2 9 -10 456.5 16.68
    -2 9 10 438.23 17.28
    -2 9 10 455.48 17.06
    -2 9 10 442.13 17.03
    -2 9 9 -0.55 2.03
    -2 9 9 3.38 1.77
    -2 9 9 6.09 2.27
    2 9 -9 0.48 1.46
    2 -9 -8 47.16 3.68
    2 9 -8 51.89 3.61
    -2 9 8 52.37 3.91
    -2 9 8 42.74 3.62
    -2 9 8 46.2 3.82
    2 -9 -7 87 5.11
    -2 9 7 79.96 5.02
    2 9 -7 81.5 4.72
    -2 9 7 79.73 5
    -2 9 7 81.58 5.04
    -2 9 6 1.46 1.83
    2 -9 -6 0.57 1.57
    2 9 -6 1.25 1.62
    2 -9 -5 6.48 1.83
    -2 9 5 6.88 2.05
    2 9 -5 5.33 1.74
    2 -9 -4 104.36 5.54
    2 9 -4 95.21 5.39
    -2 9 4 100.51 5.63
    2 -9 -3 119.38 5.99
    2 9 -3 110.85 5.84
    -2 9 3 99.48 5.71
    2 9 -2 65.44 4.29
    -2 9 2 64.3 4.32
    2 -9 -2 66.71 4.26
    2 -9 -1 148.17 7.03
    -2 9 1 150.56 7.15
    2 9 -1 145.48 7.14
    2 9 0 118.48 6.34
    2 -9 0 135.44 6.38
    -2 9 0 124.22 6.34
    2 -9 1 45.63 3.37
    2 9 1 41.75 3.43
    -2 9 -1 46.79 3.48
    2 9 2 3.94 2.16
    2 -9 2 3.41 1.43
    -2 9 -2 2.26 1.62
    2 9 2 1.53 2.17
    2 9 2 6.21 1.89
    2 9 3 98.59 5.83
    2 -9 3 97.94 5.3
    2 9 3 106.98 5.99
    2 9 3 106.55 5.79
    -2 9 -3 114.11 5.65
    2 9 4 14.66 2.67
    -2 9 -4 11 2.04
    2 9 4 10.44 2.49
    2 9 4 7.26 1.96
    2 9 5 199.05 9.11
    -2 9 -5 202.96 8.62
    2 9 6 2.09 1.62
    -2 9 -6 0.46 1.46
    2 9 7 33.97 3.34
    -2 9 -7 33.66 2.86
    -2 9 -8 271.6 10.42
    2 9 8 239.55 10.91
    2 9 9 533.58 19.76
    -2 9 -9 514.21 18.76
    2 9 10 3.49 1.96
    -2 9 -10 6.4 1.79
    2 9 11 7.08 1.97
    -2 9 -11 4.02 1.74
    2 -9 11 3.29 1.22
    -2 -9 -12 47.32 3.84
    2 -9 12 45.77 3.04
    2 9 12 45.96 3.8
    -2 9 -12 48.58 3.32
    2 9 13 8.27 2.17
    2 -9 13 12.02 1.73
    -2 9 -13 14.54 2.02
    -2 -9 -13 9.66 2.26
    2 -9 14 1.89 1.3
    2 9 14 0.34 1.87
    -2 9 -14 0.36 1.48
    -2 -9 -14 -1.96 2.05
    -2 9 -15 9.83 1.78
    -2 -9 -15 12.28 2.45
    2 9 15 11.94 2.42
    -2 -9 -16 37.71 3.63
    2 9 16 43.68 3.86
    -2 9 -16 38.52 2.86
    2 9 16 43.96 3.77
    2 9 16 39.89 2.62
    2 9 17 0.35 1.78
    -2 9 -17 2.55 1.5
    2 9 17 2.32 2.39
    2 9 17 0.75 1.26
    2 9 17 -0.33 2.42
    -2 -9 -17 -1.02 2.09
    2 9 18 57.63 3.25
    2 9 18 56.72 4.62
    2 9 18 57.88 4.56
    -2 -9 -18 56.12 4.46
    -2 9 -18 59.73 3.37
    -2 -9 -19 3.16 2.15
    2 9 19 1.35 2.29
    -2 9 -19 1.12 1.42
    2 9 19 2 1.35
    2 9 20 2.72 2.46
    -2 -9 -20 6.77 2.39
    2 9 20 5.61 1.46
    -2 9 -20 5.16 1.45
    -2 9 -21 36.9 2.44
    2 9 21 38.65 3.92
    2 9 21 40.03 2.54
    -2 -9 -21 36.13 3.87
    2 9 22 151.99 6.24
    2 9 22 169.37 8.22
    -2 9 -22 148.33 6.02
    -2 -9 -22 167.02 8.34
    -2 -9 -23 47.18 4.2
    2 9 23 34.92 2.47
    -2 9 -23 42.87 2.33
    2 9 23 38.08 4.05
    -2 -9 -24 74.18 5.29
    2 9 24 60.37 5.16
    2 9 24 65.83 5.02
    2 9 24 69.41 3.47
    2 9 25 173.92 8.59
    2 9 25 173.9 8.95
    -2 -9 -25 165.65 8.67
    2 9 25 161.71 6.52
    2 9 26 66.75 3.53
    2 9 26 84.22 5.78
    -2 -9 -26 82.4 5.64
    2 9 26 82.15 5.53
    2 9 27 21.72 1.96
    -2 -9 -27 23.86 3.73
    2 9 27 27.16 3.8
    -2 -9 -27 23.13 3.4
    -2 -9 -27 24.84 3.8
    2 9 27 25.06 3.6
    -2 -9 -28 41.26 4.33
    -2 -9 -28 39.61 4.24
    2 9 28 33.42 4.01
    2 9 28 35.66 4.08
    -2 -9 -28 39.32 4.13
    2 9 29 0.74 2.54
    -2 -9 -29 4.42 2.82
    -2 -9 -29 3.98 3.03
    2 9 29 -2.49 2.76
    -2 -9 -29 0.81 2.56
    -2 -9 -30 46.45 4.52
    -2 -9 -30 46.83 4.69
    -2 9 -30 40.01 4.01
    -2 -9 -30 47.97 4.62
    2 9 30 35.41 4.25
    2 9 30 39.47 4.43
    -2 -9 -31 0.41 2.76
    -2 -9 -31 2.48 2.57
    -2 -9 -31 5.32 2.89
    -2 9 -31 1.98 2.53
    2 9 31 0.76 2.97
    2 9 31 1.28 2.45
    2 9 32 24.68 4.09
    -2 -9 -32 36.91 4.51
    -2 -9 -32 30.87 3.96
    -2 -9 -32 22.1 3.66
    2 9 32 37.11 4.09
    -2 9 -32 26.26 3.62
    -2 -9 -33 5.07 3.01
    2 9 33 5.85 3.24
    -2 -9 -33 5.91 2.93
    -2 -9 -33 7.15 3.23
    -2 9 -33 12.09 2.96
    2 9 33 8.75 3.19
    2 9 34 8.69 3.31
    2 9 34 1.33 2.85
    -2 -9 -34 7.26 3.03
    -2 -9 -34 8.96 3.33
    -2 -9 -34 8.14 3.24
    -2 9 -34 14.09 2.96
    -2 -9 -35 1.3 3.28
    2 9 35 -1.2 3.27
    -2 -9 -35 0.43 2.79
    -2 9 -35 -1.64 2.81
    -2 -9 -35 1.3 2.97
    2 9 35 -3.13 3.23
    -2 -9 -36 12.68 3.26
    2 9 36 9.91 3.02
    -2 9 -36 12.78 2.91
    2 9 36 11.3 3.42
    -2 -9 -36 13.61 3.92
    -2 -9 -36 16.29 3.91
    2 9 37 83.6 6.19
    -2 -9 -37 71.89 6.02
    -2 -9 -37 88.82 6.2
    -2 9 -37 82.9 6.8
    -2 -9 -37 61.91 5.91
    2 9 37 70.31 5.93
    -2 9 -37 76.53 6.74
    -2 9 -37 85.95 5.52
    -2 -9 -38 24.37 4.31
    -2 9 -38 21.66 4.88
    2 9 38 29.37 4.49
    -2 -9 -38 19.45 4.16
    -2 9 -38 26.68 5.06
    2 9 38 19.72 3.79
    -2 9 -38 26.33 3.6
    -2 9 -39 34.43 5.49
    2 9 39 29.54 2.57
    -2 -9 -39 36.61 4.83
    -2 9 -39 30.32 4.86
    -2 9 -39 34.99 4
    -2 -9 -39 28 4.58
    2 9 39 33.71 4.56
    2 9 39 30.74 2.58
    2 9 40 28.72 2.51
    2 9 40 32.25 2.54
    2 9 40 36.25 4.63
    -2 9 -40 32.32 5.33
    -2 9 -40 39.9 5.58
    -2 -9 -40 33.89 4.95
    -2 -9 -40 35.87 4.95
    -2 9 -40 40.69 4.15
    -2 10 38 14.51 3.71
    -2 10 38 17 4.28
    -2 10 38 7 2.17
    -2 10 37 1.79 3.12
    -2 10 37 7.43 3.86
    -2 10 37 7.71 2.24
    -2 10 36 22.57 4.35
    -2 10 36 14.92 3.49
    -2 10 36 12.47 2.94
    -2 10 36 9.67 2.35
    -2 10 35 7.56 2.57
    -2 10 35 7.39 3.14
    -2 10 35 17.97 4.18
    -2 10 35 15.84 2.5
    -2 10 34 2.44 2.83
    -2 10 34 -0.96 3.33
    2 -10 -34 0.48 2.91
    2 10 -34 0.7 1.08
    -2 10 34 -0.6 2.41
    -2 10 34 1.34 2.09
    -2 10 33 15.49 2.94
    2 10 -33 12.32 1.51
    -2 10 33 18.36 2.58
    -2 10 33 14.73 3.7
    2 -10 -33 22.64 3.95
    -2 10 33 11.37 3.34
    -2 10 32 0.89 2.35
    2 -10 -32 1.4 2.85
    -2 10 32 -1.41 3.23
    2 10 -32 2.53 1.3
    -2 10 32 -1.65 2.15
    -2 10 32 1.02 2.91
    -2 10 31 25.86 3.32
    -2 10 31 21.34 4.04
    -2 10 31 29.65 3.61
    2 10 -31 23.85 2.04
    -2 10 31 25.7 3.02
    2 -10 -31 28.2 4.03
    2 -10 -30 0.91 2.7
    -2 10 30 -1.37 2.91
    -2 10 30 2.69 2.11
    -2 10 30 6.34 2.84
    2 10 -30 1.25 1.29
    -2 10 30 1.47 2.31
    -2 10 29 189.5 8.47
    2 10 -29 173.3 7.07
    -2 10 29 169.37 9.56
    2 -10 -29 182.8 9.56
    -2 10 29 174.54 8.63
    -2 10 29 175.64 8.03
    2 -10 -28 17.88 3.51
    -2 10 28 18.03 2.75
    -2 10 28 20.29 3.26
    2 10 -28 13.74 1.9
    -2 10 28 16.29 2.91
    2 -10 -27 3.54 2.77
    -2 10 27 4.24 2.71
    -2 10 27 2.88 2.26
    -2 10 27 0.26 2.15
    2 10 -27 -0.33 1.36
    -2 10 26 0.32 2.31
    2 -10 -26 -2.18 2.55
    -2 10 26 -1.84 2.27
    2 10 -26 -0.7 1.48
    -2 10 26 -1.14 2.18
    -2 10 25 6.09 2.71
    2 10 -25 5.47 1.67
    -2 10 25 5.55 2.21
    -2 10 25 5.11 2.42
    2 -10 -25 8.18 2.87
    -2 10 24 3.94 2.31
    2 -10 -24 8.06 2.67
    -2 10 24 9.87 2.33
    2 10 -24 10.61 1.85
    -2 10 24 8.27 2.65
    2 -10 -23 159.95 8.76
    -2 10 23 156.37 8.84
    2 10 -23 165.38 7.2
    -2 10 23 165.65 8.3
    -2 10 23 179.07 8.01
    -2 10 23 172.7 8.02
    -2 10 22 11.86 3.11
    -2 10 22 15.27 2.74
    2 10 -22 20.47 2.23
    -2 10 22 15.74 2.99
    2 -10 -22 17.74 3.05
    -2 10 22 21.94 2.84
    -2 10 21 7.83 2.63
    -2 10 21 3.22 2.94
    2 10 -21 4.38 1.66
    2 -10 -21 7.32 2.77
    -2 10 21 4.42 2.2
    -2 10 20 -1.25 2.26
    -2 10 20 0.4 2.8
    -2 10 20 1.1 2.19
    2 10 -20 1.29 1.51
    -2 10 20 -2.15 2.38
    2 -10 -20 0.8 2.51
    2 10 -19 118.73 5.79
    -2 10 19 125.07 6.34
    -2 10 19 120.96 6.62
    2 -10 -19 113.25 6.85
    -2 10 19 110.31 6.97
    -2 10 19 112.94 6.46
    -2 10 18 6.93 2.72
    -2 10 18 7.31 2.53
    2 10 -18 6.77 1.88
    2 -10 -18 3.89 2.36
    -2 10 18 5.18 2.22
    -2 10 18 4.94 2.49
    -2 10 17 131.59 7.13
    -2 10 17 136.25 6.87
    2 10 -17 141.7 6.61
    -2 10 17 137.24 7.19
    -2 10 17 151.07 7.83
    -2 10 16 18.02 2.7
    -2 10 16 13.43 2.86
    -2 10 16 18.46 2.95
    -2 10 16 19.77 3
    2 10 -16 9.9 2.18
    2 10 -15 41.13 3.21
    -2 10 15 37.47 3.71
    -2 10 15 38.45 3.51
    -2 10 15 39.11 3.76
    -2 10 15 39.31 3.93
    -2 10 14 72.19 4.86
    2 10 -14 69.64 4.32
    -2 10 14 61.89 4.85
    -2 10 14 64.78 4.7
    -2 10 14 75.17 4.63
    -2 10 13 1.84 2.21
    2 10 -13 1.75 1.71
    -2 10 13 0.27 1.77
    -2 10 13 2.14 2.27
    -2 10 13 2.13 2.31
    -2 10 12 9.14 2.69
    -2 10 12 10.43 2.52
    2 10 -12 5.34 1.94
    -2 10 12 4.91 2.49
    -2 10 11 93.42 6.01
    -2 10 11 102.18 5.91
    2 -10 -11 101.26 6.06
    2 10 -11 96.73 5.41
    -2 10 11 94.53 5.67
    -2 10 10 126.77 6.9
    -2 10 10 116.6 6.47
    -2 10 10 117.14 6.5
    2 -10 -10 112.8 6.52
    2 10 -10 117.28 6.13
    -2 10 9 4.61 2.3
    -2 10 9 2.01 2
    2 10 -9 4.81 1.79
    -2 10 9 6.44 2.46
    2 -10 -9 3.01 2.07
    -2 10 8 121.3 6.6
    2 10 -8 122.39 6.31
    -2 10 8 119.93 6.78
    2 -10 -8 122.36 6.61
    -2 10 8 120.77 6.6
    2 10 -7 93.65 5.41
    -2 10 7 91.05 5.75
    -2 10 7 99.77 5.85
    2 -10 -7 97.98 5.75
    -2 10 7 99.3 5.83
    2 10 -6 26.85 2.9
    -2 10 6 24.04 3.08
    2 -10 -6 24.15 3.02
    2 -10 -5 17.74 2.69
    2 10 -5 14.18 2.45
    -2 10 5 16.4 2.81
    2 10 -4 245.03 10.58
    -2 10 4 242.43 10.75
    2 -10 -4 253.25 10.77
    -2 10 3 30.5 3.26
    2 10 -3 37.04 3.28
    2 -10 -3 28.41 3.15
    2 10 -2 137.24 7.02
    -2 10 2 142.12 7.14
    2 -10 -2 137.08 6.93
    -2 10 1 33.88 3.36
    2 -10 -1 32.97 3.18
    2 10 -1 31.78 3.14
    -2 10 0 10.71 2.31
    2 10 0 8.2 2.11
    2 -10 0 7.3 2
    2 -10 1 89.08 5.11
    -2 10 -1 90.06 5.22
    2 10 1 81.6 5.2
    2 10 2 34.19 3.78
    2 10 2 35.79 3.72
    -2 10 -2 37.9 3.44
    2 -10 2 46.33 3.5
    2 10 2 39.96 3.58
    2 10 3 438.04 17.3
    -2 10 -3 458.81 17.07
    2 -10 3 447.67 16.92
    2 10 4 71.86 5
    -2 10 -4 82.21 4.87
    2 -10 4 80.41 4.78
    2 -10 5 142.35 6.7
    -2 10 -5 128.94 6.66
    2 10 5 139.49 7.25
    -2 10 -6 112.29 5.75
    2 10 6 101.17 6.1
    2 -10 6 105.2 5.56
    2 10 7 15.37 2.56
    -2 10 -7 14.08 2.38
    2 -10 7 22.97 2.57
    2 10 8 26.7 3.23
    2 -10 8 25.07 2.69
    -2 10 -8 22.87 2.67
    2 10 9 8.56 2.54
    -2 10 -9 2.88 1.87
    2 10 10 254.27 11.21
    -2 10 -10 246.55 10.23
    -2 10 -11 5.05 1.98
    2 10 11 1.76 2.08
    -2 10 -12 67.92 4.25
    2 10 12 73.9 5.08
    2 10 13 1.81 2.18
    -2 10 -13 0.22 1.94
    2 10 14 -1.06 2.56
    -2 10 -14 -2.32 1.81
    2 10 14 1.4 2.76
    -2 -10 -14 -0.35 2.13
    2 10 14 -0.73 2.09
    -2 -10 -15 91.01 5.79
    2 10 15 82.27 5.71
    2 10 15 95.65 5.99
    2 10 15 83.3 5.66
    -2 10 -15 89.47 4.75
    -2 -10 -16 69.6 4.89
    -2 10 -16 59.04 3.81
    2 10 16 61.71 3.52
    2 10 16 66.8 4.98
    2 10 16 58.65 4.73
    2 10 16 51.6 4.56
    2 10 17 196.88 7.75
    2 10 17 190.13 9.38
    2 10 17 195.21 9.4
    2 10 17 176.38 9.11
    -2 -10 -17 196.64 9.41
    -2 10 -17 180 7.84
    -2 -10 -18 59.88 4.79
    -2 10 -18 53.85 3.54
    2 10 18 60.12 3.47
    2 10 18 69.69 5.23
    2 10 18 67.18 5.13
    2 10 18 61.57 4.89
    2 10 19 6.6 3
    -2 10 -19 12.03 2.05
    2 10 19 11.23 1.82
    2 10 19 10.65 2.94
    -2 -10 -19 14.04 2.97
    2 10 20 80.16 5.66
    2 10 20 66.5 3.75
    -2 10 -20 75.04 3.93
    -2 -10 -20 73.8 5.31
    2 10 21 10.4 3.09
    -2 10 -21 11.19 1.77
    -2 -10 -21 11.69 2.98
    2 10 21 9.53 1.84
    -2 -10 -22 137.71 7.78
    2 10 22 133.49 7.81
    2 10 22 155.25 6.19
    -2 10 -22 138.63 5.91
    -2 10 -23 76.33 3.79
    2 10 23 80.83 4.02
    2 10 23 76.18 5.67
    -2 -10 -23 79.93 5.72
    2 10 24 111.17 6.87
    -2 10 -24 116.1 4.85
    -2 -10 -24 116.99 7.03
    2 10 24 116.3 5.19
    2 10 25 -0.38 2.56
    -2 -10 -25 2.87 2.61
    2 10 25 3.76 1.4
    -2 -10 -26 70.57 5.32
    2 10 26 74.43 5.34
    2 10 26 54.13 5.02
    2 10 26 56.72 3.27
    2 10 27 33.86 4.12
    2 10 27 38.14 4.31
    -2 -10 -27 41.2 4.26
    2 10 27 39.04 2.65
    2 10 28 105.55 4.76
    2 10 28 118.95 6.96
    2 10 28 101.6 6.82
    -2 -10 -28 115.77 7.01
    2 10 29 1.98 2.67
    2 10 29 0.45 2.61
    -2 -10 -29 2.58 2.74
    2 10 30 0.9 2.76
    2 10 30 3.6 2.85
    -2 -10 -30 1.31 2.75
    -2 -10 -31 1.76 2.78
    2 10 31 3.64 2.92
    2 10 31 -0.46 2.9
    -2 10 -31 3.28 2.87
    2 10 32 25.81 3.86
    -2 -10 -32 17.83 3.72
    -2 10 -32 30.16 3.69
    2 10 32 20.85 4.14
    2 10 33 36.35 4.68
    2 10 33 45.66 5.01
    -2 10 -33 49.93 4.57
    -2 -10 -33 58.14 5.15
    2 10 34 21.72 4.18
    -2 -10 -34 21.88 3.85
    2 10 34 25.43 4.07
    -2 10 -34 15.89 3.25
    2 10 35 31.22 4.57
    2 10 35 31.35 4.46
    -2 -10 -35 36.15 4.75
    -2 10 -35 33.24 3.98
    -2 -10 -35 29.05 4.47
    -2 -10 -36 7.92 3.48
    2 10 36 7.65 3.17
    -2 10 -36 6.87 3.16
    -2 -10 -36 5.55 3.71
    2 10 36 7.22 2.13
    -2 10 -37 21.32 3.68
    -2 -10 -37 20.13 4.13
    -2 -10 -37 28.3 4.4
    2 10 37 23.57 2.86
    2 10 37 24.13 4.24
    -2 10 -38 -1.43 2.81
    2 10 38 -0.21 1.84
    2 10 38 -2.92 3.3
    -2 -10 -38 3.32 3.64
    -2 -10 -38 4.3 3.63
    -2 11 35 20.18 3.47
    -2 11 35 15.68 3.75
    -2 11 35 21.06 4.28
    -2 11 35 23.61 3.01
    -2 11 34 20.34 3.67
    -2 11 34 28.12 3.54
    -2 11 34 26.96 4.5
    -2 11 34 20.19 2.99
    -2 11 33 12.82 3.35
    -2 11 33 13.22 3.1
    -2 11 33 15.5 2.81
    -2 11 33 18.14 3.9
    -2 11 32 13.44 3.32
    -2 11 32 12.59 2.88
    -2 11 32 14.25 2.78
    -2 11 32 8.97 3.59
    -2 11 31 13.8 3.99
    -2 11 31 23.04 3.27
    -2 11 31 20.13 3.04
    -2 11 31 21.99 3.67
    2 11 -31 17.47 2.03
    -2 11 30 16.61 3.01
    2 11 -30 16.39 2.04
    -2 11 30 20.39 3.53
    -2 11 30 12.85 2.84
    -2 11 29 22.11 3.19
    2 -11 -29 20.12 3.67
    2 11 -29 13.64 1.97
    -2 11 29 24.14 3.62
    -2 11 29 13.92 2.74
    -2 11 28 -1.42 2.88
    2 -11 -28 -1.42 2.9
    -2 11 28 -0.57 2.43
    -2 11 28 1.83 2.53
    2 11 -28 -1.42 1.59
    2 11 -27 23.18 2.44
    -2 11 27 12.12 2.68
    2 -11 -27 19.21 3.71
    -2 11 27 18.31 3.27
    -2 11 27 19.41 3.04
    -2 11 26 -2.8 2.83
    -2 11 26 -0.87 2.35
    2 11 -26 0.39 1.6
    2 -11 -26 -1.85 2.81
    -2 11 26 -0.3 2.23
    -2 11 25 15.62 3.14
    -2 11 25 8.79 2.64
    2 11 -25 12.43 2.1
    2 -11 -25 12.36 3.27
    -2 11 25 12.58 2.82
    -2 11 24 6.57 2.51
    2 11 -24 10.56 2.05
    -2 11 24 5.86 3.15
    -2 11 24 10.71 2.94
    2 -11 -24 12.65 3.26
    -2 11 24 9.77 2.61
    2 11 -23 22.28 2.48
    -2 11 23 24.89 3.22
    2 -11 -23 18.3 3.46
    -2 11 23 28.25 3.54
    -2 11 23 23.77 3.26
    -2 11 23 21.33 4.05
    -2 11 22 86.88 5.41
    2 11 -22 90.43 4.97
    -2 11 22 99.66 6.11
    2 -11 -22 98.7 6.5
    -2 11 22 96.03 6.6
    -2 11 22 89.04 5.57
    2 11 -21 8.36 1.98
    -2 11 21 12.32 2.97
    -2 11 21 7.79 3.07
    -2 11 21 8.24 2.54
    2 -11 -21 14.35 3.14
    -2 11 20 4.4 2.37
    2 -11 -20 4.29 2.57
    2 11 -20 10.27 2.14
    -2 11 20 3.7 2.57
    -2 11 20 9.81 3.38
    -2 11 20 10.24 2.78
    -2 11 19 132.6 7
    -2 11 19 135.84 7.97
    2 11 -19 152.3 6.87
    -2 11 19 141.31 7.47
    -2 11 19 129.64 7.37
    -2 11 18 46.79 4.36
    -2 11 18 41.89 4.47
    -2 11 18 42.99 4.15
    -2 11 18 43.49 3.83
    2 11 -18 36.61 3.19
    -2 11 17 4.68 2.38
    -2 11 17 7.35 2.87
    2 11 -17 3.08 1.93
    -2 11 17 10.49 2.88
    -2 11 17 6.95 2.78
    -2 11 16 4.34 2.7
    -2 11 16 4.43 2.62
    -2 11 16 -0.29 2.16
    2 11 -16 3.14 1.91
    -2 11 16 1.01 2.56
    -2 11 15 171.05 8.7
    2 11 -15 149.3 7.41
    -2 11 15 160.28 7.74
    -2 11 15 153.28 8.07
    -2 11 15 167.92 8.27
    2 11 -14 80.02 4.73
    -2 11 14 68.55 4.71
    -2 11 14 72.92 5.22
    -2 11 14 73.17 5.51
    -2 11 14 62.93 4.98
    -2 11 13 31.4 3.56
    -2 11 13 25.07 3.65
    -2 11 13 32.05 3.67
    -2 11 13 25.18 3.08
    2 11 -13 24.66 2.88
    2 -11 -13 22.8 3.42
    -2 11 12 38.83 3.88
    2 -11 -12 30.04 3.63
    2 11 -12 31.29 3.17
    -2 11 12 27.02 3.55
    -2 11 12 25.29 3.44
    -2 11 11 22.26 3.27
    2 11 -11 17.76 2.56
    2 -11 -11 14.97 2.85
    -2 11 11 21.76 3.24
    -2 11 11 18.1 3.25
    -2 11 10 0.74 2.26
    2 -11 -10 -0.37 2.28
    -2 11 10 3.36 2.73
    2 11 -10 -0.29 1.81
    -2 11 10 3.04 2.48
    -2 11 9 8.75 2.88
    2 11 -9 3.84 2.12
    -2 11 9 8.38 2.7
    -2 11 9 5.4 2.67
    2 -11 -9 6.87 2.34
    2 11 -8 48.33 3.83
    -2 11 8 49.9 4.39
    2 -11 -8 39.44 3.89
    -2 11 8 43.04 4.15
    -2 11 8 48.01 4.27
    -2 11 7 10.51 2.84
    2 -11 -7 7.33 2.42
    2 11 -7 6.7 2.21
    -2 11 7 8.85 2.43
    -2 11 7 9.43 2.91
    -2 11 6 281.59 12.44
    -2 11 6 297.68 12.59
    2 11 -6 301.06 12.28
    2 -11 -6 294.7 12.54
    -2 11 6 281.29 12.5
    2 11 -5 29.13 3.37
    2 -11 -5 33.02 3.56
    -2 11 5 30.6 3.61
    -2 11 4 85.34 5.69
    2 11 -4 92.09 5.62
    2 -11 -4 88.96 5.6
    -2 11 3 15.34 2.89
    2 11 -3 9.97 2.51
    2 -11 -3 14.3 2.57
    2 -11 -2 90.11 5.6
    2 11 -2 96.18 5.8
    -2 11 2 92.61 5.79
    -2 11 1 350.48 14.64
    2 -11 -1 367.56 14.61
    2 11 -1 372.13 14.88
    -2 11 0 138.89 7.09
    2 11 0 117.42 6.87
    2 -11 0 127.98 6.84
    -2 11 -1 7.5 2.29
    2 -11 1 3.04 2.23
    2 11 1 2.03 2.13
    2 11 2 2.06 1.99
    -2 11 -2 3.38 2.14
    2 -11 2 -0.9 1.89
    2 11 3 8.67 2.2
    2 -11 3 9.4 2.22
    -2 11 -3 13.27 2.58
    -2 11 -4 56.65 4.23
    2 11 4 56.89 4.52
    2 -11 4 52.5 4.04
    2 11 5 6.76 2.44
    -2 11 -5 7.86 2.31
    2 -11 5 9.34 2.2
    -2 11 -6 39.69 3.63
    2 -11 6 47.13 3.62
    2 11 6 42.86 4.01
    -2 11 -7 27.44 3.07
    2 11 7 28.83 3.41
    2 -11 7 35.82 3.25
    2 -11 8 36.36 3.18
    2 11 8 37.34 3.71
    -2 11 -8 33.01 3.29
    2 11 9 15.34 3.03
    2 -11 9 18.12 2.61
    -2 11 -9 15.64 2.63
    2 11 10 49.98 4.43
    -2 11 -10 46.94 3.86
    2 -11 10 61.77 3.9
    -2 11 -11 5.67 2.22
    2 -11 11 4.9 1.89
    2 11 11 3.07 2.27
    -2 11 -12 125.72 6.54
    2 11 12 138.31 7.62
    2 11 12 139.91 7.65
    2 11 12 136.25 7.59
    2 -11 12 133.87 6.43
    -2 11 -13 9.33 2.28
    2 11 13 11.32 2.95
    2 11 13 8.27 2.58
    2 11 13 12.59 3.09
    -2 11 -14 -0.48 1.97
    2 11 14 1.52 2.65
    2 11 14 1.2 2.25
    2 11 14 2.31 2.57
    2 11 15 37.84 4.24
    2 11 15 35.45 4.14
    -2 11 -15 42 3.43
    2 11 15 36.38 4.05
    2 11 16 1.74 1.66
    2 11 16 2.05 2.31
    2 11 16 4.27 2.58
    -2 11 -16 2.02 1.9
    2 11 16 6.89 3.14
    -2 11 -17 2.16 1.97
    2 11 17 2.49 2.58
    2 11 17 0.78 2.56
    2 11 17 -1.15 2.91
    2 11 17 5.56 1.83
    -2 11 -18 43.98 3.3
    2 11 18 37.45 4.25
    2 11 18 48.5 4.52
    2 11 18 43.6 3.07
    2 11 18 34.94 4.23
    -2 11 -19 4.93 1.93
    2 11 19 1.71 2.64
    2 11 19 8.97 1.94
    2 11 19 6.73 2.89
    -2 -11 -20 12.38 2.98
    -2 11 -20 11.94 2.12
    2 11 20 13.03 2.05
    2 11 20 13.96 3.16
    2 11 20 11.66 3.17
    2 11 21 -1.6 2.79
    2 11 21 -0.44 2.6
    2 11 21 -1.26 1.6
    -2 -11 -21 -0.42 2.6
    -2 11 -21 -0.35 1.65
    2 11 22 0.7 1.56
    -2 11 -22 2.45 1.65
    -2 -11 -22 -1.27 2.56
    2 11 22 -0.81 2.7
    2 11 23 -0.41 2.7
    -2 11 -23 3.77 1.7
    2 11 23 0.17 1.5
    -2 -11 -23 1.71 2.62
    2 11 24 5.72 2.94
    -2 11 -24 6.84 1.77
    2 11 24 4.87 1.71
    -2 -11 -24 8.66 3.12
    2 11 25 10.7 3.44
    -2 -11 -25 15.34 3.13
    -2 11 -25 11 1.81
    2 11 25 10.08 1.85
    2 11 26 112.93 7.06
    -2 -11 -26 112.17 7.29
    2 11 26 108.89 5.06
    2 11 27 0.6 1.6
    2 11 27 2.93 3.08
    2 11 27 0.46 2.62
    -2 -11 -27 4.49 2.83
    2 11 28 133.33 7.89
    2 11 28 110.26 5.16
    2 11 28 130.79 7.62
    2 11 29 0.84 2.94
    2 11 29 3.32 2.9
    2 11 29 2.88 1.54
    2 11 30 11.03 3.53
    2 11 30 9.79 3.39
    2 11 31 2.58 3.2
    2 11 31 -3.39 3.36
    -2 11 -31 -1.2 2.98
    2 11 32 0.49 2.94
    -2 11 -32 -1.19 3.01
    -2 11 -33 7.91 3.29
    2 11 33 2.97 3
    -2 11 -34 3.55 3.13
    2 11 34 0.5 3.36
    2 11 35 -0.5 3.19
    -2 11 -35 0.39 2.95
    -2 12 31 15.36 3.6
    -2 12 31 16.59 3.21
    -2 12 31 19.57 3.47
    -2 12 30 74.56 5.35
    -2 12 30 75.53 5.76
    -2 12 30 83.24 5.45
    -2 12 29 8 3.22
    -2 12 29 6.45 2.76
    -2 12 29 5.44 2.68
    -2 12 28 13.45 3
    -2 12 28 18.47 3.25
    -2 12 28 18.64 3.58
    2 12 -28 17.46 2.34
    -2 12 27 9.53 2.91
    -2 12 27 14.35 3.48
    2 12 -27 10.45 2.23
    -2 12 27 7.34 2.72
    -2 12 26 5.26 2.98
    -2 12 26 6.97 2.67
    -2 12 26 1.97 3.13
    -2 12 26 0.64 2.49
    2 12 -26 3.05 1.76
    2 12 -25 -1.13 1.94
    -2 12 25 0.49 3.11
    -2 12 25 0.63 2.42
    -2 12 25 1.5 2.77
    -2 12 25 3.53 2.6
    2 -12 -24 2.88 3
    -2 12 24 4.09 2.69
    -2 12 24 0.97 2.43
    -2 12 24 0.96 3.37
    -2 12 24 0.37 2.93
    2 12 -24 3.52 1.94
    2 12 -23 40.2 3.26
    -2 12 23 29.43 3.93
    -2 12 23 45.95 5.01
    -2 12 23 35.95 3.8
    -2 12 23 31.72 3.72
    2 -12 -23 35.53 4.42
    -2 12 22 1.33 2.73
    -2 12 22 -1.87 3.09
    -2 12 22 2.23 2.75
    2 -12 -22 1.4 2.71
    -2 12 22 -2.19 2.35
    2 12 -22 1.5 1.83
    -2 12 21 4.06 2.34
    -2 12 21 7.39 3.14
    -2 12 21 5.85 2.8
    2 12 -21 3.34 1.97
    -2 12 21 5.56 2.7
    2 12 -20 30.83 3.07
    -2 12 20 32.47 3.72
    -2 12 20 25.25 3.34
    -2 12 20 25.08 4
    -2 12 20 30.15 3.88
    -2 12 19 -1.35 2.87
    -2 12 19 3.31 2.71
    2 12 -19 0.81 1.83
    -2 12 19 0.36 2.66
    -2 12 19 0.31 2.25
    2 12 -18 14.65 2.55
    -2 12 18 9.35 3.54
    -2 12 18 13.24 3.28
    -2 12 18 17.06 3.41
    -2 12 18 9.02 2.64
    2 12 -17 2.82 1.99
    -2 12 17 -2.5 2.58
    -2 12 17 0.88 3.04
    -2 12 17 1.1 2.55
    -2 12 17 0.36 2.61
    -2 12 16 2.8 2.35
    -2 12 16 3.99 2.96
    2 12 -16 10.38 2.34
    -2 12 16 3.9 2.93
    -2 12 16 3.67 2.59
    2 -12 -15 -0.43 2.53
    2 12 -15 0.59 1.91
    -2 12 15 2.13 2.86
    -2 12 15 -1.86 2.33
    -2 12 15 2.17 2.75
    -2 12 15 -2.2 2.67
    2 -12 -14 18.02 3.27
    -2 12 14 15.42 3.16
    -2 12 14 19.17 3.35
    -2 12 14 12.63 2.8
    -2 12 14 13.07 3.14
    2 12 -14 12.27 2.73
    2 12 -13 1.22 2.08
    -2 12 13 1.84 2.22
    -2 12 13 -1.25 2.46
    2 -12 -13 2.07 2.5
    -2 12 13 0.36 2.81
    -2 12 13 0.37 2.62
    2 -12 -12 26.45 3.62
    2 12 -12 24.46 3.08
    -2 12 12 23.46 3.5
    -2 12 12 26.57 3.67
    -2 12 12 22.97 3.59
    2 12 -11 24.55 3.14
    2 -12 -11 22.45 3.37
    -2 12 11 20.77 3.44
    -2 12 11 27.93 3.66
    -2 12 11 18.7 3.46
    -2 12 10 106.78 6.66
    2 12 -10 115.71 6.37
    -2 12 10 115.68 6.85
    -2 12 10 111.51 6.84
    2 -12 -10 97.13 6.54
    2 12 -9 161.58 8.4
    -2 12 9 184.44 9.13
    -2 12 9 178.96 8.99
    2 -12 -9 173.11 8.96
    -2 12 9 182.49 9.17
    2 12 -8 0.66 2.16
    -2 12 8 1.1 2.7
    -2 12 8 0.73 2.73
    2 -12 -8 -0.38 2.05
    -2 12 8 2.72 2.64
    -2 12 7 68.07 5.08
    2 12 -7 50.73 4.32
    -2 12 7 64.39 5.12
    2 -12 -7 46.41 4.39
    -2 12 7 51.39 4.7
    -2 12 6 23.81 3.79
    -2 12 6 27.31 3.75
    -2 12 6 35.58 3.87
    2 12 -6 30.79 3.5
    2 -12 -6 31.6 3.67
    2 12 -5 21.6 3.18
    2 -12 -5 13.92 2.96
    -2 12 5 19.26 3.45
    -2 12 5 24.99 3.67
    -2 12 5 20.9 3.37
    2 12 -4 5.91 2.43
    -2 12 4 5.89 2.76
    2 -12 -4 3.97 2.32
    2 -12 -3 99.43 6.24
    -2 12 3 107.75 6.55
    2 12 -3 118.23 6.6
    -2 12 2 27.53 3.62
    2 12 -2 32.44 3.58
    2 -12 -2 32.49 3.64
    2 12 -1 3.25 2.35
    -2 12 1 4.23 2.33
    2 -12 -1 2.06 2.27
    2 -12 0 177.79 8.42
    -2 12 0 154.76 8.28
    2 12 0 164.46 8.55
    -2 12 -1 62.16 4.75
    2 12 1 49.89 4.51
    2 -12 1 54.64 4.39
    -2 12 -2 138.86 7.43
    2 12 2 134.01 7.52
    2 -12 2 139.71 7.28
    2 -12 3 12.21 2.53
    -2 12 -3 16.21 2.99
    2 12 3 14.77 2.93
    -2 12 -4 12.36 2.78
    2 -12 4 18.3 2.76
    2 12 4 20.31 3.24
    -2 12 -5 13.77 2.76
    2 12 5 13.57 2.95
    2 -12 5 14.55 2.7
    -2 12 -6 89.46 5.76
    2 -12 6 108.26 5.82
    2 12 6 89.84 6.19
    2 12 7 0.79 2.47
    -2 12 -7 0.31 2.34
    2 -12 7 0.59 1.99
    2 12 8 36.98 3.99
    -2 12 -8 26.76 3.38
    2 -12 8 38.92 3.5
    -2 12 -9 116.98 6.64
    2 -12 9 125.23 6.45
    2 12 9 129.3 7.43
    -2 12 -10 44.75 3.95
    2 12 10 46.75 4.76
    2 12 10 35.8 4.16
    2 12 10 51.81 4.81
    2 -12 10 51.45 3.86
    -2 12 -11 110.8 6.19
    2 12 11 112.86 7.06
    2 12 11 105.33 6.91
    2 12 11 118.58 7.09
    2 12 12 156.42 8.69
    2 12 12 159.23 8.79
    2 12 12 165.42 8.98
    -2 12 -12 178.14 8.15
    2 12 13 42.98 4.63
    2 12 13 48.2 4.56
    2 12 13 43.49 4.48
    -2 12 -13 41.29 3.73
    -2 12 -14 -0.8 2.18
    2 12 14 -0.82 2.88
    2 12 14 2.06 2.76
    2 12 14 0.86 2.64
    2 12 15 51.55 4.93
    2 12 15 58.64 5.15
    2 12 15 52.23 4.93
    -2 12 -15 50.05 3.95
    -2 12 -16 42.09 3.51
    2 12 16 37.19 3.14
    2 12 16 39.16 4.38
    2 12 16 46.04 4.58
    2 12 16 43.59 4.57
    2 12 17 42.96 4.62
    2 12 17 33.15 2.91
    -2 12 -17 34.53 3.19
    2 12 17 36.69 4.19
    2 12 17 30.55 4.14
    2 12 18 4.07 2.84
    2 12 18 1.27 1.7
    2 12 18 4.65 3.01
    2 12 18 3.75 2.94
    -2 12 -18 1.87 2.17
    2 12 19 29.69 4.09
    2 12 19 31 2.86
    2 12 19 34.44 4.31
    -2 12 -19 37.37 3.26
    2 12 19 31.44 4.32
    2 12 20 -1.02 1.84
    -2 12 -20 2.34 2.04
    2 12 20 -3.68 3.08
    2 12 20 -2.56 3.09
    2 12 21 1.86 2.91
    -2 12 -21 2.22 1.97
    2 12 21 -2.58 3.07
    2 12 21 2.8 1.79
    2 12 22 3.45 2.93
    2 12 22 -2.81 3.22
    -2 12 -22 1.33 1.85
    2 12 22 -0.59 1.82
    2 12 23 8.98 3.24
    2 12 23 7.65 2.02
    -2 12 -23 6.56 2.07
    2 12 23 10.4 3.4
    2 12 24 75.47 4.13
    -2 12 -24 66.49 3.9
    2 12 24 65.38 5.71
    2 12 25 8.33 2.01
    2 12 25 13.61 3.53
    -2 12 -25 9.96 2.1
    2 12 26 2.65 3.14
    2 12 26 2.8 1.72
    2 12 27 22.33 2.45
    2 12 28 114.33 5.27
    2 12 29 44.09 2.99
    2 12 29 46.79 5.3
    2 12 30 5.91 1.71
    2 12 30 3.56 3.38
    -2 12 -31 0.43 3.3
    2 12 31 0.51 3.14
    -2 13 27 2.33 2.74
    -2 13 27 3.45 2.91
    -2 13 27 1.21 3.08
    -2 13 26 4.01 3.28
    -2 13 26 -1.56 3.58
    -2 13 26 -2.99 2.77
    -2 13 26 -3.12 2.82
    -2 13 25 8.64 2.86
    -2 13 25 3.09 3.62
    2 13 -25 7.67 2.28
    -2 13 25 7.61 3.15
    -2 13 25 12.21 3.18
    -2 13 24 5.99 2.82
    -2 13 24 6.61 2.58
    2 13 -24 8.25 2.36
    -2 13 24 6.11 3.71
    -2 13 24 9.2 3.24
    -2 13 23 -0.5 3.42
    -2 13 23 1.43 2.79
    2 13 -23 3.2 2.12
    -2 13 23 -1.2 3.19
    -2 13 23 3.64 2.6
    -2 13 22 -0.5 3.42
    -2 13 22 -0.66 2.55
    2 13 -22 2.47 2.26
    -2 13 22 -0.72 2.76
    -2 13 22 3.59 3.16
    -2 13 21 85.59 6.14
    -2 13 21 89.05 5.81
    -2 13 21 85.73 6.05
    -2 13 21 74.26 6.54
    2 13 -21 88.19 5.31
    -2 13 20 38.39 4.93
    -2 13 20 51.13 4.33
    -2 13 20 52.63 5.01
    2 13 -20 50.39 4.08
    -2 13 20 45.53 4.69
    -2 13 19 56.25 5.17
    -2 13 19 48.71 4.88
    2 13 -19 55.85 4.36
    -2 13 19 56.65 4.68
    -2 13 19 48.49 5.21
    2 -13 -18 118.32 7.66
    -2 13 18 118.41 6.81
    2 13 -18 121.02 6.73
    -2 13 18 130.59 8.18
    -2 13 18 131.41 7.58
    -2 13 18 140.66 7.79
    -2 13 17 21.12 3.83
    -2 13 17 22.17 3.87
    -2 13 17 18.76 3.97
    2 -13 -17 25.79 3.9
    -2 13 17 29.85 3.59
    2 13 -17 22.61 3.15
    -2 13 16 24.61 3.92
    -2 13 16 23.15 3.57
    -2 13 16 25.5 4.11
    2 -13 -16 16.67 3.58
    -2 13 16 19.37 3.75
    2 13 -16 27.81 3.31
    2 -13 -15 -1.83 3
    -2 13 15 3.51 2.97
    -2 13 15 0.33 2.35
    2 13 -15 3.54 2.4
    -2 13 15 -0.92 3.09
    -2 13 15 1.58 2.81
    2 -13 -14 -1.8 2.85
    -2 13 14 2.37 2.79
    -2 13 14 -1.64 2.41
    -2 13 14 0.9 3.19
    -2 13 14 -1.17 2.7
    2 13 -14 0.98 2.12
    -2 13 13 -0.65 2.35
    2 13 -13 1.67 2.22
[truncated: 1,612,014 more chars]
