# Supplementary material for: Crystal structure determination of rac-11′-(1-acetyl-1H-indazol-3-yl)-11′,11a′-di­hydro-10′H,17′H-spiro­[indene-2,18′-[5a,16b]methano­tri­indeno[1,2-b:1′,2′-d:2′′,1′′-g]oxocine]-1,3,10′,12′,17′(10a′H)-penta­one aceto­nitrile 1.5-solvate
Source: Acta Crystallogr E Crystallogr Commun. 2018 Sep 18;74(Pt 10):1444–7. doi: 10.1107/S2056989018011763 (PMC6176443; doi:10.1107/S2056989018011763)
Supplement: Supplementary file 2 [file e-74-01444-Isup2.hkl]

#
# h,k,l, Fc-squared, Fo-squared, sigma(Fo-squared), status flag
#
data_I
_shelx_title ' mark_a.res in P2(1)/c'
_shelx_refln_list_code          4
_shelx_F_calc_maximum      463.97
_exptl_crystal_F_000      3240.00
_reflns_d_resolution_high  0.8416

loop_
 _space_group_symop_operation_xyz
 'x, y, z'
 '-x, y+1/2, -z+1/2'
 '-x, -y, -z'
 'x, -y-1/2, z-1/2'

_cell_length_a    13.5195
_cell_length_b    13.0697
_cell_length_c    42.9248
_cell_angle_alpha  90.000
_cell_angle_beta   92.475
_cell_angle_gamma  90.000

_shelx_F_squared_multiplier     1.000

loop_
 _refln_index_h
 _refln_index_k
 _refln_index_l
 _refln_F_squared_calc
 _refln_F_squared_meas
 _refln_F_squared_sigma
 _refln_observed_status
   2   0   0        909.44       1054.44        69.51 o
   3   0   0       5695.83       4960.65       128.86 o
   4   0   0      14276.73      13099.72       217.11 o
   5   0   0        394.77        241.22        15.08 o
   6   0   0       5143.48       4557.26        69.78 o
   7   0   0      17188.33      16008.68       204.27 o
   8   0   0       1327.41       1220.52        27.15 o
   9   0   0        280.30        338.79        15.22 o
  10   0   0       1008.89        974.74        24.92 o
  11   0   0      10865.84      10310.96       141.22 o
  12   0   0        566.26        513.04        38.76 o
  13   0   0       1177.13       1008.94        42.15 o
  14   0   0       2196.89       2291.74       111.99 o
  15   0   0        526.12        401.98        97.82 o
  16   0   0         64.77         47.01        66.41 o
   2   1   0         21.87        182.57        11.67 o
   3   1   0      10362.29      10841.78       147.98 o
   4   1   0      11640.11       9430.73       106.51 o
   5   1   0      12303.87      10262.08       105.50 o
   6   1   0         42.10         24.96         5.81 o
   7   1   0       5951.81       6349.15        70.11 o
   8   1   0          0.65         38.21         9.47 o
   9   1   0       1265.61       1191.13        22.12 o
  10   1   0       4024.82       4210.45        48.90 o
  11   1   0        501.86        429.06        17.39 o
  12   1   0       2766.45       2762.08        38.93 o
  13   1   0        551.57        518.69        22.43 o
  14   1   0       3547.11       3851.45        57.03 o
  15   1   0        826.82        877.16        63.58 o
  16   1   0        279.95        282.11        55.09 o
   0   2   0       9536.11       8418.59       197.95 o
   1   2   0         83.05        215.64        19.20 o
   2   2   0        870.63        816.21        25.18 o
   3   2   0        421.96        444.73        18.58 o
   4   2   0       2703.18       2680.65        64.95 o
   5   2   0        392.67        382.81        11.61 o
   6   2   0       2450.56       2526.70        34.11 o
   7   2   0         34.74         24.22         7.75 o
   8   2   0       6669.15       6924.26        86.46 o
   9   2   0       1743.44       1842.70        31.13 o
  10   2   0       2978.29       3083.65        43.27 o
  11   2   0       2206.67       2172.90        39.97 o
  12   2   0        441.52        437.83        20.44 o
  13   2   0        811.59        990.22        24.69 o
  14   2   0          1.59         23.15        15.46 o
  15   2   0          2.49         18.30        16.63 o
   1   3   0       3171.38       3145.17        83.52 o
   2   3   0     200952.27     196049.91      4437.02 o
   3   3   0       1430.52       1791.11        42.07 o
   4   3   0       1795.70       1980.34        61.21 o
   5   3   0         81.85         75.84        10.61 o
   6   3   0       5021.63       5478.53        72.99 o
   7   3   0         32.85         62.46        15.90 o
   8   3   0       1007.37        899.30        32.08 o
   9   3   0       4874.05       4930.18        83.08 o
  10   3   0        331.85        353.55        18.57 o
  11   3   0        278.37        274.99        18.75 o
  12   3   0        644.30        753.54        38.23 o
  13   3   0        390.81        368.36        20.40 o
  14   3   0        146.42        203.52        17.19 o
  15   3   0         51.13         27.81        17.61 o
   0   4   0      25516.35      24254.05       797.54 o
   1   4   0       3725.07       3520.42        95.61 o
   2   4   0      70975.44      68230.23      1559.94 o
   3   4   0       4472.21       4287.07        89.30 o
   4   4   0          0.52         35.68        11.55 o
   5   4   0       2407.75       2503.56        50.77 o
   6   4   0       2149.25       1983.46        51.04 o
   7   4   0         23.33         30.20        10.41 o
   8   4   0        670.67        658.36        19.04 o
   9   4   0         54.10         79.38        13.20 o
  10   4   0        930.33        958.47        28.27 o
  11   4   0         63.18         62.81        15.58 o
  12   4   0         64.10         35.68        16.70 o
  13   4   0        155.13        161.22        19.41 o
  14   4   0          5.45         13.06        15.60 o
  15   4   0        247.86        283.73        20.66 o
   1   5   0      44589.39      44539.26      1027.11 o
   2   5   0        265.96        241.85        22.30 o
   3   5   0      11960.04      12165.19       172.80 o
   4   5   0       9848.42       9704.94       155.64 o
   5   5   0       1631.26       1762.34        46.64 o
   6   5   0         77.98         88.10        18.36 o
   7   5   0         91.00        129.23        14.47 o
   8   5   0       2295.78       2046.22        55.23 o
   9   5   0        710.40        707.97        24.03 o
  10   5   0       3077.09       2982.61        51.00 o
  11   5   0       2676.25       2555.05        51.19 o
  12   5   0        254.85        289.16        21.31 o
  13   5   0        424.31        309.96        27.54 o
  14   5   0        127.12         95.93        20.03 o
  15   5   0        113.92        118.41        23.14 o
   0   6   0       2490.21       2514.38        78.93 o
   1   6   0         51.85         54.39        13.09 o
   2   6   0       5667.24       6028.40       131.14 o
   3   6   0       1041.27        950.39        43.37 o
   4   6   0        518.25        443.84        18.92 o
   5   6   0         13.03         32.31        16.05 o
   6   6   0        593.46        936.93        40.52 o
   7   6   0         65.82         45.26        14.32 o
   8   6   0         29.85          8.68        22.28 o
   9   6   0         96.32        103.34        15.98 o
  10   6   0       1047.20       1004.36        28.31 o
  11   6   0        709.30        760.11        27.28 o
  12   6   0       1584.69       1694.02        41.74 o
  13   6   0        214.92        246.14        22.02 o
  14   6   0        160.88        177.25        24.41 o
   1   7   0        105.08        117.19        16.47 o
   2   7   0        868.64        840.43        54.66 o
   3   7   0       1601.49       1715.03        66.19 o
   4   7   0      13405.60      13555.10       215.54 o
   5   7   0       1590.46       1620.81        42.84 o
   6   7   0         96.76         96.36        21.91 o
   7   7   0       2586.81       2470.84        65.62 o
   8   7   0       1783.22       1896.90        51.63 o
   9   7   0        546.51        579.89        36.53 o
  10   7   0       4263.00       4309.62        82.46 o
  11   7   0       1008.60        946.31        31.20 o
  12   7   0         63.25         58.70        17.99 o
  13   7   0        126.86        130.80        22.23 o
  14   7   0        505.44        544.13        32.79 o
   0   8   0        839.69        826.54        61.41 o
   1   8   0        760.79        593.12        39.01 o
   2   8   0       3303.92       3381.60       194.53 o
   3   8   0      20361.63      21486.98       521.16 o
   4   8   0       2846.84       2738.29        60.99 o
   5   8   0        111.52        117.09        17.56 o
   6   8   0        603.67        605.40        29.28 o
   7   8   0        122.86        138.94        26.84 o
   8   8   0        559.16        559.48        34.15 o
   9   8   0        851.35        883.11        36.33 o
  10   8   0        136.76        119.48        19.46 o
  11   8   0        188.27        158.65        21.66 o
  12   8   0         71.96         85.27        21.16 o
  13   8   0          0.01         13.16        21.01 o
   1   9   0       4762.64       4972.50       119.84 o
   2   9   0       2070.42       2528.44        90.24 o
   3   9   0         10.47         24.82        15.40 o
   4   9   0        762.78        721.05        35.52 o
   5   9   0        300.18        417.84        25.74 o
   6   9   0       3020.81       2747.56        65.05 o
   7   9   0       1799.95       1970.95        74.90 o
   8   9   0        276.07        296.19        26.39 o
   9   9   0          3.68         -1.43        22.02 o
  10   9   0        883.26        892.83        42.26 o
  11   9   0         65.27         64.47        21.31 o
  12   9   0         93.76         75.55        22.90 o
  13   9   0        528.23        572.44        33.16 o
   0  10   0         23.27         21.70        31.41 o
   1  10   0       3924.47       3921.61       184.95 o
   2  10   0        185.00        176.00        24.59 o
   3  10   0        134.68        188.24        21.41 o
   4  10   0       3105.50       2712.84        63.96 o
   5  10   0         32.05         81.49        21.89 o
   6  10   0        120.23        166.23        24.47 o
   7  10   0        496.10        505.20        58.87 o
   8  10   0          7.23         68.76        29.61 o
   9  10   0        234.09        207.32        24.35 o
  10  10   0        113.24        137.41        23.96 o
  11  10   0          4.11         37.25        22.23 o
  12  10   0        387.84        406.28        29.50 o
   1  11   0       3591.11       3303.20        94.22 o
   2  11   0       2360.31       2569.75       103.51 o
   3  11   0         36.00         62.04        21.06 o
   4  11   0       1561.66       1762.37        58.20 o
   5  11   0        695.40        855.21        36.91 o
   6  11   0        503.81        441.59        30.57 o
   7  11   0        529.28        494.81        33.13 o
   8  11   0        311.87        283.46        32.61 o
   9  11   0          6.44          4.11        23.39 o
  10  11   0          0.79        -16.49        25.16 o
  11  11   0         69.72         65.20        28.62 o
   0  12   0        144.91        167.01        35.76 o
   1  12   0        158.66        162.95        30.24 o
   2  12   0       3409.15       3322.66       116.33 o
   3  12   0        651.58        663.43        34.19 o
   4  12   0        109.86        120.82        23.92 o
   5  12   0        355.71        353.46        29.51 o
   6  12   0        779.27        838.17        39.50 o
   7  12   0        962.33        832.69        40.09 o
   8  12   0         10.23         -3.44        27.40 o
   9  12   0       1455.37       1550.03        74.67 o
  10  12   0         93.46         83.00        33.54 o
   1  13   0        117.46        105.73        30.53 o
   2  13   0         33.24         66.81        29.58 o
   3  13   0        670.35        665.29        36.28 o
   4  13   0          4.65         30.38        24.88 o
   5  13   0        362.45        375.54        50.90 o
   6  13   0          1.90          3.77        25.21 o
   7  13   0       1711.72       1728.31        71.77 o
   8  13   0          5.19         16.89        38.61 o
   0  14   0         83.12        158.03        62.81 o
   1  14   0        759.78        838.01        49.82 o
   2  14   0       1250.49       1272.08        61.05 o
   3  14   0        589.88        809.24        56.70 o
   4  14   0          0.54         28.45        31.13 o
   5  14   0        174.03        191.71        36.10 o
   6  14   0         28.26         68.86        35.59 o
   1  15   0         20.14         15.16        43.22 o
   2  15   0        255.34        298.08        41.79 o
   3  15   0        187.57        195.72        39.43 o
   4  15   0        153.71        202.78        35.11 o
 -16   1   1          0.10         52.10        47.41 o
 -15   1   1        694.64        710.47        46.42 o
 -14   1   1       2020.31       2061.56        37.56 o
 -13   1   1        919.04        989.80        26.42 o
 -12   1   1       1410.41       1647.72        29.85 o
 -11   1   1        552.32        519.09        23.60 o
 -10   1   1        375.82        329.92        11.99 o
  -9   1   1        465.96        517.57        13.45 o
  -8   1   1       1725.07       1816.83        31.67 o
  -7   1   1      13720.51      14139.81       153.47 o
  -6   1   1       9038.78       8715.05       102.26 o
  -5   1   1         43.00         21.69         5.66 o
  -4   1   1       5824.13       4787.02        60.75 o
  -3   1   1       3266.32       3284.80        46.01 o
  -2   1   1      17259.96      17777.50       258.38 o
  -1   1   1       2629.17       3145.95       108.82 o
   1   1   1      25880.15      26405.23       602.77 o
   2   1   1       3260.43       3605.72        56.75 o
   3   1   1        420.94        536.08        14.81 o
   4   1   1       6701.10       5773.30        77.24 o
   5   1   1       1755.83       1489.34        20.63 o
   6   1   1       4884.03       5866.68        64.50 o
   7   1   1       5471.90       5495.38        62.11 o
   8   1   1        339.30        363.03        11.83 o
   9   1   1        312.78        372.60        13.32 o
  10   1   1        657.66        604.16        15.25 o
  11   1   1        132.74        149.47        11.94 o
  12   1   1         14.02         24.88        12.02 o
  13   1   1        771.19        806.06        24.04 o
  14   1   1       3575.78       3518.78        56.24 o
  15   1   1         88.41         79.31        21.56 o
 -15   2   1          0.92         -1.70        24.68 o
 -14   2   1       1708.79       1809.66        44.16 o
 -13   2   1        464.27        515.38        19.82 o
 -12   2   1       1276.69       1348.18        35.78 o
 -11   2   1       4424.21       4226.49        58.20 o
 -10   2   1       1816.48       1650.05        32.34 o
  -9   2   1       6660.12       6661.20        91.62 o
  -8   2   1       5991.46       5653.48        92.71 o
  -7   2   1         61.72         29.81         7.68 o
  -6   2   1      10448.79      10028.49       110.44 o
  -5   2   1       2435.54       1862.87        29.13 o
  -4   2   1         17.85         11.82         9.08 o
  -3   2   1      15227.48      15225.74       253.34 o
  -2   2   1       2748.98       2846.07        76.52 o
  -1   2   1       9126.52       9013.50       287.35 o
   0   2   1      15996.70      15369.79       355.10 o
   1   2   1      18599.21      18144.38       418.82 o
   2   2   1      16912.70      16119.66       265.45 o
   3   2   1        292.45        170.11        22.28 o
   4   2   1       7299.50       6323.39        92.07 o
   5   2   1       4515.26       5188.36        57.76 o
   6   2   1         87.47        181.29        10.88 o
   7   2   1       3958.96       3625.43        49.54 o
   8   2   1          2.88         36.07         9.37 o
   9   2   1       4050.13       4015.41        55.23 o
  10   2   1        943.80        866.66        21.84 o
  11   2   1       4218.93       4136.86        54.60 o
  12   2   1        671.07        633.76        20.83 o
  13   2   1       6643.53       6590.33        88.84 o
  14   2   1       1355.60       1455.61        47.25 o
  15   2   1        704.49        594.06        25.59 o
 -15   3   1          6.19         -6.24        16.49 o
 -14   3   1        893.27        861.26        24.37 o
 -13   3   1        170.46        193.31        17.30 o
 -12   3   1      17456.84      17120.64       229.32 o
 -11   3   1        132.14        105.22        16.47 o
 -10   3   1       5987.22       6467.10        97.06 o
  -9   3   1        181.77        127.64        14.77 o
  -8   3   1        248.73        156.08        12.69 o
  -7   3   1        929.27       1323.04        29.32 o
  -6   3   1         58.80         31.97         8.87 o
  -5   3   1       1626.56       1761.04        66.04 o
  -4   3   1       2172.96       2156.51        55.13 o
  -3   3   1        278.52        255.73        20.12 o
  -2   3   1       1110.54       1390.69        50.91 o
  -1   3   1       1341.72       1327.86        49.71 o
   0   3   1        374.37        320.22        17.63 o
   1   3   1        457.56        434.08        24.94 o
   2   3   1      17034.48      17657.00       578.60 o
   3   3   1       6039.03       6619.07       118.22 o
   4   3   1      10360.36       9938.60       169.90 o
   5   3   1        850.66        656.33        18.08 o
   6   3   1         91.55        177.40        11.81 o
   7   3   1      10150.38      11074.23       137.00 o
   8   3   1        106.20         95.76        10.73 o
   9   3   1       1044.24       1306.90        36.68 o
  10   3   1         72.37        122.64        17.55 o
  11   3   1        356.52        516.51        24.96 o
  12   3   1        668.69        722.44        28.58 o
  13   3   1         73.34         60.47        15.15 o
  14   3   1          2.66         -9.87        16.41 o
  15   3   1         85.40         71.96        18.50 o
 -15   4   1        245.65        279.53        19.20 o
 -14   4   1       1105.73       1103.01        34.18 o
 -13   4   1        162.90        155.48        20.83 o
 -12   4   1        482.19        565.91        23.71 o
 -11   4   1        641.17        711.80        24.44 o
 -10   4   1          0.01         27.53        13.40 o
  -9   4   1         17.94         78.97        13.94 o
  -8   4   1        382.13        385.94        16.56 o
  -7   4   1       1871.65       1944.38        41.16 o
  -6   4   1       2204.60       2310.06        48.93 o
  -5   4   1        673.84        530.67        25.20 o
  -4   4   1        765.37        712.99        30.16 o
  -3   4   1        220.93        225.86        21.95 o
  -2   4   1        188.28        222.78        62.01 o
  -1   4   1      60913.49      60986.28      1394.66 o
   0   4   1         13.23        127.31        14.34 o
   1   4   1          0.16         75.69        13.57 o
   2   4   1       8659.72       7957.00       197.88 o
   3   4   1       2385.99       1786.73        37.70 o
   4   4   1        320.01        513.96        23.47 o
   5   4   1         10.71         40.22        12.92 o
   6   4   1        508.76        557.72        22.93 o
   7   4   1       1359.81       1620.31        32.40 o
   8   4   1         40.49         49.01        12.21 o
   9   4   1         14.39         36.33        13.39 o
  10   4   1        511.47        544.96        24.59 o
  11   4   1          4.05          9.50        16.02 o
  12   4   1        179.81        144.80        18.55 o
  13   4   1       1207.22       1153.14        35.22 o
  14   4   1         33.96         62.29        15.56 o
  15   4   1        588.17        580.16        27.03 o
 -15   5   1        390.03        294.01        21.23 o
 -14   5   1        606.74        605.95        47.17 o
 -13   5   1         27.31         62.68        17.97 o
 -12   5   1        991.42        971.67        30.87 o
 -11   5   1        761.14        748.16        25.64 o
 -10   5   1       3387.70       3354.49        52.47 o
  -9   5   1        346.73        416.00        18.68 o
  -8   5   1        892.97        947.34        23.40 o
  -7   5   1        185.35        234.46        20.28 o
  -6   5   1        995.67       1186.55        33.51 o
  -5   5   1          3.48         16.69        15.73 o
  -4   5   1        653.64        575.22        22.20 o
  -3   5   1       2663.66       2838.09        61.41 o
  -2   5   1       1986.57       1985.90        64.77 o
  -1   5   1        157.89        115.05        16.33 o
   0   5   1      10883.92      11085.11       270.02 o
   1   5   1        877.88       1099.99        39.13 o
   2   5   1         64.02        132.48        14.43 o
   3   5   1       9619.17       9725.93       140.90 o
   4   5   1        135.54        114.38        24.87 o
   5   5   1        602.76        762.18        29.13 o
   6   5   1          0.89          8.56        13.95 o
   7   5   1       1603.91       1600.30        40.79 o
   8   5   1       1271.46       1274.40        27.15 o
   9   5   1        289.41        355.33        19.74 o
  10   5   1       1050.97       1123.00        30.98 o
  11   5   1        135.25        198.02        27.00 o
  12   5   1       2822.13       2978.33        57.93 o
  13   5   1       1042.00        904.99        31.18 o
  14   5   1        392.43        331.58        25.28 o
  15   5   1        106.85         87.33        22.28 o
 -14   6   1        197.59        240.19        38.92 o
 -13   6   1        852.63        759.29        30.56 o
 -12   6   1        157.65        197.80        21.04 o
 -11   6   1       4149.89       3954.54        67.41 o
 -10   6   1       1948.88       1841.48        40.37 o
  -9   6   1         46.36         80.01        15.05 o
  -8   6   1        151.02        115.22        18.94 o
  -7   6   1       1562.68       1420.68        49.17 o
  -6   6   1        172.27        166.40        28.70 o
  -5   6   1       4341.39       4393.75       106.55 o
  -4   6   1       1356.42       1361.24        35.86 o
  -3   6   1       1525.51       1318.46        44.04 o
  -2   6   1       5920.47       6358.18       137.51 o
  -1   6   1         13.70         33.61        10.77 o
   0   6   1       7491.52       7619.49       159.84 o
   1   6   1       2994.80       2984.62        73.34 o
   2   6   1       4016.36       4235.98       128.77 o
   3   6   1        571.32        657.83        35.05 o
   4   6   1        319.46        322.38        17.10 o
   5   6   1        578.78        548.49        26.76 o
   6   6   1       1329.90       1519.76        52.97 o
   7   6   1       2088.48       1978.81        54.20 o
   8   6   1       1426.38       1396.60        55.61 o
   9   6   1       1275.52       1250.71        40.50 o
  10   6   1        208.24        241.40        18.44 o
  11   6   1          6.33         35.41        15.98 o
  12   6   1       1662.93       1450.47        50.73 o
  13   6   1       1934.94       1972.77        49.23 o
  14   6   1        122.33        128.89        23.54 o
 -14   7   1         22.99         16.80        24.09 o
 -13   7   1          0.59         -0.18        21.99 o
 -12   7   1         76.02        135.01        18.25 o
 -11   7   1        170.95        135.38        25.71 o
 -10   7   1       3561.77       3580.10        63.03 o
  -9   7   1       2052.83       2022.97        59.65 o
  -8   7   1        373.89        415.60        31.47 o
  -7   7   1        590.06        652.09        32.93 o
  -6   7   1       7576.94       7827.44       175.01 o
  -5   7   1        535.70        627.64        30.34 o
  -4   7   1       4177.79       4819.55       100.30 o
  -3   7   1       9452.24       9165.25       237.70 o
  -2   7   1       1512.32       1361.83        56.44 o
  -1   7   1        700.68        631.40        56.82 o
   0   7   1        185.95        273.11        26.62 o
   1   7   1      10875.35      10407.13       214.84 o
   2   7   1         25.01          8.60        13.76 o
   3   7   1       8948.74       9139.38       237.48 o
   4   7   1       2665.43       2731.05        59.01 o
   5   7   1        331.22        261.43        20.20 o
   6   7   1       5200.63       5422.23       120.92 o
   7   7   1        556.76        629.08        38.46 o
   8   7   1       2422.05       2820.12        65.54 o
   9   7   1        214.73        273.03        26.21 o
  10   7   1       8152.33       8202.85       135.37 o
  11   7   1        999.69       1054.99        32.84 o
  12   7   1        424.09        572.57        25.45 o
  13   7   1        435.99        493.29        28.73 o
  14   7   1        406.91        420.46        28.98 o
 -13   8   1        231.65        192.10        23.03 o
 -12   8   1         46.89         73.98        20.64 o
 -11   8   1       2724.37       2780.43        66.97 o
 -10   8   1         19.33          8.34        22.61 o
  -9   8   1          1.10         23.27        21.46 o
  -8   8   1        140.83        130.23        22.10 o
  -7   8   1        659.24        730.00        42.06 o
  -6   8   1        430.29        457.83        39.46 o
  -5   8   1         28.73         49.86        16.73 o
  -4   8   1       1027.94       1147.59        42.81 o
  -3   8   1        999.00       1035.50        57.01 o
  -2   8   1       1593.05       1757.12        68.80 o
  -1   8   1        726.01        747.26        51.71 o
   0   8   1       1963.30       2041.34        99.52 o
   1   8   1         31.90          7.30        25.40 o
   2   8   1        554.24        575.63        88.72 o
   3   8   1       2434.51       2618.63        65.54 o
   4   8   1       1918.82       2075.78        82.92 o
   5   8   1        299.11        355.89        25.51 o
   6   8   1          0.32         26.82        15.73 o
   7   8   1       1754.57       1694.07        47.93 o
   8   8   1        338.90        321.88        26.91 o
   9   8   1         46.67         63.09        19.34 o
  10   8   1        238.10        266.49        21.95 o
  11   8   1        895.28        864.59        30.89 o
  12   8   1         15.96         -9.61        19.45 o
  13   8   1        694.02        690.79        30.46 o
 -13   9   1         37.97         11.86        23.19 o
 -12   9   1        139.93        172.84        24.13 o
 -11   9   1        230.98        273.12        22.55 o
 -10   9   1        370.06        410.82        31.02 o
  -9   9   1        948.58       1047.87        53.30 o
  -8   9   1       1559.37       1485.52        42.83 o
  -7   9   1       3571.03       3404.50        84.71 o
  -6   9   1        126.73        117.91        21.37 o
  -5   9   1       2125.90       2013.53        52.47 o
  -4   9   1        155.26        160.59        20.17 o
  -3   9   1        403.50        336.48        28.25 o
  -2   9   1       2865.96       2962.47        82.07 o
  -1   9   1         52.14         57.63        18.63 o
   0   9   1       3275.19       3519.67        80.90 o
   1   9   1          3.97         12.70        15.72 o
   2   9   1        872.82        896.51        39.56 o
   3   9   1         11.51         55.10        16.37 o
   4   9   1       8520.86       8619.22       148.26 o
   5   9   1         28.18         58.25        17.54 o
   6   9   1        767.35        753.17        32.59 o
   7   9   1          3.57         33.58        21.12 o
   8   9   1        307.34        283.79        23.45 o
   9   9   1       1244.96       1188.55        36.30 o
  10   9   1        717.93        768.32        34.11 o
  11   9   1        236.07        241.91        22.87 o
  12   9   1        199.46        144.89        23.26 o
  13   9   1        121.28         99.21        24.14 o
 -12  10   1         10.00         13.65        24.13 o
 -11  10   1        899.94        839.66        55.38 o
 -10  10   1        279.32        271.30        26.10 o
  -9  10   1        125.25        125.69        23.02 o
  -8  10   1       3494.05       3370.61        87.53 o
  -7  10   1        636.34        579.53        39.12 o
  -6  10   1        993.50        927.06        39.08 o
  -5  10   1       4681.11       4703.31        94.98 o
  -4  10   1        595.83        596.70        30.39 o
  -3  10   1       3014.29       3060.03        87.49 o
  -2  10   1        679.14        657.19        37.22 o
  -1  10   1       1164.41       1124.71        50.85 o
   0  10   1        343.36        371.43        40.97 o
   1  10   1       1695.64       1752.11        60.22 o
   2  10   1       1755.31       1742.18        59.78 o
   3  10   1       2292.31       2094.05        53.94 o
   4  10   1        995.35        949.69        35.95 o
   5  10   1         91.88        143.65        24.70 o
   6  10   1       1433.98       1431.84        46.31 o
   7  10   1        245.03        345.52        31.47 o
   8  10   1       1964.18       1857.12        79.69 o
   9  10   1        154.70        115.41        22.65 o
  10  10   1        719.63        607.48        32.19 o
  11  10   1          0.47         -7.38        20.98 o
  12  10   1          4.92         -1.83        21.80 o
 -11  11   1        120.63        108.28        27.53 o
 -10  11   1        443.26        507.85        34.63 o
  -9  11   1       2344.95       2557.45        68.51 o
  -8  11   1        138.42        107.55        29.19 o
  -7  11   1        938.92        970.20        41.37 o
  -6  11   1        157.42        170.36        25.01 o
  -5  11   1        252.25        304.34        27.31 o
  -4  11   1       4060.88       3780.65        82.34 o
  -3  11   1        222.09        235.49        24.93 o
  -2  11   1       7359.49       7272.09       169.87 o
  -1  11   1       1257.96       1368.28        55.82 o
   0  11   1        138.29        115.45        22.94 o
   1  11   1       1786.69       1777.00        77.59 o
   2  11   1         31.69         84.51        31.38 o
   3  11   1       7339.49       7222.60       132.42 o
   4  11   1        219.17        204.02        24.57 o
   5  11   1       1807.63       1562.32        49.03 o
   6  11   1       1210.98       1252.62        44.47 o
   7  11   1          2.54         34.87        25.22 o
   8  11   1          4.60        -24.77        26.47 o
   9  11   1        380.20        396.47        29.07 o
  10  11   1        892.64        944.71        41.89 o
  11  11   1          6.43        -21.17        32.74 o
 -10  12   1        384.52        365.08        41.55 o
  -9  12   1        304.42        291.08        38.37 o
  -8  12   1         78.55        101.08        29.71 o
  -7  12   1       1517.07       1441.60        49.93 o
  -6  12   1        273.12        241.69        38.62 o
  -5  12   1        183.35        186.09        26.34 o
  -4  12   1        683.07        664.55        36.61 o
  -3  12   1        569.79        550.73        34.50 o
  -2  12   1         36.16         63.41        26.75 o
  -1  12   1        567.17        554.96        40.60 o
   0  12   1        482.32        451.53        44.52 o
   1  12   1         12.94         38.05        27.11 o
   2  12   1       1063.03       1115.54        63.17 o
   3  12   1       1273.94       1256.61        44.26 o
   4  12   1         81.48         65.22        22.69 o
   5  12   1       1696.77       1607.84        51.18 o
   6  12   1        221.88        254.72        28.07 o
   7  12   1         11.41          1.22        25.50 o
   8  12   1         79.12         64.56        27.99 o
   9  12   1        150.67        284.24        38.18 o
  10  12   1        381.93        491.33        44.14 o
  -8  13   1        156.13         65.21        40.65 o
  -7  13   1         65.68         46.56        34.29 o
  -6  13   1       1431.37       1512.47        88.36 o
  -5  13   1        209.28        204.80        27.63 o
  -4  13   1         30.27         22.16        24.82 o
  -3  13   1       1166.17       1173.05        45.41 o
  -2  13   1       1289.07       1206.46        56.62 o
  -1  13   1        159.05        232.72        34.11 o
   0  13   1        227.50        191.99        39.85 o
   1  13   1          6.09         18.12        29.06 o
   2  13   1        380.86        453.91        42.58 o
   3  13   1        172.59        135.76        25.08 o
   4  13   1        970.80        886.93        40.77 o
   5  13   1       1355.51       1254.32        98.01 o
   6  13   1         41.70         50.39        26.98 o
   7  13   1        115.50        103.12        36.19 o
   8  13   1       1108.91       1006.98        70.34 o
  -6  14   1          2.96         14.56        30.49 o
  -5  14   1        291.37        268.83        38.69 o
  -4  14   1       1523.60       1588.80        60.42 o
  -3  14   1        986.72       1005.76        76.10 o
  -2  14   1         16.73          8.26        32.10 o
  -1  14   1        597.12        523.19        38.50 o
   0  14   1        307.11        413.65        37.00 o
   1  14   1        698.13        695.42        58.00 o
   2  14   1       1333.68       1383.94        63.75 o
   3  14   1        120.28         96.58        41.45 o
   4  14   1        221.30        233.71        38.76 o
   5  14   1       1370.13       1213.46        65.20 o
   6  14   1       1699.47       1937.54        90.71 o
  -4  15   1         89.67        126.94        31.86 o
  -3  15   1         12.82          6.19        34.56 o
  -2  15   1        267.93        334.08        43.55 o
  -1  15   1        251.54        319.36        50.36 o
   0  15   1         50.79         40.81        41.77 o
   1  15   1        285.06        278.18        50.02 o
   2  15   1         90.90         74.90        35.88 o
   3  15   1        182.61        201.46        40.04 o
   4  15   1        163.58        210.17        40.95 o
 -16   0   2         30.85         32.03        47.67 o
 -15   0   2         54.85         39.00        47.21 o
 -14   0   2        303.21        217.21        39.83 o
 -13   0   2       1107.01       1057.16        57.59 o
 -12   0   2         83.95         66.29        14.53 o
 -11   0   2        196.13        174.75        16.79 o
 -10   0   2       1828.47       1822.77        33.01 o
  -9   0   2          9.95         14.88         9.22 o
  -8   0   2       1215.95       1223.55        26.20 o
  -7   0   2        791.83        825.30        18.65 o
  -6   0   2       3691.90       3879.90        59.04 o
  -5   0   2        236.50        136.94        11.25 o
  -4   0   2        197.41         82.39         9.06 o
  -3   0   2       1777.15       1325.86        32.12 o
  -2   0   2       2535.75       2217.74        58.98 o
   2   0   2     215271.70     193384.64      3087.72 o
   3   0   2      14213.58      13903.44       265.40 o
   4   0   2        589.62        548.91        14.51 o
   5   0   2        291.49        124.66         8.46 o
   6   0   2        835.76        614.90        17.17 o
   7   0   2          6.21        172.25        15.92 o
   8   0   2        775.69        853.15        22.94 o
   9   0   2       2579.38       2853.96        52.27 o
  10   0   2        830.16        839.63        25.07 o
  11   0   2        233.90        247.28        18.23 o
  12   0   2         66.79        169.36        17.71 o
  13   0   2        617.26        461.96        41.17 o
  14   0   2         76.59         83.64        23.79 o
  15   0   2        221.14        292.44        29.15 o
  16   0   2         30.11        119.42        65.41 o
 -16   1   2         16.54         14.26        48.38 o
 -15   1   2          4.53         27.49        32.39 o
 -14   1   2        403.10        355.14        22.84 o
 -13   1   2        525.40        489.23        18.07 o
 -12   1   2        102.83        111.28        12.78 o
 -11   1   2       1841.40       1827.72        30.71 o
 -10   1   2         52.87         41.46         8.69 o
  -9   1   2        209.10        227.44        10.50 o
  -8   1   2        124.75        205.21        10.12 o
  -7   1   2          2.49         40.73         7.10 o
  -6   1   2       1668.28       1559.74        24.67 o
  -5   1   2       7270.46       7296.75        90.28 o
  -4   1   2         39.05        162.01         6.90 o
  -3   1   2       5810.75       4894.42        70.65 o
  -2   1   2         38.94         63.57        12.30 o
  -1   1   2      29863.72      30670.91       698.25 o
   1   1   2      30710.30      29195.45       666.00 o
   2   1   2        105.02         67.85         6.35 o
   3   1   2      19109.55      16119.96       237.86 o
   4   1   2        957.19       1259.19        17.77 o
   5   1   2       3074.37       3492.11        38.87 o
   6   1   2        460.38        797.51        14.77 o
   7   1   2        220.27        388.73        11.36 o
   8   1   2       4408.57       4881.16        57.30 o
   9   1   2        312.64        320.71        13.29 o
  10   1   2        481.44        429.94        14.96 o
  11   1   2         90.52         44.07        11.41 o
  12   1   2          9.64         26.61        12.65 o
  13   1   2       1852.82       1935.07        34.77 o
  14   1   2        148.97        200.23        18.86 o
  15   1   2       1153.16       1311.25        33.83 o
 -15   2   2        297.07        226.82        29.44 o
 -14   2   2       1232.51       1236.03        32.70 o
 -13   2   2        671.42        759.20        26.64 o
 -12   2   2          5.65         32.20        14.88 o
 -11   2   2       2449.58       2523.17        45.80 o
 -10   2   2       4885.17       4675.56        66.06 o
  -9   2   2        278.59        295.08        15.16 o
  -8   2   2        149.13        198.59        15.27 o
  -7   2   2          1.02         35.67        10.17 o
  -6   2   2        365.13        552.89        15.20 o
  -5   2   2        474.91        514.35        16.01 o
  -4   2   2        307.04        226.07        13.64 o
  -3   2   2      36731.57      33312.40       541.79 o
  -2   2   2      12596.21      12151.35       263.56 o
  -1   2   2      42572.23      37347.55      1207.61 o
   0   2   2       7813.04       6116.18       146.38 o
   1   2   2       7417.46       6402.91       153.66 o
   2   2   2      13196.79      12743.23       211.83 o
   3   2   2         40.13         68.16         8.82 o
   4   2   2       1498.40       1533.05        30.80 o
   5   2   2       9110.11       8953.84        98.63 o
   6   2   2       3306.14       3149.32        40.81 o
   7   2   2        956.26        967.22        20.29 o
   8   2   2       1074.95       1081.44        22.56 o
   9   2   2        328.51        298.98        14.19 o
  10   2   2       2369.60       2498.42        41.40 o
  11   2   2         72.43        138.66        13.56 o
  12   2   2       3661.68       3623.95        47.88 o
  13   2   2       1072.23       1148.65        29.20 o
  14   2   2         20.06          5.01        19.14 o
  15   2   2        200.77        187.53        19.85 o
 -15   3   2         59.33         46.38        24.08 o
 -14   3   2         19.10          6.14        13.63 o
 -13   3   2       1110.81       1268.15        40.95 o
 -12   3   2        171.19        191.21        19.52 o
 -11   3   2       1257.04       1382.73        34.18 o
 -10   3   2         30.96         56.31        13.29 o
  -9   3   2       2298.00       2444.85        48.89 o
  -8   3   2       3833.48       3766.13        70.98 o
  -7   3   2        570.12        536.66        20.63 o
  -6   3   2         22.31         35.72         8.61 o
  -5   3   2        287.46        382.15        17.89 o
  -4   3   2       5914.35       5761.88       106.27 o
  -3   3   2      18156.25      18181.49       533.59 o
  -2   3   2      54961.99      52502.57      1200.81 o
  -1   3   2       6926.56       7332.13       178.78 o
   0   3   2      34360.09      32013.89       607.97 o
   1   3   2       4937.96       4930.77       123.88 o
   2   3   2        328.42        255.00        35.31 o
   3   3   2        615.99        687.26        30.35 o
   4   3   2       1346.86       1302.66        29.69 o
   5   3   2       2672.43       2819.11        44.94 o
   6   3   2       1767.06       1749.83        30.17 o
   7   3   2        580.42        611.29        24.95 o
   8   3   2        552.72        608.09        17.20 o
   9   3   2       1000.22       1021.13        26.94 o
  10   3   2       3456.81       3520.47        60.05 o
  11   3   2         16.75         24.42        16.88 o
  12   3   2       3719.61       3726.39        70.62 o
  13   3   2        251.49        321.86        21.79 o
  14   3   2        217.57        235.45        19.78 o
  15   3   2          4.96        -14.43        18.69 o
 -15   4   2        431.54        380.74        28.29 o
 -14   4   2        598.23        774.19        27.86 o
 -13   4   2          9.88          6.06        15.41 o
 -12   4   2       1298.52       1367.50        35.30 o
 -11   4   2       2852.93       2629.71        51.11 o
 -10   4   2        880.53        886.33        35.12 o
  -9   4   2       2457.20       2590.86        64.86 o
  -8   4   2       2952.88       2763.65        45.05 o
  -7   4   2        263.10        390.18        16.72 o
  -6   4   2       3972.44       3972.46        86.18 o
  -5   4   2       2206.61       2172.95        80.63 o
  -4   4   2       6075.44       6593.87       140.47 o
  -3   4   2      21544.92      19805.67       663.72 o
  -2   4   2        772.70        670.80       113.12 o
  -1   4   2       6654.29       6844.14       171.43 o
   0   4   2      13161.19      13299.74       316.55 o
   1   4   2       4973.00       5316.02       136.53 o
   2   4   2       7397.94       6791.45       139.30 o
   3   4   2        935.83        860.93        32.76 o
   4   4   2        274.24        408.37        19.85 o
   5   4   2       3262.56       3285.12        61.78 o
   6   4   2        526.54        444.01        19.61 o
   7   4   2        881.40        951.72        26.31 o
   8   4   2       4907.54       4594.99        66.88 o
   9   4   2        282.72        356.36        24.15 o
  10   4   2        152.32        134.83        18.48 o
  11   4   2        349.78        282.58        20.29 o
  12   4   2          9.24          9.39        16.91 o
  13   4   2       1022.01       1055.41        33.42 o
  14   4   2        800.02        787.27        27.78 o
  15   4   2         75.46         44.19        17.96 o
 -15   5   2        101.21         86.58        16.80 o
 -14   5   2         16.00         29.04        20.20 o
 -13   5   2       1083.26        939.25        50.60 o
 -12   5   2          9.29         39.24        16.45 o
 -11   5   2         10.83         15.53        15.92 o
 -10   5   2          4.91         16.78        13.37 o
  -9   5   2          1.21         29.40        13.06 o
  -8   5   2         78.20         86.51        16.09 o
  -7   5   2       1841.79       1937.06        39.87 o
  -6   5   2        536.02        657.64        39.27 o
  -5   5   2       4978.77       5624.83       142.33 o
  -4   5   2       1947.93       2053.33        62.86 o
  -3   5   2       3556.83       3517.22       145.83 o
  -2   5   2        247.73        297.20        23.47 o
  -1   5   2      23606.02      22966.32       539.90 o
   0   5   2         34.21         16.75        10.78 o
   1   5   2       6276.53       6135.54       135.54 o
   2   5   2       1304.78       1246.97        48.25 o
   3   5   2      10136.28      10128.84       178.34 o
   4   5   2      15945.04      16561.27       253.39 o
   5   5   2        102.08         89.06        14.94 o
   6   5   2        428.06        607.18        29.10 o
   7   5   2          0.01         28.06        12.42 o
   8   5   2        742.08        784.41        23.02 o
   9   5   2        738.16        760.76        43.18 o
  10   5   2       2058.11       1867.85        41.09 o
  11   5   2       1470.72       1437.84        37.72 o
  12   5   2         35.27         36.29        18.07 o
  13   5   2         13.32         34.18        18.87 o
  14   5   2         53.77         24.25        21.16 o
  15   5   2          1.62        -21.56        21.56 o
 -14   6   2        278.26        268.46        25.07 o
 -13   6   2         29.69         49.19        17.97 o
 -12   6   2        276.82        287.92        21.50 o
 -11   6   2        894.19        886.62        26.59 o
 -10   6   2        421.64        467.27        23.63 o
  -9   6   2          2.22         28.85        13.38 o
  -8   6   2        593.12        552.70        28.08 o
  -7   6   2       1881.25       1773.69        66.03 o
  -6   6   2        717.61        790.25        33.45 o
  -5   6   2         30.13         57.63        19.05 o
  -4   6   2       2775.21       3231.97       143.83 o
  -3   6   2       5518.50       5320.12       120.34 o
  -2   6   2         68.39        140.95        15.85 o
  -1   6   2       1948.07       1870.84        64.43 o
   0   6   2       4993.34       4627.04       104.09 o
   1   6   2      10121.02      10453.34       212.30 o
   2   6   2       9453.96       9619.40       197.23 o
   3   6   2       1892.06       1805.44        52.81 o
   4   6   2      10632.77      10584.78       155.55 o
   5   6   2       2567.48       2691.82        64.38 o
   6   6   2         56.33         55.99        19.58 o
   7   6   2       2405.06       2022.77        49.00 o
   8   6   2         80.73         50.75        15.48 o
   9   6   2       1156.95       1252.69        36.59 o
  10   6   2         14.01          3.01        17.41 o
  11   6   2       1505.75       1451.44        40.84 o
  12   6   2       1389.70       1442.22        43.46 o
  13   6   2        236.76        216.58        22.38 o
  14   6   2        822.94        790.38        45.92 o
 -14   7   2         10.70         -6.92        22.91 o
 -13   7   2       1046.30       1046.15        41.04 o
 -12   7   2         74.59        138.48        18.45 o
 -11   7   2         11.73        -11.56        17.67 o
 -10   7   2       2201.45       2279.57        48.37 o
  -9   7   2       3489.98       3611.68        71.61 o
  -8   7   2       2930.24       2899.00        73.02 o
  -7   7   2       5286.48       5122.83       116.88 o
  -6   7   2        391.31        335.80        27.15 o
  -5   7   2       1381.91       1387.44        39.49 o
  -4   7   2       3304.04       3257.10       105.02 o
  -3   7   2       2893.41       3038.44       137.12 o
  -2   7   2       4458.68       4806.21       136.99 o
  -1   7   2       2516.49       2555.56        84.30 o
   0   7   2          0.34          7.77        13.11 o
   1   7   2       1909.70       2098.28        64.10 o
   2   7   2        228.90        176.80        18.20 o
   3   7   2       1495.00       1561.18        79.33 o
   4   7   2        631.13        748.33        27.87 o
   5   7   2          9.67         36.31        15.58 o
   6   7   2        680.61        788.69        71.52 o
   7   7   2        346.45        315.82        29.36 o
   8   7   2        817.04        727.67        33.18 o
   9   7   2        998.62        989.51        38.44 o
  10   7   2       8262.33       8355.87       122.73 o
  11   7   2        163.81        161.71        19.43 o
  12   7   2          2.08         11.09        18.29 o
  13   7   2       1280.68       1317.33        41.28 o
  14   7   2         13.51         32.40        23.49 o
 -13   8   2        399.32        430.48        26.32 o
 -12   8   2        971.72        917.53        35.63 o
 -11   8   2         70.47         66.15        19.83 o
 -10   8   2        432.26        433.24        29.58 o
  -9   8   2       3983.88       3890.38       107.33 o
  -8   8   2        252.58        296.30        22.88 o
  -7   8   2        335.65        258.69        30.47 o
  -6   8   2       3084.61       3211.10        82.26 o
  -5   8   2         80.13         82.79        17.16 o
  -4   8   2         89.61         64.39        20.94 o
  -3   8   2       2280.35       2349.94        69.21 o
  -2   8   2         37.86         19.22        31.51 o
  -1   8   2        516.57        604.40        58.71 o
   0   8   2       8710.86       8892.89       232.82 o
   1   8   2        662.97        634.56        31.53 o
   2   8   2        138.44        174.96        24.36 o
   3   8   2         80.19         56.49        17.52 o
   4   8   2        478.71        517.25        25.59 o
   5   8   2       2744.35       2748.37        56.45 o
   6   8   2        572.64        660.05        41.87 o
   7   8   2         87.75         70.47        19.44 o
   8   8   2       2293.41       2282.29        65.44 o
   9   8   2       1167.01       1181.64        43.06 o
  10   8   2        307.90        280.51        21.86 o
  11   8   2         22.73         26.36        18.93 o
  12   8   2        249.43        214.16        20.94 o
  13   8   2         86.41         92.07        21.19 o
 -13   9   2        141.61         81.23        23.75 o
 -12   9   2        246.29        305.62        25.82 o
 -11   9   2        377.89        350.53        23.91 o
 -10   9   2         19.02         38.04        23.68 o
  -9   9   2        794.37        878.82        65.87 o
  -8   9   2        546.69        575.47        63.29 o
  -7   9   2        256.33        264.23        29.31 o
  -6   9   2        189.63        166.90        22.96 o
  -5   9   2       3574.80       3518.79        75.62 o
  -4   9   2        983.76       1143.86        43.28 o
  -3   9   2         16.57         50.90        20.46 o
  -2   9   2       1103.05       1310.42        49.54 o
  -1   9   2        221.08        177.45        22.78 o
   0   9   2        253.31        300.40        22.37 o
   1   9   2       1281.56       1227.61        40.81 o
   2   9   2         49.69         70.28        15.93 o
   3   9   2        113.84        116.64        17.49 o
   4   9   2       9721.68       9638.59       148.87 o
   5   9   2        500.84        423.44        23.40 o
   6   9   2          0.05          9.11        18.27 o
   7   9   2       1694.84       1931.77        75.41 o
   8   9   2        347.21        362.88        30.67 o
   9   9   2        377.67        454.37        25.47 o
  10   9   2        313.39        338.79        24.89 o
  11   9   2       1380.16       1398.92        36.69 o
  12   9   2        255.08        328.05        25.91 o
  13   9   2          3.59         11.18        22.49 o
 -12  10   2        346.98        367.92        28.98 o
 -11  10   2       1171.71       1268.32       109.95 o
 -10  10   2        429.44        343.52        27.59 o
  -9  10   2        334.58        385.91        30.25 o
  -8  10   2         52.00         57.64        26.35 o
  -7  10   2       2012.99       2088.50        75.86 o
  -6  10   2        123.55        135.45        23.52 o
  -5  10   2         47.32         69.52        21.31 o
  -4  10   2       5053.82       4667.02        93.62 o
  -3  10   2         69.56         50.43        22.16 o
  -2  10   2       2653.41       2776.49        81.17 o
  -1  10   2       1266.22       1492.18        55.35 o
   0  10   2       1838.10       1659.95        50.82 o
   1  10   2       1789.43       1771.06        60.27 o
   2  10   2        708.84        789.93        35.81 o
   3  10   2       1238.92       1354.80        49.85 o
   4  10   2       1350.62       1518.62        41.95 o
   5  10   2       1061.10        922.50        46.36 o
   6  10   2       2332.04       2379.24        55.72 o
   7  10   2       2603.23       2323.85        71.99 o
   8  10   2       1276.36       1304.34        42.55 o
   9  10   2       2346.83       2330.13        49.67 o
  10  10   2         64.01         48.43        19.17 o
  11  10   2         66.96         91.71        21.66 o
  12  10   2         13.01         19.28        21.25 o
 -11  11   2        230.05        271.14        34.68 o
 -10  11   2        264.76        224.26        29.83 o
  -9  11   2         19.73         43.96        24.90 o
  -8  11   2       1065.02       1021.64        48.13 o
  -7  11   2        247.62        385.82        30.84 o
  -6  11   2        376.72        313.42        28.16 o
  -5  11   2        342.78        422.05        29.57 o
  -4  11   2       1018.88       1101.18        41.02 o
  -3  11   2        818.47        927.59        47.64 o
  -2  11   2       1939.49       1859.64        66.15 o
  -1  11   2        327.34        313.11        30.62 o
   0  11   2         13.31         29.06        21.03 o
   1  11   2       1581.54       1700.40        79.75 o
   2  11   2         20.30         28.54        23.17 o
   3  11   2        415.53        350.44        26.34 o
   4  11   2       2247.03       2125.24        57.11 o
   5  11   2        437.98        521.87        30.97 o
   6  11   2        336.01        429.15        33.67 o
   7  11   2        563.79        419.19        37.33 o
   8  11   2        318.43        316.10        32.96 o
   9  11   2          4.54         17.23        24.53 o
  10  11   2         28.57         63.16        23.68 o
  11  11   2        430.47        635.27        84.25 o
 -10  12   2       1459.84       1470.18        59.79 o
  -9  12   2         78.80         79.65        24.76 o
  -8  12   2        299.04        339.51        29.00 o
  -7  12   2        102.10        130.66        27.60 o
  -6  12   2        929.33        958.93        41.98 o
  -5  12   2         51.29         41.18        23.50 o
  -4  12   2       1982.06       1975.30        57.15 o
  -3  12   2        733.17        706.48        38.54 o
  -2  12   2        641.16        620.13        41.73 o
  -1  12   2       1035.95       1016.68        51.30 o
   0  12   2          2.97         44.05        27.01 o
   1  12   2       1690.25       1606.02        65.33 o
   2  12   2       2859.11       2753.08        85.56 o
   3  12   2          2.34         -6.50        21.89 o
   4  12   2        920.36        925.75        39.18 o
   5  12   2       1827.76       1707.64        52.52 o
   6  12   2        132.79         78.25        24.46 o
   7  12   2        137.05        183.80        26.94 o
   8  12   2        131.54        141.72        37.22 o
   9  12   2        174.56        135.33        32.50 o
  10  12   2         80.32         45.26        32.33 o
  -8  13   2        272.46        337.68        42.88 o
  -7  13   2        142.95        234.31        34.53 o
  -6  13   2        207.51        186.20        26.70 o
  -5  13   2       1391.45       1428.06        45.51 o
  -4  13   2        805.73        802.76        35.79 o
  -3  13   2         97.18        128.07        26.19 o
  -2  13   2       1703.85       1862.64       104.04 o
  -1  13   2        923.48       1042.84        53.76 o
   0  13   2        136.17        149.71        30.02 o
   1  13   2       1055.91       1016.22        41.68 o
   2  13   2       2754.72       2908.26        90.77 o
   3  13   2          7.20        -10.06        24.07 o
   4  13   2         10.08         31.58        24.27 o
   5  13   2         93.98        107.08        27.06 o
   6  13   2          2.03          6.88        25.18 o
   7  13   2         11.60         16.41        36.33 o
   8  13   2        109.71        133.31        44.10 o
  -6  14   2         32.50         16.89        30.18 o
  -5  14   2        394.31        425.51        64.14 o
  -4  14   2       1425.39       1436.57        57.93 o
  -3  14   2        826.53        924.37        78.27 o
  -2  14   2        482.06        462.43        43.21 o
  -1  14   2         75.27         45.93        25.87 o
   0  14   2          6.48          6.53        29.37 o
   1  14   2        513.93        618.92        40.81 o
   2  14   2        388.44        416.97        41.30 o
   3  14   2       1287.21       1112.45        58.49 o
   4  14   2        287.87        266.88        55.45 o
   5  14   2         81.31        116.25        50.83 o
   6  14   2        110.38        144.96        37.53 o
  -4  15   2          5.25         -5.52        31.40 o
  -3  15   2        387.10        354.21        43.64 o
  -2  15   2       1465.93       1557.45        86.34 o
  -1  15   2       1559.66       1430.84        83.16 o
   0  15   2        659.53        710.00        65.52 o
   1  15   2         72.27         39.79        42.46 o
   2  15   2         32.27         24.92        35.03 o
   3  15   2       1672.77       1766.19        74.65 o
   4  15   2         16.21         69.80        35.92 o
 -15   1   3          1.84        -28.63        33.62 o
 -14   1   3       1464.18       1449.95        36.64 o
 -13   1   3        695.79        778.67        25.84 o
 -12   1   3       5056.55       4774.37        60.82 o
 -11   1   3          5.04         30.83        10.72 o
 -10   1   3        141.53        142.00        10.53 o
  -9   1   3        784.81        915.29        18.97 o
  -8   1   3       8797.88       9482.46       128.46 o
  -7   1   3       1248.38       1653.41        39.67 o
  -6   1   3          1.49         33.78         7.42 o
  -5   1   3      12717.64      12103.36       168.60 o
  -4   1   3      14268.63      12323.23       147.13 o
  -3   1   3      36022.78      32305.52       428.00 o
  -2   1   3      80090.42      69726.20      1294.03 o
  -1   1   3         73.40         45.10         5.41 o
   1   1   3      19290.93      18927.40       307.20 o
   2   1   3      15791.15      14366.49       210.73 o
   3   1   3        105.06        204.27        10.08 o
   4   1   3       4293.34       4448.50        48.92 o
   5   1   3       2217.52       1789.81        23.06 o
   6   1   3        644.46        762.43        14.65 o
   7   1   3        755.18        822.84        16.21 o
   8   1   3       4197.43       4197.02        48.59 o
   9   1   3        176.23        205.84        13.01 o
  10   1   3        429.88        465.13        17.07 o
  11   1   3       5443.49       5150.42        66.61 o
  12   1   3       1503.48       1338.56        38.11 o
  13   1   3        648.49        721.39        22.33 o
  14   1   3         12.01         19.22        14.54 o
  15   1   3        739.63        754.35        29.94 o
 -15   2   3        789.17        965.11        80.37 o
 -14   2   3         14.47          0.20        19.40 o
 -13   2   3         16.35         32.82        12.85 o
 -12   2   3       1135.80       1104.53        25.18 o
 -11   2   3       5461.74       5319.63        72.22 o
 -10   2   3         14.28         18.83         9.46 o
  -9   2   3        341.64        414.31        19.96 o
  -8   2   3       1901.16       2136.39        45.21 o
  -7   2   3        548.89        653.42        22.51 o
  -6   2   3       3086.32       2721.19        46.14 o
  -5   2   3       1198.50        898.48        18.00 o
  -4   2   3        575.73        818.59        36.45 o
  -3   2   3       2094.62       1791.08        46.61 o
  -2   2   3       6155.28       6621.13       132.81 o
  -1   2   3       5922.66       5821.02       201.44 o
   0   2   3      20259.53      19876.16       323.43 o
   1   2   3        961.74        952.16        21.65 o
   2   2   3       2768.17       2504.83        56.16 o
   3   2   3       1205.22       1113.25        24.11 o
   4   2   3       1593.59       1254.91        24.89 o
   5   2   3      18793.23      17522.39       176.95 o
   6   2   3        451.88        317.78        10.83 o
   7   2   3       5246.84       4936.87        65.07 o
   8   2   3        724.37        622.90        17.28 o
   9   2   3       1268.84       1217.56        27.26 o
  10   2   3         30.75         42.27        12.42 o
  11   2   3        290.69        255.57        14.93 o
  12   2   3       3637.18       3642.36        56.12 o
  13   2   3          3.30         39.50        14.64 o
  14   2   3          0.76        -15.96        16.66 o
  15   2   3        306.88        318.08        22.78 o
 -15   3   3         20.67         22.85        32.94 o
 -14   3   3        621.29        632.21        20.13 o
 -13   3   3        104.35        172.83        16.82 o
 -12   3   3        596.53        573.53        27.90 o
 -11   3   3       2767.01       2853.86        59.92 o
 -10   3   3       4263.28       4026.69        70.80 o
  -9   3   3         59.64         82.42        17.36 o
  -8   3   3        334.62        278.92        17.96 o
  -7   3   3         58.05        103.27        10.16 o
  -6   3   3          1.68         25.31         8.47 o
  -5   3   3       2330.99       1953.38        40.93 o
  -4   3   3       1649.97       2309.27        82.14 o
  -3   3   3       4277.54       3390.31        90.78 o
  -2   3   3        432.02        795.34        50.21 o
  -1   3   3     111382.57     105468.13      1958.91 o
   0   3   3        134.21        111.14        11.86 o
   1   3   3        343.06        298.17        34.01 o
   2   3   3       5386.43       5545.59       114.42 o
   3   3   3       4021.17       3673.22        71.01 o
   4   3   3       2789.57       2737.18        82.96 o
   5   3   3        252.61        176.90        11.04 o
   6   3   3       2287.76       2551.54        39.65 o
   7   3   3       1991.06       2120.76        35.68 o
   8   3   3       2583.47       2490.10        43.04 o
   9   3   3        329.77        271.43        14.93 o
  10   3   3        534.19        701.49        24.24 o
  11   3   3       4361.06       4245.29        65.80 o
  12   3   3       1340.93       1244.89        39.30 o
  13   3   3        293.84        304.47        27.60 o
  14   3   3       1469.10       1453.76        38.79 o
  15   3   3         64.68         59.39        19.61 o
 -15   4   3        215.67        199.06        41.81 o
 -14   4   3        631.63        582.57        20.64 o
 -13   4   3        875.73        768.35        30.21 o
 -12   4   3         72.11         95.88        16.15 o
 -11   4   3       6484.65       6821.37       103.38 o
 -10   4   3        155.62        189.78        16.06 o
  -9   4   3        260.52        250.24        18.36 o
  -8   4   3        619.84        679.43        19.76 o
  -7   4   3       1954.36       2041.93        39.26 o
  -6   4   3          6.31         13.87        12.52 o
  -5   4   3       3144.31       3074.75        76.65 o
  -4   4   3        568.71        784.54        56.21 o
  -3   4   3      19286.48      17483.87       590.50 o
  -2   4   3      61804.93      57309.25      1859.73 o
  -1   4   3       3620.39       2907.33       107.82 o
   0   4   3      29352.70      27590.12       638.90 o
   1   4   3        237.83        145.45        10.67 o
   2   4   3       3633.08       4276.49        92.65 o
   3   4   3       1484.39       1583.95        34.51 o
   4   4   3       3826.18       4183.65        82.86 o
   5   4   3      24944.46      24286.93       362.44 o
   6   4   3       2573.46       2173.38        46.72 o
   7   4   3         29.30         21.70        11.09 o
   8   4   3        118.81        186.79        17.49 o
   9   4   3        514.20        534.70        19.33 o
  10   4   3       3581.95       3517.25        67.09 o
  11   4   3        178.71        209.48        27.70 o
  12   4   3         70.66        115.89        18.47 o
  13   4   3        263.82        224.09        27.49 o
  14   4   3        583.56        584.66        32.27 o
  15   4   3        141.85        119.37        19.27 o
 -15   5   3         74.56         80.14        17.81 o
 -14   5   3         50.16         47.66        13.98 o
 -13   5   3        295.01        294.39        20.24 o
 -12   5   3        441.57        449.06        22.63 o
 -11   5   3        448.40        445.09        22.11 o
 -10   5   3        388.08        430.47        18.78 o
  -9   5   3        326.24        367.55        16.45 o
  -8   5   3       1359.02       1392.37        29.77 o
  -7   5   3          3.27         16.45        15.80 o
  -6   5   3         10.30         33.93        14.18 o
  -5   5   3        667.34        632.05        27.07 o
  -4   5   3      31678.61      31230.68      1038.38 o
  -3   5   3       4706.02       4862.45       190.23 o
  -2   5   3      15772.28      15721.65       377.73 o
  -1   5   3       1124.92       1041.61        50.31 o
   0   5   3      21679.53      21264.02       407.67 o
   1   5   3        205.58        157.29        21.04 o
   2   5   3       3714.12       3851.31        86.98 o
   3   5   3       7001.90       6795.23       124.77 o
   4   5   3        130.45        215.32        15.33 o
   5   5   3       4303.71       4475.01        91.34 o
   6   5   3         89.38        127.97        20.34 o
   7   5   3        279.09        280.88        18.73 o
   8   5   3         61.08         65.40        13.04 o
   9   5   3       3694.94       3298.13        62.78 o
  10   5   3       2096.37       2016.72        43.51 o
  11   5   3        816.53        852.82        29.50 o
  12   5   3       3524.09       3601.63        66.00 o
  13   5   3          3.61          6.85        18.38 o
  14   5   3          4.11         -0.40        20.46 o
  15   5   3          0.10         12.76        29.54 o
 -14   6   3        463.78        587.61        48.45 o
 -13   6   3         11.30         -2.65        17.37 o
 -12   6   3          0.14         -5.81        17.39 o
 -11   6   3       4475.62       4412.69        68.95 o
 -10   6   3       3014.78       2781.44        46.28 o
  -9   6   3       1554.04       1642.18        32.83 o
  -8   6   3         92.33         80.84        18.63 o
  -7   6   3        160.33        156.56        19.05 o
  -6   6   3       1517.08       1622.40        48.19 o
  -5   6   3        100.84        126.33        26.85 o
  -4   6   3      10541.37      10947.52       393.27 o
  -3   6   3       5982.62       6107.05       154.32 o
  -2   6   3        245.16        273.39        24.35 o
  -1   6   3          2.45         -7.02        14.52 o
   0   6   3       1159.81       1331.56        41.22 o
   1   6   3      11999.47      12097.03       242.44 o
   2   6   3        279.41        245.47        18.61 o
   3   6   3         77.47         85.77        15.33 o
   4   6   3       1503.25       1423.46        59.91 o
   5   6   3        106.23        121.67        17.87 o
   6   6   3        108.66        123.98        17.76 o
   7   6   3       3873.72       3501.34        70.62 o
   8   6   3         73.84        111.25        15.71 o
   9   6   3        343.43        319.62        20.75 o
  10   6   3        245.79        295.29        21.84 o
  11   6   3       2567.06       2587.61        48.55 o
  12   6   3        245.45        230.52        21.90 o
  13   6   3         50.34         70.47        19.16 o
  14   6   3        391.97        373.98        28.36 o
 -14   7   3        392.82        390.02        29.76 o
 -13   7   3         41.69         34.56        22.69 o
 -12   7   3         26.70         39.11        16.17 o
 -11   7   3          0.02         40.30        17.11 o
 -10   7   3          0.52         45.74        16.58 o
  -9   7   3        811.36        783.44        37.62 o
  -8   7   3       2095.52       2115.23        70.69 o
  -7   7   3         36.73         74.50        18.99 o
  -6   7   3         18.30         29.79        21.45 o
  -5   7   3         65.70        145.19        20.04 o
  -4   7   3      15067.94      15319.65       380.13 o
  -3   7   3       2127.28       1919.96        87.82 o
  -2   7   3        716.83        734.56        40.02 o
  -1   7   3       1470.99       1737.27       127.02 o
   0   7   3        286.54        291.84        20.55 o
   1   7   3        168.28        157.84        16.86 o
   2   7   3       1742.37       1762.37        52.59 o
   3   7   3        596.82        479.41        26.47 o
   4   7   3         96.60         92.77        15.50 o
   5   7   3       1420.81       1423.97        57.74 o
   6   7   3        966.92       1148.29        41.47 o
   7   7   3          2.39         15.56        16.09 o
   8   7   3        328.23        378.35        30.95 o
   9   7   3        355.02        344.55        31.61 o
  10   7   3       4193.82       4259.08        79.30 o
  11   7   3        250.10        185.57        19.18 o
  12   7   3        681.22        729.57        26.84 o
  13   7   3        687.22        696.60        32.23 o
  14   7   3        713.55        807.65        38.20 o
 -13   8   3         47.92         18.29        23.21 o
 -12   8   3         10.23         11.17        19.03 o
 -11   8   3         44.51         27.78        17.21 o
 -10   8   3          8.00          7.78        20.65 o
  -9   8   3        674.61        680.46        31.33 o
  -8   8   3         48.63         61.27        18.81 o
  -7   8   3       1426.21       1370.24        55.69 o
  -6   8   3         31.77         63.34        18.57 o
  -5   8   3         99.24        113.56        18.52 o
  -4   8   3       1127.26       1003.59        42.85 o
  -3   8   3         50.67         38.56        20.36 o
  -2   8   3        557.76        650.23        33.46 o
  -1   8   3       1394.44       1207.54        88.82 o
   0   8   3       1094.18       1237.95        64.04 o
   1   8   3        865.19        715.51        39.70 o
   2   8   3       5027.47       4897.44       102.20 o
   3   8   3        651.29        560.72        43.08 o
   4   8   3        366.63        505.13        32.52 o
   5   8   3       2234.93       2381.03        51.49 o
   6   8   3        561.26        554.28        27.64 o
   7   8   3         73.58         92.58        20.02 o
   8   8   3       4210.93       3938.60        93.64 o
   9   8   3         49.40         76.41        21.85 o
  10   8   3        875.78        816.58        28.20 o
  11   8   3       2142.50       2122.56        53.04 o
  12   8   3        472.86        500.87        25.16 o
  13   8   3         88.88         53.42        21.69 o
 -13   9   3          2.50         30.94        23.30 o
 -12   9   3        100.50         63.50        23.05 o
 -11   9   3        403.14        434.95        35.09 o
 -10   9   3       1297.52       1407.47        46.61 o
  -9   9   3        781.69        877.21        35.53 o
  -8   9   3        558.48        647.48        71.23 o
  -7   9   3        695.12        608.83        35.20 o
  -6   9   3       7238.04       7068.11       128.88 o
  -5   9   3       2622.83       2453.80        59.66 o
  -4   9   3         27.25         29.34        21.13 o
  -3   9   3         74.92         35.33        18.91 o
  -2   9   3       2093.62       2204.28        96.92 o
  -1   9   3       4587.36       4784.76       116.79 o
   0   9   3       8609.25       9111.99       170.82 o
   1   9   3       1817.91       1953.93        53.38 o
   2   9   3       2077.06       2100.60        52.21 o
   3   9   3        131.03         75.20        16.86 o
   4   9   3        647.00        559.73        25.07 o
   5   9   3        816.86        849.12        30.58 o
   6   9   3         28.00         42.32        17.45 o
   7   9   3        925.94        914.71        37.19 o
   8   9   3        253.88        229.25        23.49 o
   9   9   3        746.71        772.94        28.52 o
  10   9   3          0.16         26.17        19.91 o
  11   9   3         63.81         52.36        19.21 o
  12   9   3        104.57        109.24        22.87 o
  13   9   3         11.52        -11.14        29.38 o
 -12  10   3          1.68         17.96        23.05 o
 -11  10   3          6.57         43.21        29.65 o
 -10  10   3        402.64        379.56        29.00 o
  -9  10   3         26.33         45.84        24.09 o
  -8  10   3       1455.56       1511.65        55.02 o
  -7  10   3        827.88        882.88        60.12 o
  -6  10   3         72.95        111.82        23.57 o
  -5  10   3       3067.70       3100.33        72.27 o
  -4  10   3       2337.37       2380.46        75.97 o
  -3  10   3        595.55        610.42        37.08 o
  -2  10   3        509.83        646.15        49.18 o
  -1  10   3        263.13        241.93        26.99 o
   0  10   3          5.58          8.17        17.87 o
   1  10   3         27.85         57.85        19.19 o
   2  10   3       8757.00       8969.95       197.43 o
   3  10   3       1803.24       1818.48        49.49 o
   4  10   3        171.13        212.85        26.09 o
   5  10   3        483.37        525.16        34.90 o
   6  10   3       1406.21       1308.99        45.73 o
   7  10   3       4428.33       4320.17        91.19 o
   8  10   3        553.30        592.91        36.89 o
   9  10   3        369.61        374.90        25.21 o
  10  10   3         55.36         59.92        19.65 o
  11  10   3        109.19        134.71        22.05 o
  12  10   3         30.19         47.87        21.32 o
 -11  11   3          3.92         -3.63        25.35 o
 -10  11   3        648.61        540.84        32.91 o
  -9  11   3        552.60        604.49        43.07 o
  -8  11   3        798.78        806.51        36.20 o
  -7  11   3       5146.60       4626.33        89.36 o
  -6  11   3        657.94        622.01        32.35 o
  -5  11   3          6.86         18.21        20.06 o
  -4  11   3        777.40        792.00        51.27 o
  -3  11   3        291.10        278.59        31.67 o
  -2  11   3        197.78        268.35        30.51 o
  -1  11   3        909.88        936.42        59.63 o
   0  11   3        201.65        187.69        33.18 o
   1  11   3        358.58        361.31        31.31 o
   2  11   3        186.79        210.55        27.00 o
   3  11   3        108.57        109.73        22.05 o
   4  11   3       3492.93       3529.66        71.66 o
   5  11   3         45.12         69.86        20.82 o
   6  11   3        974.50        934.42        36.00 o
   7  11   3         76.38         65.07        23.00 o
   8  11   3        569.07        530.36        34.11 o
   9  11   3         99.02         40.74        19.32 o
  10  11   3       1888.66       1798.83        51.20 o
  11  11   3         88.91        161.60        30.51 o
 -10  12   3       1525.95       1471.07        60.03 o
  -9  12   3          5.34         10.18        27.00 o
  -8  12   3        645.32        670.89        34.79 o
  -7  12   3         51.10         61.83        23.43 o
  -6  12   3         24.72         -3.30        22.54 o
  -5  12   3        173.04        174.67        25.32 o
  -4  12   3        780.80        749.60        39.64 o
  -3  12   3        394.95        436.06        37.96 o
  -2  12   3       2010.81       2173.89        93.00 o
  -1  12   3       1441.40       1606.31        63.17 o
   0  12   3       2666.19       2784.90        68.47 o
   1  12   3        537.09        478.03        45.61 o
   2  12   3        300.05        287.10        32.26 o
   3  12   3       2325.33       2256.59        60.06 o
   4  12   3        378.35        415.06        37.51 o
   5  12   3        481.44        450.30        28.73 o
   6  12   3          5.85         20.43        20.89 o
   7  12   3         44.45          1.71        24.62 o
   8  12   3         47.63         24.36        25.43 o
   9  12   3       1610.18       1559.70        57.57 o
  10  12   3         47.18         35.64        27.58 o
  -8  13   3       1275.19       1320.47        76.42 o
  -7  13   3        153.15        113.69        31.16 o
  -6  13   3         18.67         43.52        23.81 o
  -5  13   3          1.34         27.10        23.48 o
  -4  13   3        488.29        528.58        31.22 o
  -3  13   3        520.45        560.15        34.89 o
  -2  13   3       1491.71       1589.52        65.19 o
  -1  13   3        749.34        769.70        37.86 o
   0  13   3         34.76         31.45        26.06 o
   1  13   3         14.70         -3.33        24.57 o
   2  13   3        502.03        435.05        40.31 o
   3  13   3        111.66         95.91        40.38 o
   4  13   3         35.32         19.47        23.55 o
   5  13   3        306.03        430.07        35.29 o
   6  13   3        201.83        176.82        27.77 o
   7  13   3          3.41        -12.72        38.36 o
   8  13   3         37.09          8.67        37.95 o
  -6  14   3       1584.99       1403.48        58.55 o
  -5  14   3         15.36          2.62        30.46 o
  -4  14   3         59.12         51.86        29.74 o
  -3  14   3        156.35        123.13        34.67 o
  -2  14   3         16.74         -4.34        25.66 o
  -1  14   3         32.93         35.82        25.21 o
   0  14   3        426.38        455.27        44.87 o
   1  14   3        354.03        371.97        36.96 o
   2  14   3         18.06        -10.36        32.29 o
   3  14   3       1002.86       1035.37        56.31 o
   4  14   3        696.83        730.41        49.22 o
   5  14   3        282.23        252.31        37.53 o
   6  14   3        507.48        596.69        46.85 o
  -4  15   3        688.30        525.52        43.39 o
  -3  15   3        522.80        544.76        49.31 o
  -2  15   3         46.66         37.01        35.92 o
  -1  15   3        119.74         -8.90        43.76 o
   0  15   3         20.14          4.66        42.91 o
   1  15   3        116.29         74.49        45.97 o
   2  15   3          0.29         17.26        44.96 o
   3  15   3        796.63        793.27        52.58 o
 -16   0   4        187.61        236.24        76.81 o
 -15   0   4        262.88        277.45        73.61 o
 -14   0   4        149.21         46.32        42.40 o
 -13   0   4       7313.22       7027.37       211.52 o
 -12   0   4         37.12         44.94        31.84 o
 -11   0   4        172.49        273.74        20.75 o
 -10   0   4       1885.41       1942.22        53.96 o
  -9   0   4       2909.41       2872.21        45.83 o
  -8   0   4       3988.49       3920.79        65.59 o
  -7   0   4        119.65        219.57        10.47 o
  -6   0   4       3001.17       3067.28        57.52 o
  -5   0   4          0.80         54.43        16.59 o
  -4   0   4       6135.71       5359.22       110.03 o
  -3   0   4      16668.67      13831.85       266.78 o
  -2   0   4        808.58        455.80        18.94 o
  -1   0   4      11502.83      12331.36       405.07 o
   1   0   4       8836.36       9712.18       226.24 o
   2   0   4      66421.59      60873.34      1129.92 o
   3   0   4      16434.80      15498.69       255.16 o
   4   0   4       2985.03       2104.46        55.47 o
   5   0   4       2689.84       3189.56        56.05 o
   6   0   4       2641.58       2470.14        47.20 o
   7   0   4      21124.22      23667.86       351.88 o
   8   0   4       6296.65       7441.17       122.51 o
   9   0   4       2425.12       2407.63        51.08 o
  10   0   4        234.40        260.31        17.79 o
  11   0   4       1747.95       1648.20        38.64 o
  12   0   4        126.91         98.91        17.69 o
  13   0   4        708.85        629.31        43.57 o
  14   0   4        351.55        330.44        28.82 o
  15   0   4        417.22        320.37        30.73 o
 -15   1   4        387.40        450.87        73.60 o
 -14   1   4         59.02         31.70        18.98 o
 -13   1   4       4324.30       4368.57        69.95 o
 -12   1   4        195.98        195.36        19.91 o
 -11   1   4          0.28         -3.95        10.59 o
 -10   1   4          1.66         -5.30         8.56 o
  -9   1   4       2316.35       2275.32        39.45 o
  -8   1   4       5012.65       5145.24        79.60 o
  -7   1   4       1091.85       1098.99        21.93 o
  -6   1   4        570.85        493.29        12.58 o
  -5   1   4       3410.06       3074.86        55.78 o
  -4   1   4        957.56        628.33        15.02 o
  -3   1   4       1162.60        789.07        28.35 o
  -2   1   4       8930.28       7145.21       140.39 o
  -1   1   4       3820.97       4533.86        89.87 o
   0   1   4      24597.92      26288.80       424.25 o
   1   1   4       5215.42       5197.33       102.09 o
   2   1   4       1437.08       1319.51        32.37 o
   3   1   4        781.45        664.35        19.88 o
   4   1   4        350.38        220.97         8.25 o
   5   1   4        582.77        288.84         9.30 o
   6   1   4       3693.21       3191.34        38.94 o
   7   1   4       1083.62        976.32        18.01 o
   8   1   4       3766.65       4094.82        47.94 o
   9   1   4       1182.15       1373.22        24.09 o
  10   1   4       1272.80       1405.43        28.50 o
  11   1   4         60.23        109.13        14.01 o
  12   1   4        587.86        592.96        20.83 o
  13   1   4         53.93         60.26        14.47 o
  14   1   4        854.42        926.92        24.99 o
  15   1   4         21.02         28.37        15.83 o
 -15   2   4          9.67          6.22        23.14 o
 -14   2   4         32.55         -3.60        19.15 o
 -13   2   4        877.08        890.92        39.05 o
 -12   2   4          0.28         45.47        12.99 o
 -11   2   4         27.24         55.54        11.32 o
 -10   2   4        423.31        422.92        14.62 o
  -9   2   4       1121.97       1115.61        22.48 o
  -8   2   4        249.74        217.00        13.39 o
  -7   2   4         97.40         98.85        14.55 o
  -6   2   4        560.43        834.76        22.29 o
  -5   2   4       1568.57       1604.07        25.36 o
  -4   2   4       3859.94       3946.22        81.52 o
  -3   2   4       1012.16       1075.51        40.10 o
  -2   2   4        419.44        395.69        19.43 o
  -1   2   4      59827.89      55430.92      1787.91 o
   0   2   4       7707.16       6125.88        98.46 o
   1   2   4       7090.94       6532.01       119.24 o
   2   2   4      24459.10      22581.86       427.35 o
   3   2   4       1974.63       2169.04        49.69 o
   4   2   4       1892.17       1552.48        31.64 o
   5   2   4       2491.93       2250.53        32.21 o
   6   2   4        130.39        220.02         9.68 o
   7   2   4        198.08        147.33        10.06 o
   8   2   4       1361.14       1741.97        36.43 o
   9   2   4       1060.85       1074.60        25.60 o
  10   2   4       1521.69       1513.46        32.03 o
  11   2   4        470.89        509.18        19.40 o
  12   2   4        208.05        181.45        16.46 o
  13   2   4       2478.74       2513.61        43.94 o
  14   2   4         32.20         62.35        16.23 o
  15   2   4        371.19        341.04        22.81 o
 -15   3   4         90.40        121.10        26.30 o
 -14   3   4         56.74         52.99        23.03 o
 -13   3   4       1658.64       1639.11        33.34 o
 -12   3   4        204.05        182.39        14.80 o
 -11   3   4       4931.02       4919.62        75.19 o
 -10   3   4        543.81        609.18        41.15 o
  -9   3   4          3.08         11.95        10.72 o
  -8   3   4        946.27        776.29        26.40 o
  -7   3   4         91.91         90.91         9.85 o
  -6   3   4       1633.91       1725.66        32.36 o
  -5   3   4        298.09        343.32        16.11 o
  -4   3   4       3903.04       4137.30       115.28 o
  -3   3   4       1486.64       1615.34        44.81 o
  -2   3   4      15389.80      15661.90       371.37 o
  -1   3   4       1829.18       1568.22        54.41 o
   0   3   4      10060.26       8593.97       206.32 o
   1   3   4      93080.63      88929.95      2016.02 o
   2   3   4         11.58         91.79         8.44 o
   3   3   4       1849.19       1717.03        39.28 o
   4   3   4         10.61         29.51         8.04 o
   5   3   4        136.15        177.36        12.72 o
   6   3   4         69.47         60.72         9.73 o
   7   3   4        657.28        748.85        19.53 o
   8   3   4       1899.49       1892.42        34.11 o
   9   3   4         51.68         70.83        13.57 o
  10   3   4       5294.34       5125.48        86.41 o
  11   3   4      10282.23      10118.35       141.81 o
  12   3   4       2330.37       2462.90        48.54 o
  13   3   4       1466.82       1490.76        54.56 o
  14   3   4       1715.39       1741.75        77.93 o
  15   3   4        231.43        221.44        22.73 o
 -15   4   4         31.25         38.86        29.60 o
 -14   4   4         37.49         35.77        23.21 o
 -13   4   4        635.74        702.67        21.04 o
 -12   4   4       1891.95       1687.12        49.57 o
 -11   4   4        135.18        158.84        18.89 o
 -10   4   4         27.22         21.63        13.29 o
  -9   4   4        231.84        277.52        16.13 o
  -8   4   4       6818.97       7134.75        95.14 o
  -7   4   4       1188.62       1076.71        31.41 o
  -6   4   4        351.32        283.37        18.87 o
  -5   4   4       2850.54       2565.57        58.52 o
  -4   4   4       6068.02       5983.03       160.33 o
  -3   4   4        308.04        287.65        36.41 o
  -2   4   4        820.87        910.36        55.41 o
  -1   4   4       3133.18       3400.76        93.45 o
   0   4   4      14260.78      14713.55       246.60 o
   1   4   4       4459.17       4744.64        99.74 o
   2   4   4        172.80        137.99        14.86 o
   3   4   4       1640.16       1796.81        34.49 o
   4   4   4       6844.60       7012.76       128.31 o
   5   4   4        327.23        368.18        14.79 o
   6   4   4        971.09        895.12        24.80 o
   7   4   4        738.47        826.96        22.84 o
   8   4   4        445.72        499.32        16.54 o
   9   4   4       7461.75       7424.72        94.64 o
  10   4   4        156.24        191.72        21.86 o
  11   4   4       2695.12       2706.06        56.72 o
  12   4   4         48.80         88.78        19.90 o
  13   4   4       4336.35       4146.11        73.32 o
  14   4   4        143.45        149.03        21.18 o
  15   4   4        113.03        105.62        19.85 o
 -15   5   4        355.39        437.38        48.16 o
 -14   5   4         18.73         27.73        12.79 o
 -13   5   4         36.89         36.81        15.28 o
 -12   5   4        955.09        960.91        29.38 o
 -11   5   4       1974.34       2034.62        43.79 o
 -10   5   4       1209.49       1199.66        28.21 o
  -9   5   4       1705.23       1777.97        32.97 o
  -8   5   4       3577.67       3505.99        59.83 o
  -7   5   4       3757.12       3737.10        68.42 o
  -6   5   4        354.29        336.93        22.71 o
  -5   5   4         99.81        109.74        17.34 o
  -4   5   4       9919.20       9459.86       342.66 o
  -3   5   4       5457.94       5251.32       203.44 o
  -2   5   4        325.91        240.23        23.00 o
  -1   5   4         26.90         33.82        13.45 o
   0   5   4          0.01          4.82         9.67 o
   1   5   4       7971.34       8390.57       133.05 o
   2   5   4       5463.27       4887.87       171.76 o
   3   5   4       2975.95       3172.44        71.78 o
   4   5   4       3890.44       4329.52        71.08 o
   5   5   4        549.03        526.39        24.95 o
   6   5   4       1065.84        813.19        26.59 o
   7   5   4        345.81        387.37        22.71 o
   8   5   4       1106.55       1166.70        27.97 o
   9   5   4          0.00         48.23        13.81 o
  10   5   4       8788.77       8241.05       120.47 o
  11   5   4       1767.39       1708.91        47.43 o
  12   5   4          3.07          6.79        18.59 o
  13   5   4         47.05         55.23        19.41 o
  14   5   4       1276.16       1409.83        42.02 o
  15   5   4         10.72        -11.68        26.36 o
 -14   6   4        499.27        403.40        31.58 o
 -13   6   4         18.14         34.34        16.18 o
 -12   6   4        800.42        796.89        31.76 o
 -11   6   4        241.37        170.78        16.28 o
 -10   6   4         28.62         28.32        14.10 o
  -9   6   4         89.37         98.66        14.50 o
  -8   6   4         66.14         31.93        16.32 o
  -7   6   4       1234.68       1349.68        56.87 o
  -6   6   4        736.29        655.72        36.12 o
  -5   6   4       2400.21       2431.26       159.87 o
  -4   6   4       1280.99       1322.63        80.81 o
  -3   6   4        375.09        384.98        29.70 o
  -2   6   4        666.06        617.14        40.61 o
  -1   6   4       2652.82       3018.99       128.62 o
   0   6   4       4614.87       4435.32        99.99 o
   1   6   4       3562.28       3685.80        85.82 o
   2   6   4      35804.79      35974.64       681.60 o
   3   6   4       2497.58       2550.37       162.36 o
   4   6   4       2694.29       2700.54        61.95 o
   5   6   4         26.78         40.60        12.84 o
   6   6   4        959.52        795.50        30.75 o
   7   6   4        225.42        210.86        20.64 o
   8   6   4        222.19        192.73        19.44 o
   9   6   4        282.31        296.20        18.15 o
  10   6   4       1280.59       1224.93        32.31 o
  11   6   4       1104.97       1326.37        31.75 o
  12   6   4         15.49         14.43        17.45 o
  13   6   4       2129.09       2225.01        50.12 o
  14   6   4         30.63         27.51        22.85 o
 -14   7   4        376.30        322.83        27.28 o
 -13   7   4        275.88        209.35        24.73 o
 -12   7   4         16.61         23.95        15.90 o
 -11   7   4       6705.27       6435.07        99.25 o
 -10   7   4       8212.84       8441.84       115.33 o
  -9   7   4        401.27        355.32        27.41 o
  -8   7   4       4181.73       4028.80        76.48 o
  -7   7   4       2235.09       2271.24        72.58 o
  -6   7   4        118.45        165.35        27.52 o
  -5   7   4        411.35        440.98        27.34 o
  -4   7   4       1638.88       1602.84        65.94 o
  -3   7   4       6944.60       6886.26       186.98 o
  -2   7   4       1901.36       1947.50        70.23 o
  -1   7   4          3.34         -4.08        15.69 o
   0   7   4        366.17        470.62        36.22 o
   1   7   4          2.81         15.89        12.40 o
   2   7   4         33.74         54.95        14.68 o
   3   7   4       1130.06       1179.47        41.52 o
   4   7   4       1187.78       1331.31        40.46 o
   5   7   4       3999.93       4109.49       107.18 o
   6   7   4       2224.31       2532.18        65.14 o
   7   7   4       2125.12       1971.07        90.28 o
   8   7   4          4.45         31.51        17.15 o
   9   7   4       1054.32       1104.83        32.97 o
  10   7   4         72.60        115.87        20.56 o
  11   7   4        841.58        853.74        28.55 o
  12   7   4        189.04        218.30        19.72 o
  13   7   4        633.32        615.26        39.96 o
  14   7   4         68.44         90.81        24.90 o
 -13   8   4        116.93         97.99        24.42 o
 -12   8   4       1694.20       2031.80        47.80 o
 -11   8   4        408.97        365.47        21.64 o
 -10   8   4        202.46        187.72        23.84 o
  -9   8   4        371.43        306.92        25.01 o
  -8   8   4        333.83        436.45        26.32 o
  -7   8   4         11.79         25.69        25.84 o
  -6   8   4        388.77        318.21        27.19 o
  -5   8   4       3237.57       3367.06        71.87 o
  -4   8   4        726.38        608.62        62.88 o
  -3   8   4        149.30         56.43        20.28 o
  -2   8   4        352.82        302.27        34.19 o
  -1   8   4         81.45         48.77        16.14 o
   0   8   4       4562.11       4308.56       104.86 o
   1   8   4        761.29        995.26       107.42 o
   2   8   4       1593.79       1598.89        47.17 o
   3   8   4        153.29        133.39        19.77 o
   4   8   4       1750.23       2008.62        56.70 o
   5   8   4        512.10        595.79        28.10 o
   6   8   4        543.57        626.25        29.31 o
   7   8   4        979.56        970.67        36.33 o
   8   8   4       4850.94       4717.27        87.37 o
   9   8   4        202.95        211.69        23.96 o
  10   8   4       2312.08       2375.96        51.39 o
  11   8   4          0.01          8.97        18.07 o
  12   8   4        160.33        146.30        19.91 o
  13   8   4        802.71        618.31        30.02 o
 -13   9   4        272.84        273.38        35.20 o
 -12   9   4          8.98        -14.74        20.20 o
 -11   9   4         99.71        177.44        19.31 o
 -10   9   4         26.88         47.27        21.06 o
  -9   9   4       1135.01       1185.27        43.82 o
  -8   9   4        538.41        507.45        52.68 o
  -7   9   4        995.65       1053.83        44.43 o
  -6   9   4        440.35        379.48        32.18 o
  -5   9   4        428.41        329.20        24.44 o
  -4   9   4         65.14         49.29        21.38 o
  -3   9   4       2002.00       2195.42        68.51 o
  -2   9   4       1748.97       2001.86        63.72 o
  -1   9   4       3315.35       2771.72        78.61 o
   0   9   4       3578.23       3258.34        94.49 o
   1   9   4        749.36        860.43        39.53 o
   2   9   4        182.66        218.87        22.98 o
   3   9   4         40.21         20.30        15.31 o
   4   9   4        389.88        419.49        26.15 o
   5   9   4       1125.34        960.16        46.09 o
   6   9   4        499.20        634.67        28.48 o
   7   9   4       2462.66       2640.16        64.46 o
   8   9   4        325.26        313.72        25.67 o
   9   9   4        471.72        532.14        28.30 o
  10   9   4       2871.69       2999.73        63.61 o
  11   9   4          2.70          9.46        18.40 o
  12   9   4         13.08          5.61        21.24 o
 -12  10   4        118.97        143.09        23.84 o
 -11  10   4          9.36         49.83        25.58 o
 -10  10   4        814.36        727.95        32.58 o
  -9  10   4        171.13        150.42        21.78 o
  -8  10   4          7.30         -9.24        24.02 o
  -7  10   4        362.19        357.40        30.04 o
  -6  10   4         49.04        102.36        21.42 o
  -5  10   4          0.00         29.25        19.17 o
  -4  10   4        123.76         85.56        25.84 o
  -3  10   4        619.63        579.81        57.26 o
  -2  10   4       4772.68       4940.08       123.56 o
  -1  10   4       5430.81       5512.20       133.88 o
   0  10   4        904.29       1054.73        39.75 o
   1  10   4       2833.30       3051.91        74.50 o
   2  10   4       1349.58       1571.28        57.57 o
   3  10   4        204.26        161.66        20.98 o
   4  10   4       5871.39       6091.40       104.22 o
   5  10   4         13.85         20.80        17.65 o
   6  10   4        419.17        318.19        28.15 o
   7  10   4        102.86        129.74        23.56 o
   8  10   4       2469.44       2296.14        51.39 o
   9  10   4        222.11        213.81        22.59 o
  10  10   4          0.01         -7.59        20.34 o
  11  10   4        295.81        256.38        23.63 o
  12  10   4         13.56         43.46        22.06 o
 -11  11   4        166.23        150.72        26.78 o
 -10  11   4        395.02        314.22        28.73 o
  -9  11   4        139.79        145.08        23.51 o
  -8  11   4        174.18        171.68        25.28 o
  -7  11   4       1465.12       1392.40        41.25 o
  -6  11   4       1278.13       1374.74        43.20 o
  -5  11   4        438.57        430.53        27.34 o
  -4  11   4        841.28        734.07        38.17 o
  -3  11   4        251.88        335.51        32.41 o
  -2  11   4       2162.21       1778.52        65.09 o
  -1  11   4       7767.77       7234.34       169.48 o
   0  11   4        309.82        291.39        24.79 o
   1  11   4       1241.37       1137.66        49.78 o
   2  11   4        959.98       1105.53        49.08 o
   3  11   4         38.72         23.33        20.10 o
   4  11   4        150.07        178.13        21.41 o
   5  11   4       1765.05       1596.68        77.07 o
   6  11   4        207.81        264.25        24.65 o
   7  11   4        193.54        253.37        27.16 o
   8  11   4        767.08        813.47        38.64 o
   9  11   4        209.24        193.10        23.07 o
  10  11   4       1183.52       1226.90        54.16 o
  11  11   4         14.83        -12.12        28.34 o
 -10  12   4        407.75        388.95        39.35 o
  -9  12   4         16.74          4.23        26.99 o
  -8  12   4          4.39         21.33        24.40 o
  -7  12   4       1171.71       1151.01        38.97 o
  -6  12   4         79.76         71.11        22.90 o
  -5  12   4        690.87        631.91        32.48 o
  -4  12   4         20.06         33.88        21.38 o
  -3  12   4        689.10        869.97        48.54 o
  -2  12   4        112.84        104.22        28.68 o
  -1  12   4         75.66         61.76        23.16 o
   0  12   4        856.43        837.35        65.63 o
   1  12   4        408.30        329.76        30.88 o
   2  12   4        380.35        347.16        41.94 o
   3  12   4        126.87        151.52        31.61 o
   4  12   4         65.99         34.64        20.33 o
   5  12   4         10.56         47.58        21.42 o
   6  12   4       1217.33       1173.32        57.54 o
   7  12   4       1590.77       1550.13        56.56 o
   8  12   4        841.70        952.41        75.07 o
   9  12   4        221.26        273.61        31.24 o
  10  12   4        470.92        530.21        42.84 o
  -8  13   4         13.35         11.55        34.37 o
  -7  13   4        324.65        170.05        32.22 o
  -6  13   4          0.58         24.97        24.47 o
  -5  13   4        806.95        740.63        35.89 o
  -4  13   4       1503.89       1543.21        70.02 o
  -3  13   4         57.95         57.23        35.41 o
  -2  13   4       1739.15       1716.56        53.97 o
  -1  13   4       2130.51       2075.36        65.73 o
   0  13   4        473.13        409.58        30.81 o
   1  13   4       2880.70       2872.61        80.57 o
   2  13   4         54.38         20.91        30.01 o
   3  13   4        643.50        660.98        45.42 o
   4  13   4       1140.51       1157.53        41.43 o
   5  13   4        366.93        404.34        29.12 o
   6  13   4        316.24        282.36        33.35 o
   7  13   4        629.53        694.71        49.30 o
   8  13   4         76.86         48.96        40.87 o
  -6  14   4          1.89         13.35        30.90 o
  -5  14   4          1.61        -24.74        30.01 o
  -4  14   4         60.40         98.78        30.11 o
  -3  14   4          3.33         17.13        26.98 o
  -2  14   4         73.47         23.93        27.23 o
  -1  14   4        235.53        220.95        28.65 o
   0  14   4          0.21         -5.78        28.43 o
   1  14   4        571.82        621.42        47.87 o
   2  14   4         22.68         11.87        31.51 o
   3  14   4        222.34        191.57        35.79 o
   4  14   4        273.11        221.42        36.50 o
   5  14   4        198.99        240.63        33.53 o
   6  14   4          1.09         -2.76        29.98 o
  -3  15   4          0.20         20.02        35.33 o
  -2  15   4        370.78        290.48        42.90 o
  -1  15   4        116.33        161.97        37.55 o
   0  15   4        339.79        399.02        54.53 o
   1  15   4       1263.09       1180.13        76.23 o
   2  15   4          6.36        -44.46        44.46 o
   3  15   4        151.15        146.97        35.99 o
 -15   1   5        583.23        623.19        64.21 o
 -14   1   5          7.79         -4.90        17.27 o
 -13   1   5        440.51        502.29        24.26 o
 -12   1   5       2181.89       2270.81        52.28 o
 -11   1   5         22.76         47.46        13.62 o
 -10   1   5         16.63         18.21        11.70 o
  -9   1   5        290.20        376.43        13.08 o
  -8   1   5       1852.67       2026.03        37.75 o
  -7   1   5       8014.10       8167.03       116.77 o
  -6   1   5        414.32        340.20        16.69 o
  -5   1   5      20925.63      20307.60       275.87 o
  -4   1   5       3056.76       2782.74        44.82 o
  -3   1   5       6425.10       6298.79       128.15 o
  -2   1   5       5633.65       4587.51        93.38 o
  -1   1   5       6095.22       5185.22        77.76 o
   0   1   5       1629.58       1846.96        33.73 o
   1   1   5       5117.55       4957.23       139.08 o
   2   1   5        468.15        399.90        15.13 o
   3   1   5       1894.76       1933.84        39.09 o
   4   1   5       9357.02       8135.29        93.28 o
   5   1   5       1568.80       1267.80        19.21 o
   6   1   5       1088.94       1363.78        22.30 o
   7   1   5        183.34        289.36        11.38 o
   8   1   5         10.05         39.11         8.99 o
   9   1   5        671.37        824.84        18.80 o
  10   1   5        124.20        181.69        13.66 o
  11   1   5       1413.37       1285.86        28.54 o
  12   1   5       1374.74       1360.21        28.78 o
  13   1   5        863.57        743.76        29.48 o
  14   1   5        151.78        231.03        17.21 o
  15   1   5        303.01        287.32        19.06 o
 -15   2   5        289.06        278.39        30.95 o
 -14   2   5        394.19        343.98        23.91 o
 -13   2   5        760.76        855.69        37.24 o
 -12   2   5       3509.49       3609.60        77.76 o
 -11   2   5       2451.82       2240.57        48.11 o
 -10   2   5       1188.40       1072.72        30.22 o
  -9   2   5          6.57         27.08         7.91 o
  -8   2   5         73.62        111.45        11.12 o
  -7   2   5       5817.54       5919.18       123.04 o
  -6   2   5       3325.86       3153.06        51.03 o
  -5   2   5       8285.93       7960.42        97.51 o
  -4   2   5       4763.89       4297.60       118.00 o
  -3   2   5      30253.28      30769.46       581.61 o
  -2   2   5      18155.45      17963.08       342.27 o
  -1   2   5       1581.28       1503.46        65.21 o
   0   2   5       1600.38       1613.69        31.86 o
   1   2   5      75960.76      75730.45      1213.08 o
   2   2   5       1312.08       1294.89        34.48 o
   3   2   5       1435.55       1453.68        36.08 o
   4   2   5         27.60         70.07         7.81 o
   5   2   5       4619.67       4425.27        55.96 o
   6   2   5       9269.69       8919.78        99.67 o
   7   2   5       7547.79       7103.84        82.73 o
   8   2   5         70.28         78.17        10.32 o
   9   2   5       4592.61       4471.16        61.96 o
  10   2   5          7.43          8.10        12.16 o
  11   2   5        639.21        757.33        22.58 o
  12   2   5        234.92        279.94        18.67 o
  13   2   5       3340.90       3224.43        49.83 o
  14   2   5         21.96         21.35        14.99 o
  15   2   5        206.56        142.24        20.93 o
 -15   3   5        209.37        154.38        26.99 o
 -14   3   5         27.76         48.11        20.30 o
 -13   3   5       2464.03       2477.27        58.06 o
 -12   3   5       2010.91       2091.37        49.79 o
 -11   3   5       3302.86       3312.72        52.17 o
 -10   3   5        333.84        416.69        19.79 o
  -9   3   5        101.72        124.90        12.25 o
  -8   3   5        111.90         70.69        13.82 o
  -7   3   5       3915.66       4134.34       117.58 o
  -6   3   5        673.21        901.38        19.72 o
  -5   3   5       1097.78       1415.86        33.30 o
  -4   3   5         16.78         83.98        14.80 o
  -3   3   5      13751.41      14773.98       289.56 o
  -2   3   5      45674.49      47837.99      1554.27 o
  -1   3   5       5233.34       4289.95       160.83 o
   0   3   5      13143.08      10845.19       256.31 o
   1   3   5       1787.19       2407.27        60.05 o
   2   3   5       5944.11       6250.37        90.08 o
   3   3   5        720.70        530.61        27.98 o
   4   3   5       9365.54       8840.40       218.26 o
   5   3   5      28615.35      28572.01       332.88 o
   6   3   5       5266.90       5708.98        80.91 o
   7   3   5        103.18        156.85        11.71 o
   8   3   5        283.44        318.19        14.58 o
   9   3   5        472.71        481.07        23.09 o
  10   3   5        133.46        227.55        19.48 o
  11   3   5       3369.07       3427.59        60.11 o
  12   3   5        684.38        756.47        26.46 o
  13   3   5       1957.88       2049.38        42.65 o
  14   3   5        220.87        174.86        23.46 o
  15   3   5        724.11        835.69        32.23 o
 -15   4   5         96.15         64.78        28.01 o
 -14   4   5        927.49       1073.30        42.98 o
 -13   4   5          3.61         24.47         8.94 o
 -12   4   5       3918.77       3912.32       100.94 o
 -11   4   5         89.78         70.83        14.02 o
 -10   4   5        643.00        749.80        23.64 o
  -9   4   5       2300.84       2101.07        38.48 o
  -8   4   5       5255.94       5096.86        75.06 o
  -7   4   5       2351.32       3009.20        68.19 o
  -6   4   5       1243.37       1370.97        35.25 o
  -5   4   5       1373.18       1455.07        39.92 o
  -4   4   5        345.71        339.86        41.21 o
  -3   4   5      35676.40      33773.12      1113.00 o
  -2   4   5         13.37        108.82        26.00 o
  -1   4   5       6912.95       6544.99       183.82 o
   0   4   5      14912.36      15215.31       293.43 o
   1   4   5       6762.46       6543.39       103.94 o
   2   4   5       6445.58       7042.11       142.65 o
   3   4   5        103.07         33.86         8.66 o
   4   4   5         38.82        122.76        13.67 o
   5   4   5       1029.80        973.69        26.82 o
   6   4   5        657.76        637.45        35.57 o
   7   4   5          9.60         30.56        10.87 o
   8   4   5        691.72        703.68        20.75 o
   9   4   5       1587.06       1659.62        37.29 o
  10   4   5          1.27         23.68        16.05 o
  11   4   5         99.14        100.93        21.25 o
  12   4   5       2550.29       2471.27        51.15 o
  13   4   5        952.47       1065.67        39.12 o
  14   4   5        309.29        392.44        25.58 o
  15   4   5          9.09         13.52        22.36 o
 -15   5   5        182.04        237.29        43.80 o
 -14   5   5        440.60        454.80        55.30 o
 -13   5   5         41.58         54.47        15.47 o
 -12   5   5        252.72        279.35        18.25 o
 -11   5   5       1273.42       1185.15        35.56 o
 -10   5   5       1047.40       1033.99        25.87 o
  -9   5   5       1777.88       1797.60        39.54 o
  -8   5   5        924.20        788.70        28.26 o
  -7   5   5       1153.96       1055.51        33.04 o
  -6   5   5       2831.30       2763.25        65.39 o
  -5   5   5       4055.07       4266.75       180.03 o
  -4   5   5       2905.95       2937.12       133.62 o
  -3   5   5         15.87         68.61        28.81 o
  -2   5   5       1559.79       1539.96        54.61 o
  -1   5   5       4352.75       4304.59       117.61 o
   0   5   5      20901.39      20413.28       391.10 o
   1   5   5       8430.18       8606.04       124.56 o
   2   5   5        919.44       1118.75        34.64 o
   3   5   5        111.59        138.72        13.36 o
   4   5   5       3923.24       3880.65        79.09 o
   5   5   5        139.64        173.41        17.15 o
   6   5   5       1361.32       1409.47        35.96 o
   7   5   5       1142.62       1100.44        41.06 o
   8   5   5        142.44        194.03        15.71 o
   9   5   5        978.82        981.05        26.51 o
  10   5   5        692.59        722.64        27.17 o
  11   5   5       2812.65       2743.93        54.17 o
  12   5   5          4.09          3.09        18.23 o
  13   5   5        171.15        218.02        21.38 o
  14   5   5        293.51        267.46        28.48 o
  15   5   5         85.94        116.53        26.06 o
 -14   6   5          0.44          5.38        33.89 o
 -13   6   5          1.39         -5.13        15.30 o
 -12   6   5        928.79        875.89        46.73 o
 -11   6   5         65.16         89.46        18.64 o
 -10   6   5        575.45        517.14        20.30 o
  -9   6   5       1717.57       1668.88        39.24 o
  -8   6   5        904.53        975.71        32.07 o
  -7   6   5         55.99         62.50        16.89 o
  -6   6   5        646.19        724.33        37.35 o
  -5   6   5      15936.77      15548.93       547.50 o
  -4   6   5       5353.48       5074.29       206.44 o
  -3   6   5       1110.88       1086.15        70.01 o
  -2   6   5      17365.37      17984.76       433.10 o
  -1   6   5      11629.10      12123.61       299.34 o
   0   6   5       3225.47       3449.96        81.33 o
   1   6   5        405.79        346.16        20.48 o
   2   6   5         57.92        150.22        15.85 o
   3   6   5       4974.91       4991.68       111.71 o
   4   6   5      11786.05      12361.09       217.55 o
   5   6   5       1835.70       1779.85        43.48 o
   6   6   5        763.31        856.46        40.80 o
   7   6   5        382.70        413.79        22.76 o
   8   6   5       3095.18       2998.78        73.37 o
   9   6   5       1177.13       1225.05        30.64 o
  10   6   5       1073.25       1039.73        32.17 o
  11   6   5       2382.24       2352.66        49.88 o
  12   6   5        187.44        246.17        21.94 o
  13   6   5        335.19        308.93        23.94 o
  14   6   5        222.29        258.81        28.88 o
 -14   7   5       1016.32        902.36        81.05 o
 -13   7   5         27.48         39.04        19.24 o
 -12   7   5        367.37        361.86        21.78 o
 -11   7   5        484.09        566.41        24.24 o
 -10   7   5       1056.20       1025.61        28.62 o
  -9   7   5        371.24        407.17        34.71 o
  -8   7   5        142.67        185.22        21.22 o
  -7   7   5          9.06         22.58        20.05 o
  -6   7   5        309.11        356.63        27.24 o
  -5   7   5       1926.53       1926.70        82.71 o
  -4   7   5       5066.59       5140.12       122.16 o
  -3   7   5       2500.07       2766.22        92.01 o
  -2   7   5       4493.11       4431.31       128.85 o
  -1   7   5       4098.75       3940.00       116.28 o
   0   7   5       4467.14       4476.55       121.26 o
   1   7   5        281.47        276.11        19.99 o
   2   7   5        896.99        855.34        33.43 o
   3   7   5       1579.07       1386.14        45.84 o
   4   7   5        864.00        876.78        33.43 o
   5   7   5        118.88        221.68        27.90 o
   6   7   5       1653.67       1620.09        73.37 o
   7   7   5       1045.84       1073.77        32.70 o
   8   7   5      11102.36      10804.75       164.28 o
   9   7   5       1445.90       1413.42        33.94 o
  10   7   5         82.75         97.78        20.00 o
  11   7   5        886.90        886.05        56.11 o
  12   7   5        175.25        209.56        19.59 o
  13   7   5        114.82        114.16        22.62 o
  14   7   5        847.84        734.61        36.22 o
 -13   8   5        886.63        928.17        36.59 o
 -12   8   5        177.31        164.40        18.98 o
 -11   8   5        220.46        217.96        18.44 o
 -10   8   5        582.48        533.87        46.86 o
  -9   8   5        390.82        426.06        25.16 o
  -8   8   5       3190.39       3321.45        68.43 o
  -7   8   5       4087.57       4164.82       111.17 o
  -6   8   5       1715.13       1701.96        53.75 o
  -5   8   5       3432.55       3836.25       122.11 o
  -4   8   5       1011.70        987.75        43.60 o
  -3   8   5          1.94         18.81        17.88 o
  -2   8   5       4408.61       4952.17       117.97 o
  -1   8   5         21.65          7.71        15.24 o
   0   8   5       3422.94       3347.31       105.59 o
   1   8   5        655.15        534.34        87.97 o
   2   8   5       9572.58      10179.47       187.89 o
   3   8   5        676.44        623.97        48.79 o
   4   8   5          6.96         37.13        16.07 o
   5   8   5       1124.77       1047.07        41.70 o
   6   8   5        383.22        399.42        24.96 o
   7   8   5        414.34        403.39        30.16 o
   8   8   5        276.55        388.82        22.44 o
   9   8   5       3677.02       3461.57        80.72 o
  10   8   5         46.19         82.44        23.18 o
  11   8   5         45.48         21.65        18.25 o
  12   8   5         12.74         37.35        18.75 o
  13   8   5        110.23        111.13        21.93 o
 -13   9   5          0.43          1.24        20.85 o
 -12   9   5        131.32        137.69        21.76 o
 -11   9   5        240.66        219.49        19.59 o
 -10   9   5        298.39        313.88        33.62 o
  -9   9   5        491.15        434.93        28.31 o
  -8   9   5        965.40        806.81        65.60 o
  -7   9   5         40.43         44.94        21.60 o
  -6   9   5         43.08         57.39        18.08 o
  -5   9   5        412.78        525.23        31.26 o
  -4   9   5       1238.62       1164.78        42.85 o
  -3   9   5       1571.71       1684.18        58.63 o
  -2   9   5        170.61        124.48        21.48 o
  -1   9   5       2219.28       2410.07        71.47 o
   0   9   5        581.98        632.46        27.44 o
   1   9   5       8363.37       8236.87       181.82 o
   2   9   5       3878.70       4023.34       125.25 o
   3   9   5       1379.20       1354.16        45.85 o
   4   9   5       1368.37       1335.92        44.52 o
   5   9   5         44.35         84.33        17.19 o
   6   9   5       2289.82       2490.16        62.38 o
   7   9   5        731.87        754.26        33.78 o
   8   9   5        736.10        670.85        31.10 o
   9   9   5         39.49         17.42        22.29 o
  10   9   5        393.62        397.75        32.15 o
  11   9   5       1044.27       1009.85        30.32 o
  12   9   5         74.68         39.52        21.52 o
 -12  10   5        130.38        116.91        22.77 o
 -11  10   5          8.12         -1.50        25.49 o
 -10  10   5        567.79        578.91        56.30 o
  -9  10   5         92.33         82.98        20.98 o
  -8  10   5       3360.87       3213.14        75.99 o
  -7  10   5         67.50         64.08        20.13 o
  -6  10   5         42.36         33.06        19.45 o
  -5  10   5       2051.24       2151.99        63.16 o
  -4  10   5        207.13        178.70        24.06 o
  -3  10   5        276.71        318.92        29.83 o
  -2  10   5        257.45        322.37        30.45 o
  -1  10   5        226.82        146.69        24.24 o
   0  10   5         13.84         45.09        26.19 o
   1  10   5        146.10        113.21        22.95 o
   2  10   5       2733.50       2740.81        79.17 o
   3  10   5        118.08        124.81        19.86 o
   4  10   5       1815.97       1724.79        44.73 o
   5  10   5         34.78         47.99        18.20 o
   6  10   5         59.92         69.03        19.74 o
   7  10   5        768.41        712.38        34.85 o
   8  10   5        610.92        570.36        30.47 o
   9  10   5        313.09        289.06        26.51 o
  10  10   5        682.74        732.54        31.77 o
  11  10   5        104.48        102.25        20.57 o
  12  10   5          0.24         -9.30        22.15 o
 -11  11   5          0.10         18.31        27.66 o
 -10  11   5          0.00          4.27        23.95 o
  -9  11   5        164.59        176.89        22.60 o
  -8  11   5        133.28         68.67        23.04 o
  -7  11   5        698.44        757.42        35.48 o
  -6  11   5        698.88        763.18        33.80 o
  -5  11   5       1035.15       1050.12        51.69 o
  -4  11   5        542.90        538.29        42.18 o
  -3  11   5       1228.70       1190.03        52.96 o
  -2  11   5        542.84        618.85        40.52 o
  -1  11   5          5.44         87.00        21.44 o
   0  11   5        791.84        783.70        34.23 o
   1  11   5         90.60        105.96        22.43 o
   2  11   5        102.71        163.72        26.68 o
   3  11   5       1010.69       1082.19        39.41 o
   4  11   5        182.83        160.28        23.65 o
   5  11   5       2088.75       2047.10        53.13 o
   6  11   5        184.69        138.54        23.79 o
   7  11   5        850.43        954.88        47.66 o
   8  11   5        562.43        493.50        36.05 o
   9  11   5         19.15         -5.55        20.96 o
  10  11   5        242.78        163.11        26.34 o
  11  11   5        172.68        199.05        25.41 o
 -10  12   5         51.55         41.77        34.83 o
  -9  12   5        316.97        345.90        33.89 o
  -8  12   5       1772.38       1651.27        50.44 o
  -7  12   5       2325.68       2411.98        59.52 o
  -6  12   5        311.15        428.11        29.74 o
  -5  12   5        289.76        297.62        31.99 o
  -4  12   5          7.84         -9.17        25.02 o
  -3  12   5       1275.23       1302.71        58.80 o
  -2  12   5        351.93        407.76        29.51 o
  -1  12   5       3720.43       3681.91        81.87 o
   0  12   5       3136.11       3274.53        79.54 o
   1  12   5        188.35        171.05        28.67 o
   2  12   5        339.86        280.09        32.31 o
   3  12   5        994.56       1023.60        49.67 o
   4  12   5         77.73         46.01        20.28 o
   5  12   5        832.20        867.68        35.06 o
   6  12   5          8.38         25.22        21.49 o
   7  12   5        144.28        186.37        27.27 o
   8  12   5         21.36         19.12        24.86 o
   9  12   5         39.15         51.04        26.80 o
  -8  13   5       1105.86        972.45        58.03 o
  -7  13   5          0.29         18.71        30.55 o
  -6  13   5          9.02          5.35        24.45 o
  -5  13   5         18.48         23.94        22.83 o
  -4  13   5        213.72        238.07        26.98 o
  -3  13   5          8.63         40.59        24.26 o
  -2  13   5        158.29        170.70        26.08 o
  -1  13   5          0.26         15.04        23.66 o
   0  13   5       1196.25       1244.45        46.19 o
   1  13   5        854.33        945.76        46.91 o
   2  13   5        156.96        160.42        32.61 o
   3  13   5        287.21        324.84        37.15 o
   4  13   5       3462.94       3536.80        77.38 o
   5  13   5          0.89         15.91        21.96 o
   6  13   5          8.37        -27.18        27.18 o
   7  13   5         72.48         55.08        30.74 o
   8  13   5        459.36        455.63        49.47 o
  -6  14   5       1414.77       1344.73        47.43 o
  -5  14   5         25.00         -0.09        24.74 o
  -4  14   5         24.37         20.32        24.24 o
  -3  14   5        506.30        513.37        45.74 o
  -2  14   5       1196.04       1178.30        47.40 o
  -1  14   5          7.34         25.08        25.36 o
   0  14   5         79.33         38.95        29.82 o
   1  14   5        184.65        190.50        36.93 o
   2  14   5        691.57        585.32        36.14 o
   3  14   5         23.91         43.06        34.55 o
   4  14   5         63.59         40.37        27.36 o
   5  14   5          0.02         10.78        28.55 o
   6  14   5        115.02        116.27        30.43 o
  -3  15   5          2.25         46.14        44.90 o
  -2  15   5        172.89        239.91        40.42 o
  -1  15   5         38.24         -5.46        34.11 o
   0  15   5        404.10        355.41        52.76 o
   1  15   5         66.50        114.19        47.81 o
   2  15   5         14.71        -23.77        45.60 o
   3  15   5          0.77         71.09        34.61 o
 -15   0   6       1139.87       1155.60       113.02 o
 -14   0   6       2104.94       2151.97        99.92 o
 -13   0   6         15.87         24.88        31.76 o
 -12   0   6        219.34        122.50        42.65 o
 -11   0   6       2070.75       2246.24        49.07 o
 -10   0   6       1015.09       1062.66        29.17 o
  -9   0   6        943.80       1280.65        31.42 o
  -8   0   6       6349.80       7477.55       134.60 o
  -7   0   6       8405.70       9089.86       179.80 o
  -6   0   6       9294.90       9611.73       192.45 o
  -5   0   6       5195.02       5379.62       111.64 o
  -4   0   6       7105.17       6255.42       131.11 o
  -3   0   6      76021.88      73370.02      1671.89 o
  -2   0   6      22018.84      21370.82       492.43 o
  -1   0   6      13152.23      11427.76       314.24 o
   0   0   6      19750.28      18490.65       268.34 o
   1   0   6       1497.51       1571.29        35.14 o
   2   0   6       6767.09       6762.66       214.03 o
   3   0   6      10853.97      10441.81       203.65 o
   4   0   6       1002.20       1291.43        31.11 o
   5   0   6      32061.24      32626.66       477.37 o
   6   0   6        570.52        470.15        24.94 o
   7   0   6       2374.42       2007.26        77.86 o
   8   0   6       7430.39       8633.84       140.40 o
   9   0   6       2150.41       1967.52        58.59 o
  10   0   6         86.10         92.23        16.89 o
  11   0   6         86.07        104.01        16.93 o
  12   0   6          4.18         18.64        17.76 o
  13   0   6       5715.71       5649.67        95.46 o
  14   0   6        208.49        268.44        29.50 o
  15   0   6        245.83        283.91        30.81 o
 -15   1   6        313.25        296.65        81.81 o
 -14   1   6        128.83        148.21        27.18 o
 -13   1   6       2155.96       2351.68        52.02 o
 -12   1   6        558.57        573.60        23.03 o
 -11   1   6       3418.04       3148.16        52.53 o
 -10   1   6         18.31         19.49        11.94 o
  -9   1   6       5431.46       5626.03        85.50 o
  -8   1   6       1483.77       1439.17        57.74 o
  -7   1   6        197.79        323.82        17.85 o
  -6   1   6       1634.06       1915.52        40.52 o
  -5   1   6       8407.25       8582.29       113.70 o
  -4   1   6       2772.90       2632.02        55.35 o
  -3   1   6       1308.30       1474.21        33.92 o
  -2   1   6      11820.53      12839.32       213.18 o
  -1   1   6       1750.06       1064.29        21.92 o
   0   1   6       4548.11       5692.10       123.98 o
   1   1   6       6319.19       5456.25       107.32 o
   2   1   6       5563.58       5036.25       102.12 o
   3   1   6       5656.84       5073.04        73.40 o
   4   1   6       4551.66       4745.34        71.06 o
   5   1   6       4095.22       3913.67        47.73 o
   6   1   6       5717.13       5062.65        63.94 o
   7   1   6        110.05         60.09         8.68 o
   8   1   6       6301.39       5804.13        67.25 o
   9   1   6        842.06        752.26        18.27 o
  10   1   6        400.44        307.09        15.58 o
  11   1   6        320.37        223.54        16.36 o
  12   1   6      10706.91      10806.39       121.05 o
  13   1   6       1047.96       1169.05        26.76 o
  14   1   6          1.30          3.79        14.16 o
  15   1   6         79.46         91.02        17.08 o
 -15   2   6        319.49        315.85        33.58 o
 -14   2   6        652.56        647.59        28.77 o
 -13   2   6        996.69       1064.79        33.68 o
 -12   2   6       2615.56       2743.25        73.56 o
 -11   2   6        428.37        379.16        27.03 o
 -10   2   6          6.95         73.13        16.61 o
  -9   2   6       1606.01       1594.07        29.62 o
  -8   2   6        234.40        192.52        19.79 o
  -7   2   6        967.67       1228.73        38.10 o
  -6   2   6       4734.06       4566.82        78.81 o
  -5   2   6       9916.66       9736.77       152.15 o
  -4   2   6       6977.51       6411.44       135.39 o
  -3   2   6         19.21         67.91         9.02 o
  -2   2   6       2815.81       2385.59        40.83 o
  -1   2   6        178.70         87.83        12.56 o
   0   2   6         19.03          8.81         4.85 o
   1   2   6       3493.75       2828.91        62.29 o
   2   2   6      11970.43      13061.12       216.71 o
   3   2   6        703.80        437.38        15.89 o
   4   2   6       1831.88       1424.39        26.88 o
   5   2   6          0.06         28.61         6.99 o
   6   2   6        970.13       1047.24        19.39 o
   7   2   6         59.92        143.45        10.04 o
   8   2   6         40.92         53.39        12.13 o
   9   2   6       2040.53       2108.58        38.77 o
  10   2   6        785.98        862.67        23.07 o
  11   2   6       2539.19       2638.18        42.64 o
  12   2   6       1625.98       1701.62        33.85 o
  13   2   6         15.70         48.87        15.73 o
  14   2   6         30.92         59.84        15.22 o
  15   2   6        154.94        240.88        19.58 o
 -15   3   6         99.57         81.83        31.96 o
 -14   3   6       2231.43       2214.02        49.05 o
 -13   3   6       2075.73       2176.46        72.63 o
 -12   3   6        432.06        474.85        27.76 o
 -11   3   6        476.92        400.63        31.65 o
 -10   3   6        234.10        210.47        18.53 o
  -9   3   6       1261.92       1530.53        44.42 o
  -8   3   6         93.95        101.31        10.30 o
  -7   3   6         85.50         88.50        13.03 o
  -6   3   6       9934.44      10625.50       138.24 o
  -5   3   6        123.91         85.43        15.80 o
  -4   3   6       2916.62       3430.62        82.22 o
  -3   3   6       3008.77       2892.65        85.11 o
  -2   3   6        424.40        625.95        36.08 o
  -1   3   6     134125.38     131637.48      4230.14 o
   0   3   6       3356.80       3448.34        73.83 o
   1   3   6       2653.14       2017.68        36.48 o
   2   3   6       1783.65       2064.53        35.09 o
   3   3   6       4750.85       4411.18        82.56 o
   4   3   6        842.66        892.73        29.83 o
   5   3   6        320.15        362.26        15.90 o
   6   3   6         13.18         13.23         8.78 o
   7   3   6       2926.34       3177.04        48.55 o
   8   3   6       1544.88       1602.68        31.12 o
   9   3   6         66.84         95.04        13.57 o
  10   3   6        357.74        281.57        19.32 o
  11   3   6       1943.12       1893.37        42.24 o
  12   3   6       6206.02       6214.37        90.35 o
  13   3   6       2877.79       2738.20        53.90 o
  14   3   6          0.64         -5.10        21.53 o
  15   3   6        440.45        465.78        27.53 o
 -15   4   6        398.37        442.55        36.49 o
 -14   4   6        228.20        220.68        26.87 o
 -13   4   6        886.45        914.52        36.54 o
 -12   4   6       2590.76       2726.23        61.21 o
 -11   4   6       2907.04       2851.69        52.43 o
 -10   4   6       1275.48       1333.39        31.51 o
  -9   4   6        135.38        128.60        12.31 o
  -8   4   6         18.24         28.74        11.66 o
  -7   4   6        599.07        608.55        27.02 o
  -6   4   6        714.46        894.98        27.63 o
  -5   4   6         13.43         -6.08        18.67 o
  -4   4   6       1583.47       1287.83        77.01 o
  -3   4   6      31431.54      29557.18       978.97 o
  -2   4   6        103.61        213.44        29.31 o
  -1   4   6       1450.31       1407.75        62.91 o
   0   4   6      10881.78      10398.59       203.60 o
   1   4   6         69.45         68.77         7.91 o
   2   4   6       7012.01       6671.10       107.11 o
   3   4   6       8059.06       8139.18       117.73 o
   4   4   6        304.12        316.98        17.81 o
   5   4   6       1812.14       1948.12        52.61 o
   6   4   6       3452.70       3798.98        55.69 o
   7   4   6        395.47        370.80        16.52 o
   8   4   6        257.49        295.39        15.06 o
   9   4   6        727.64        773.06        20.71 o
  10   4   6        193.72        179.11        16.05 o
  11   4   6        281.17        296.50        20.41 o
  12   4   6        493.63        471.55        30.08 o
  13   4   6         10.34         31.91        21.42 o
  14   4   6        887.75        971.56        41.19 o
  15   4   6        487.61        444.78        37.51 o
 -15   5   6          0.12         15.02        32.22 o
 -14   5   6         96.16         99.33        30.46 o
 -13   5   6        146.78        173.15        23.84 o
 -12   5   6         39.79         32.26        12.91 o
 -11   5   6       1281.59       1181.88        31.21 o
 -10   5   6       1536.73       1618.18        34.51 o
  -9   5   6       1315.12       1182.90        25.63 o
  -8   5   6        592.03        577.53        22.64 o
  -7   5   6       4876.38       4772.13        89.54 o
  -6   5   6       1970.87       2083.18       101.57 o
  -5   5   6      15925.89      16077.62       561.30 o
  -4   5   6          2.95         51.01        32.21 o
  -3   5   6      31811.86      30968.03      1029.38 o
  -2   5   6       2358.22       2568.77        79.27 o
  -1   5   6       3759.13       3858.77       107.47 o
   0   5   6        143.27        124.90        12.62 o
   1   5   6       3723.40       3687.08        82.45 o
   2   5   6         30.85         15.89        10.72 o
   3   5   6          0.01         21.12        10.44 o
   4   5   6          2.60         14.72        12.81 o
   5   5   6       5418.98       5850.99       105.88 o
   6   5   6         96.25         58.18        11.17 o
   7   5   6       3210.81       2965.61        66.83 o
   8   5   6       1612.08       1589.12        31.29 o
   9   5   6       2582.44       2628.33        48.22 o
  10   5   6       1916.04       2185.59        65.70 o
  11   5   6        972.06        859.35        30.32 o
  12   5   6          4.24         -4.88        18.50 o
  13   5   6        199.24        196.34        23.85 o
  14   5   6       1336.02       1546.73        49.88 o
 -14   6   6          8.42        -14.75        31.98 o
 -13   6   6         15.84         10.81        15.68 o
 -12   6   6         92.05        141.04        16.31 o
 -11   6   6        908.39        945.93        33.13 o
 -10   6   6        320.34        271.28        16.11 o
  -9   6   6       2508.24       2539.92        67.36 o
  -8   6   6       2153.64       2262.57        52.81 o
  -7   6   6         70.21         85.29        21.74 o
  -6   6   6        283.11        301.17        27.74 o
  -5   6   6        638.15        642.91        63.61 o
  -4   6   6       1149.25       1231.82        80.01 o
  -3   6   6      27637.22      29488.50       694.48 o
  -2   6   6       2149.33       2317.73        76.41 o
  -1   6   6         29.28         10.74        14.46 o
   0   6   6        224.76        187.22        15.94 o
   1   6   6       5724.45       5943.08       127.80 o
   2   6   6       2258.04       2511.04        71.48 o
   3   6   6          7.08         61.77        13.96 o
   4   6   6       1409.40       1406.45        61.93 o
   5   6   6        237.18        299.45        18.77 o
   6   6   6        359.48        310.43        19.00 o
   7   6   6        234.64        260.01        26.92 o
   8   6   6        175.11        269.10        19.81 o
   9   6   6        237.12        267.21        20.16 o
  10   6   6         86.16        120.87        19.42 o
  11   6   6       1348.56       1575.92        40.27 o
  12   6   6       1018.74       1043.80        45.67 o
  13   6   6         28.63         55.45        19.78 o
  14   6   6         51.13          6.15        27.65 o
 -14   7   6         54.06        127.68        34.77 o
 -13   7   6        725.43        816.99        43.63 o
 -12   7   6         79.62         85.29        17.25 o
 -11   7   6        361.48        353.86        21.21 o
 -10   7   6        798.62       1003.53        26.76 o
  -9   7   6        180.14        195.71        20.21 o
  -8   7   6       3870.70       3771.87        91.02 o
  -7   7   6       1038.05        923.99        65.17 o
  -6   7   6         14.85         57.12        17.89 o
  -5   7   6        155.41        176.60        24.23 o
  -4   7   6       5368.32       5222.83       107.07 o
  -3   7   6       6239.30       6280.54       173.07 o
  -2   7   6         12.36         29.60        18.36 o
  -1   7   6       7387.80       7702.20       238.24 o
   0   7   6         18.89         40.46        13.18 o
   1   7   6          1.77          4.88        12.18 o
   2   7   6       1631.66       1654.78        93.09 o
   3   7   6       1459.12       1661.53        69.32 o
   4   7   6       6638.83       7154.94       111.83 o
   5   7   6        433.89        466.45        28.30 o
   6   7   6         40.66         75.67        19.28 o
   7   7   6        930.83        821.73        25.91 o
   8   7   6        277.76        317.39        45.32 o
   9   7   6       1733.68       1720.94        37.69 o
  10   7   6         81.00        113.24        20.27 o
  11   7   6        468.75        448.05        26.10 o
  12   7   6        532.84        541.63        24.73 o
  13   7   6         54.89         74.13        21.79 o
  14   7   6        426.73        355.33        30.12 o
 -13   8   6         83.78         61.75        23.02 o
 -12   8   6       3003.02       2989.42        54.01 o
 -11   8   6       1214.28       1391.51        32.65 o
 -10   8   6         72.75         71.03        20.40 o
  -9   8   6        103.82         95.18        19.88 o
  -8   8   6        120.57        130.72        21.31 o
  -7   8   6       1145.07       1060.75        43.42 o
  -6   8   6        523.37        668.95        31.16 o
  -5   8   6      15097.83      15281.92       272.78 o
  -4   8   6        818.87        945.75        54.52 o
  -3   8   6          9.56         -7.19        17.76 o
  -2   8   6       1953.16       2067.20        71.16 o
  -1   8   6       1015.49       1001.77        48.90 o
   0   8   6       5053.28       4969.99       131.98 o
   1   8   6       1304.17       1216.63        55.64 o
   2   8   6       2769.94       2857.53        60.40 o
   3   8   6        635.48        700.27        31.65 o
   4   8   6       1717.55       1604.93        43.91 o
   5   8   6        543.56        596.57        28.17 o
   6   8   6       2398.38       2310.27        56.33 o
   7   8   6        496.51        423.78        21.65 o
   8   8   6        375.09        338.55        21.17 o
   9   8   6        917.00        957.80        33.42 o
  10   8   6        446.01        458.49        26.16 o
  11   8   6        377.20        322.07        27.29 o
  12   8   6        549.98        561.66        26.05 o
  13   8   6          7.64          8.09        21.51 o
 -13   9   6        450.72        483.44        35.46 o
 -12   9   6        282.57        368.52        23.37 o
 -11   9   6        424.35        364.33        22.33 o
 -10   9   6        228.03        227.04        24.01 o
  -9   9   6          0.05         -5.42        21.72 o
  -8   9   6       2993.41       2770.87        68.79 o
  -7   9   6        241.86        279.87        24.14 o
  -6   9   6       3119.69       3501.88        70.73 o
  -5   9   6       1102.95        887.25        38.50 o
  -4   9   6         18.91          8.19        18.62 o
  -3   9   6        327.13        290.82        33.47 o
  -2   9   6         23.91         21.47        19.20 o
  -1   9   6       1563.56       1384.03        40.28 o
   0   9   6       1518.12       1743.07        45.50 o
   1   9   6       4283.47       3870.53       121.14 o
   2   9   6         49.20         24.66        21.69 o
   3   9   6        313.70        263.57        24.13 o
   4   9   6        676.17        676.71        41.61 o
   5   9   6        224.49        248.72        27.93 o
   6   9   6        236.91        234.27        23.46 o
   7   9   6       1116.01       1153.12        45.00 o
   8   9   6        177.95        126.33        21.27 o
   9   9   6        182.45        126.79        25.58 o
  10   9   6       2797.93       3195.66        59.32 o
  11   9   6        835.39        813.17        34.16 o
  12   9   6        127.13        154.87        22.83 o
 -12  10   6        250.98        285.05        25.19 o
 -11  10   6         13.02          7.71        26.03 o
 -10  10   6       1065.94        994.96        39.76 o
  -9  10   6       3880.16       3726.14        80.46 o
  -8  10   6        221.54        192.11        24.59 o
  -7  10   6          2.02         36.91        20.11 o
  -6  10   6         30.00         64.39        18.79 o
  -5  10   6       2523.27       2648.08        72.00 o
  -4  10   6        436.08        384.80        29.53 o
  -3  10   6        119.11        110.88        25.52 o
  -2  10   6        598.77        503.01        34.61 o
  -1  10   6        398.56        438.67        29.18 o
   0  10   6        446.90        457.98        35.50 o
   1  10   6        970.39       1004.77        38.89 o
   2  10   6       2081.45       2131.95        66.88 o
   3  10   6        137.33        171.61        21.90 o
   4  10   6        833.57        816.30        30.85 o
   5  10   6       1388.04       1387.92        40.33 o
   6  10   6       5076.70       4946.32        90.11 o
   7  10   6        213.67        179.22        24.84 o
   8  10   6        241.10        275.36        26.64 o
   9  10   6        683.53        720.28        36.11 o
  10  10   6        506.88        537.86        32.64 o
  11  10   6        234.65        209.32        22.56 o
  12  10   6        586.99        610.14        36.08 o
 -11  11   6        350.84        327.17        33.12 o
 -10  11   6         92.69         82.90        24.71 o
  -9  11   6         63.35         59.50        22.17 o
  -8  11   6        814.70        743.68        43.75 o
  -7  11   6       1762.09       1744.18        55.18 o
  -6  11   6        157.26        201.92        22.77 o
  -5  11   6          1.02         87.15        26.29 o
  -4  11   6       1246.86       1410.58        51.23 o
  -3  11   6       2138.52       2150.10        73.87 o
  -2  11   6       6118.70       5831.61       111.54 o
  -1  11   6       1302.66       1117.04        46.08 o
   0  11   6        204.65        229.57        24.38 o
   1  11   6       1757.56       1868.24        47.27 o
   2  11   6        933.02        869.88        43.20 o
   3  11   6        212.75        245.86        24.36 o
   4  11   6       1756.51       1709.72        62.80 o
   5  11   6        382.56        465.90        27.39 o
   6  11   6        148.42        179.74        29.40 o
   7  11   6        781.74        774.45        53.20 o
   8  11   6        462.05        510.95        33.57 o
   9  11   6        376.11        412.18        29.42 o
  10  11   6       1659.74       1472.64        49.03 o
  11  11   6          5.20        -17.97        23.61 o
 -10  12   6         20.72         41.69        34.49 o
  -9  12   6       1088.76       1053.93        49.49 o
  -8  12   6        361.14        388.03        42.98 o
  -7  12   6       1381.64       1162.61        40.73 o
  -6  12   6       5454.83       5624.35        95.98 o
  -5  12   6        511.01        528.46        30.79 o
  -4  12   6          4.73         21.56        25.46 o
  -3  12   6        110.16        105.70        23.72 o
  -2  12   6        563.32        606.59        33.18 o
  -1  12   6       2179.16       2197.37        59.59 o
   0  12   6        604.83        659.97        53.39 o
   1  12   6        408.08        378.69        28.43 o
   2  12   6       1953.04       1937.59       121.75 o
   3  12   6        351.21        289.28        33.36 o
   4  12   6        213.84        194.35        22.63 o
   5  12   6        218.94        160.41        22.85 o
   6  12   6       1258.85       1469.71        45.23 o
   7  12   6         40.27         61.64        24.19 o
   8  12   6        565.62        690.20        57.74 o
   9  12   6         93.44        192.59        28.43 o
  -8  13   6         37.18         12.88        45.94 o
  -7  13   6         17.54         36.02        34.53 o
  -6  13   6        711.35        628.88        32.77 o
  -5  13   6         79.79         93.69        21.57 o
  -4  13   6         68.34         43.85        23.31 o
  -3  13   6       2877.53       2952.41        73.05 o
  -2  13   6          2.26         -6.97        23.79 o
  -1  13   6        933.57        969.05        40.96 o
   0  13   6        307.55        334.42        38.47 o
   1  13   6       3175.48       3287.22        87.50 o
   2  13   6       2125.43       2215.75        76.95 o
   3  13   6       4475.66       4407.14       120.05 o
   4  13   6       1443.98       1343.89        43.78 o
   5  13   6       1134.27       1199.25        50.44 o
   6  13   6        373.08        355.61        35.42 o
   7  13   6          0.21         24.18        31.14 o
   8  13   6         83.24         69.48        32.78 o
  -6  14   6          6.21         53.23        25.98 o
  -5  14   6        277.62        239.29        36.78 o
  -4  14   6       2108.77       2071.15        56.68 o
  -3  14   6        434.58        374.43        33.50 o
  -2  14   6        464.19        584.62        37.58 o
  -1  14   6        287.69        275.13        30.37 o
   0  14   6        647.96        565.90        39.89 o
   1  14   6        522.49        495.33        44.38 o
   2  14   6        243.74        201.40        33.45 o
   3  14   6        275.79        233.94        36.64 o
   4  14   6          4.23          9.29        27.44 o
   5  14   6        101.08         70.84        33.55 o
   6  14   6         90.28         86.31        34.99 o
  -3  15   6         84.45         -3.94        43.53 o
  -2  15   6        152.71        124.74        49.12 o
  -1  15   6         12.30         26.37        41.20 o
   0  15   6        357.60        272.52        60.01 o
   1  15   6         36.56         27.00        42.25 o
   2  15   6        980.92        924.72        70.40 o
   3  15   6        975.04        948.04        55.69 o
 -15   1   7         62.35        -20.33        42.94 o
 -14   1   7        176.47        134.19        27.52 o
 -13   1   7        248.47        262.30        19.03 o
 -12   1   7         67.57         69.52        14.97 o
 -11   1   7        140.80        166.18        15.25 o
 -10   1   7         60.19         74.79        12.31 o
  -9   1   7         35.47         63.94        12.52 o
  -8   1   7          5.60         56.18        12.11 o
  -7   1   7       3535.29       3723.30        69.19 o
  -6   1   7       2823.30       2914.55        49.28 o
  -5   1   7       2227.71       2223.13        44.91 o
  -4   1   7       5915.12       4921.54       106.21 o
  -3   1   7        129.12         88.92        11.42 o
  -2   1   7      30294.00      26657.29       387.03 o
  -1   1   7      30864.79      26712.53       431.77 o
   0   1   7       3105.37       3709.70        74.78 o
   1   1   7        174.62        134.27         8.66 o
   2   1   7      10362.96      10579.44       285.09 o
   3   1   7         95.01        157.16         9.29 o
   4   1   7      17330.67      15664.06       279.53 o
   5   1   7       4580.93       5722.35        69.95 o
   6   1   7        106.05        252.77        11.39 o
   7   1   7       7869.69       7677.99        88.54 o
   8   1   7       4738.88       5184.83        69.10 o
   9   1   7       3343.19       3465.39        45.77 o
  10   1   7        878.07        970.32        23.20 o
  11   1   7       2664.89       2481.64        40.77 o
  12   1   7        355.39        416.20        18.87 o
  13   1   7        101.53        116.15        14.87 o
  14   1   7        489.95        481.34        19.49 o
  15   1   7          6.03         17.21        16.95 o
 -15   2   7          0.48         17.77        44.49 o
 -14   2   7        166.88        205.09        26.44 o
 -13   2   7         55.90         79.43        18.34 o
 -12   2   7         35.25         71.15        17.55 o
 -11   2   7       1661.57       1548.40        49.08 o
 -10   2   7       4411.27       3914.92        71.73 o
  -9   2   7       6291.51       6012.45       107.57 o
  -8   2   7       2453.18       2247.86        60.23 o
  -7   2   7         65.48         73.83        11.28 o
  -6   2   7       1010.13        857.60        22.20 o
  -5   2   7         39.19         52.72        22.65 o
  -4   2   7       4667.02       4264.93        95.57 o
  -3   2   7       8282.90       7302.21       102.08 o
  -2   2   7      13843.55      13898.16       172.29 o
  -1   2   7         83.86         94.97         8.12 o
   0   2   7       1297.41       1241.08        26.93 o
   1   2   7       1648.20       1580.03        70.29 o
   2   2   7     144680.33     142708.47      2266.44 o
   3   2   7       3265.98       3199.80        89.04 o
   4   2   7       2128.65       1853.08        51.30 o
   5   2   7       6208.16       6482.74        78.20 o
   6   2   7       7577.14       8319.80        98.90 o
   7   2   7         96.45         57.79         9.27 o
   8   2   7       3781.51       3453.03        50.50 o
   9   2   7       1114.79       1257.44        27.32 o
  10   2   7        194.25        242.46        14.82 o
  11   2   7       2170.98       2383.72        40.09 o
  12   2   7       2314.38       2249.55        39.93 o
  13   2   7        528.93        451.38        19.93 o
  14   2   7         39.81         58.79        14.83 o
  15   2   7         13.80         15.69        17.68 o
 -15   3   7        292.29        279.15        28.10 o
 -14   3   7          0.16          0.83        18.06 o
 -13   3   7         27.08         26.58        21.01 o
 -12   3   7         13.36         27.27        22.69 o
 -11   3   7         18.80         82.38        20.04 o
 -10   3   7       2357.58       2474.71        57.84 o
  -9   3   7          8.53         37.55        15.43 o
  -8   3   7        895.74        819.78        37.06 o
  -7   3   7        187.49        205.49        14.10 o
  -6   3   7        406.44        313.61        16.82 o
  -5   3   7       5643.09       6565.65       142.93 o
  -4   3   7       2911.11       3811.51        84.58 o
  -3   3   7      12550.70      11739.71       198.46 o
  -2   3   7        484.17        316.67        16.12 o
  -1   3   7      74460.60      76037.34      2454.43 o
   0   3   7        217.04        325.10        17.93 o
   1   3   7       8303.15       9955.31       126.97 o
   2   3   7       1534.19       1135.12        22.78 o
   3   3   7       8125.32       7914.95       126.76 o
   4   3   7       8824.37       9117.64       157.18 o
   5   3   7      15494.01      14403.03       217.60 o
   6   3   7       7053.29       7131.15        98.49 o
   7   3   7         94.80         44.82        10.52 o
   8   3   7       2246.38       2251.44        37.15 o
   9   3   7        104.16        116.04        13.44 o
  10   3   7        110.84         95.51        16.31 o
  11   3   7        734.48        662.69        28.39 o
  12   3   7         19.77         49.94        17.00 o
  13   3   7        705.93        581.28        25.05 o
  14   3   7         26.32         60.03        18.33 o
  15   3   7        317.96        313.08        25.64 o
 -15   4   7          1.61         18.02        24.76 o
 -14   4   7        404.40        377.39        29.61 o
 -13   4   7        771.60        873.22        33.53 o
 -12   4   7        274.27        307.71        24.18 o
 -11   4   7         33.14         37.57        19.25 o
 -10   4   7        200.83        192.00        16.15 o
  -9   4   7          2.48          8.76         9.99 o
  -8   4   7       1158.46       1322.21        25.80 o
  -7   4   7       4821.98       5295.33        96.42 o
  -6   4   7       1302.88       1163.00        36.10 o
  -5   4   7       1975.97       2116.14        74.46 o
  -4   4   7        234.84        208.04        38.21 o
  -3   4   7       1914.53       2087.23        70.72 o
  -2   4   7       1284.60       1351.55        38.68 o
  -1   4   7         53.71        126.42        14.70 o
   0   4   7       1773.52       1505.63       119.52 o
   1   4   7       2715.45       3221.04        47.94 o
   2   4   7      16156.08      15917.52       238.34 o
   3   4   7        772.15        865.96        35.39 o
   4   4   7        704.37        538.23        17.94 o
   5   4   7        187.35        103.51        17.47 o
   6   4   7       1746.85       1655.31        46.43 o
   7   4   7       3946.20       4029.51        55.16 o
   8   4   7         65.90         44.04        11.13 o
   9   4   7         16.82         30.40        13.08 o
  10   4   7       1133.85       1139.92        29.48 o
  11   4   7        403.32        444.44        22.84 o
  12   4   7       1149.50       1120.99        47.20 o
  13   4   7        489.85        543.07        27.63 o
  14   4   7         11.43         33.26        22.01 o
  15   4   7        309.21        332.18        28.15 o
 -15   5   7         39.06        118.93        46.85 o
 -14   5   7       2180.48       2433.91        89.91 o
 -13   5   7         44.16         97.32        21.88 o
 -12   5   7          1.66         33.37        19.77 o
 -11   5   7         37.41         53.52        12.45 o
 -10   5   7          0.00         33.00        13.26 o
  -9   5   7        676.58        700.95        21.19 o
  -8   5   7          6.05          1.07        13.16 o
  -7   5   7       1406.31       1358.91        35.57 o
  -6   5   7        677.53        810.41        42.89 o
  -5   5   7       3841.12       3700.25       164.03 o
  -4   5   7       5930.46       5685.60       224.04 o
  -3   5   7       5116.29       4881.46       195.23 o
  -2   5   7       3841.47       3862.28        80.47 o
  -1   5   7         54.83         69.69        10.00 o
   0   5   7       5047.57       5319.41       139.15 o
   1   5   7       3888.89       3927.78        86.59 o
   2   5   7         78.66         87.72        12.31 o
   3   5   7      17811.64      18674.34       313.67 o
   4   5   7       4842.13       5216.96       116.73 o
   5   5   7        113.98        165.57        12.96 o
   6   5   7       2044.97       1861.85        36.60 o
   7   5   7        517.00        634.82        31.05 o
   8   5   7         21.78         27.22        12.40 o
   9   5   7         14.18         44.74        12.94 o
  10   5   7       3291.50       3166.55        48.57 o
  11   5   7      11067.25      10673.11       152.22 o
  12   5   7        256.14        262.66        22.09 o
  13   5   7        169.37        176.26        24.27 o
  14   5   7        367.87        339.90        29.73 o
 -14   6   7         68.44         75.22        34.23 o
 -13   6   7         23.29         21.68        21.36 o
 -12   6   7          7.28         31.87        13.65 o
 -11   6   7       4378.87       4459.69        72.61 o
 -10   6   7        237.45        223.90        16.91 o
  -9   6   7         62.22         75.73        13.38 o
  -8   6   7        480.36        499.39        21.83 o
  -7   6   7          2.88         16.60        15.31 o
  -6   6   7        975.32        915.36        71.01 o
  -5   6   7        191.21        200.64        30.25 o
  -4   6   7       9016.17       8887.42       231.80 o
  -3   6   7        153.50        139.25        18.84 o
  -2   6   7       1657.97       1592.14        41.91 o
  -1   6   7        584.16        551.77        27.62 o
   0   6   7       1854.89       2074.38        61.57 o
   1   6   7      21525.34      22815.19       440.12 o
   2   6   7       1858.73       2020.55        59.55 o
   3   6   7       1746.25       2069.35        56.05 o
   4   6   7        987.06       1108.90        34.52 o
   5   6   7          0.06         29.96        13.24 o
   6   6   7        341.40        250.13        14.85 o
   7   6   7       1663.85       1773.42        48.85 o
   8   6   7       1629.55       1618.11        41.74 o
   9   6   7        248.15        279.61        18.12 o
  10   6   7       3594.87       3507.35        58.82 o
  11   6   7       6143.48       6101.83        96.90 o
  12   6   7        130.98        154.84        21.58 o
  13   6   7          8.51         -0.89        19.77 o
  14   6   7        665.25        656.01        40.20 o
 -14   7   7        113.31         81.84        34.75 o
 -13   7   7          0.82          8.87        10.12 o
 -12   7   7         23.58         38.72        16.32 o
 -11   7   7        445.28        420.73        19.09 o
 -10   7   7         29.12         65.10        15.02 o
  -9   7   7         75.65         28.90        17.67 o
  -8   7   7          7.37         -1.20        17.96 o
  -7   7   7       2475.99       2458.44        59.21 o
  -6   7   7          4.87         36.97        23.23 o
  -5   7   7        327.48        344.38        35.57 o
  -4   7   7        421.56        467.54        33.06 o
  -3   7   7      11243.82      11377.04       289.22 o
  -2   7   7        342.00        422.09        82.11 o
  -1   7   7       1058.23        965.35        45.53 o
   0   7   7          0.99         11.24        13.48 o
   1   7   7       1667.47       1619.16        48.60 o
   2   7   7        333.78        282.00        23.14 o
   3   7   7         53.89          9.40        14.25 o
   4   7   7        384.70        334.99        17.86 o
   5   7   7        681.64        597.52        25.63 o
   6   7   7       1987.96       1881.66        55.04 o
   7   7   7          0.02         33.47        13.57 o
   8   7   7        326.80        348.57        23.36 o
   9   7   7       3340.92       3294.49        59.48 o
  10   7   7        129.79        150.79        17.87 o
  11   7   7        940.47       1084.30        35.08 o
  12   7   7        599.22        603.33        28.38 o
  13   7   7        282.91        285.85        26.43 o
  14   7   7          7.14          2.59        29.72 o
 -13   8   7         85.33         50.53        14.31 o
 -12   8   7       3919.63       4187.00        83.47 o
 -11   8   7       1082.70       1101.58        36.19 o
 -10   8   7          5.06         15.88        19.70 o
  -9   8   7         64.30         91.49        22.36 o
  -8   8   7       1569.80       1464.48        47.03 o
  -7   8   7       2623.41       2610.79        70.63 o
  -6   8   7       1183.20       1327.71        47.49 o
  -5   8   7        657.35        616.98        28.76 o
  -4   8   7       2346.69       2381.42        62.18 o
  -3   8   7         69.28         37.81        18.40 o
  -2   8   7       8282.84       8402.72       223.51 o
  -1   8   7          2.12         -1.44        15.23 o
   0   8   7        186.95        178.75        18.87 o
   1   8   7        909.24        949.54        37.62 o
   2   8   7       2299.17       2214.25        63.06 o
   3   8   7        559.48        517.28        23.72 o
   4   8   7          2.78         19.25        15.49 o
   5   8   7         45.38         74.27        17.86 o
   6   8   7         43.16         70.94        28.01 o
   7   8   7       3441.71       2978.12        55.89 o
   8   8   7         20.46         18.61        16.90 o
   9   8   7       4000.66       3536.61        70.03 o
  10   8   7        145.54        160.87        21.83 o
  11   8   7          2.32         -4.40        21.62 o
  12   8   7        325.02        282.51        25.04 o
  13   8   7          6.53         19.42        21.32 o
 -12   9   7       1175.92       1301.42        35.73 o
 -11   9   7         55.43         34.92        17.04 o
 -10   9   7        300.46        252.11        26.47 o
  -9   9   7        636.16        547.07        30.54 o
  -8   9   7         57.21         96.28        34.25 o
  -7   9   7        343.24        389.06        30.59 o
  -6   9   7       3135.77       3000.36        58.81 o
  -5   9   7         57.44         82.79        19.52 o
  -4   9   7         61.61         52.39        19.93 o
  -3   9   7         68.77         77.52        21.12 o
  -2   9   7       1498.04       1640.01        44.48 o
  -1   9   7        442.27        505.03        25.06 o
   0   9   7       1833.02       1837.89        53.00 o
   1   9   7       1534.51       1696.20       102.92 o
   2   9   7        582.93        675.96        43.46 o
   3   9   7       1487.62       1649.11        51.11 o
   4   9   7        403.31        439.07        32.51 o
   5   9   7        174.62        212.71        20.02 o
   6   9   7        411.85        371.98        26.43 o
   7   9   7       2795.84       2764.28        66.20 o
   8   9   7        219.06        253.08        20.88 o
   9   9   7        684.84        665.68        45.80 o
  10   9   7       3552.26       3646.34        64.86 o
  11   9   7        102.44         88.57        20.85 o
  12   9   7        261.73        280.62        23.54 o
 -12  10   7        640.60        716.96        31.15 o
 -11  10   7         20.07         35.72        26.47 o
 -10  10   7          1.93        -19.95        23.79 o
  -9  10   7        264.47        294.68        25.61 o
  -8  10   7         14.56         21.30        21.42 o
  -7  10   7         62.35         55.15        19.56 o
  -6  10   7        208.45        207.36        21.82 o
  -5  10   7       2264.28       2203.52        67.67 o
  -4  10   7         17.79          5.88        20.36 o
  -3  10   7        475.06        516.46        35.94 o
  -2  10   7       1861.63       1927.59        51.09 o
  -1  10   7       1060.10       1143.28        50.68 o
   0  10   7        153.95        139.89        19.21 o
   1  10   7        116.48        104.68        20.10 o
   2  10   7        226.67        363.37        55.09 o
   3  10   7          6.73          9.26        18.23 o
   4  10   7         24.40         22.98        17.17 o
   5  10   7         97.17         99.04        19.72 o
   6  10   7        255.93        301.21        27.84 o
   7  10   7        292.77        350.36        27.91 o
   8  10   7        188.22        195.79        24.09 o
   9  10   7         42.27         88.26        24.89 o
  10  10   7       1846.97       1900.64        53.44 o
  11  10   7         39.89         69.06        24.65 o
 -11  11   7        162.21        137.52        22.16 o
 -10  11   7         32.32         31.33        23.75 o
  -9  11   7          6.02         -6.43        22.32 o
  -8  11   7        760.12        748.34        42.36 o
  -7  11   7       1521.69       1493.17        42.83 o
  -6  11   7        351.71        401.19        25.95 o
  -5  11   7       9935.18       9969.26       194.23 o
  -4  11   7          2.09         11.79        23.84 o
  -3  11   7          5.13         12.43        20.84 o
  -2  11   7        158.91        170.78        22.55 o
  -1  11   7       1453.15       1542.89        46.51 o
   0  11   7       7790.78       7851.28       148.96 o
   1  11   7        283.18        346.17        25.20 o
   2  11   7        570.59        621.48        50.06 o
   3  11   7          8.63          2.20        23.79 o
   4  11   7         11.59         14.19        18.65 o
   5  11   7       1794.78       1601.52        58.27 o
   6  11   7         99.33         93.89        22.33 o
   7  11   7       3261.90       3195.88        99.65 o
   8  11   7        205.32        203.06        24.40 o
   9  11   7        169.63        152.46        25.33 o
  10  11   7        312.98        325.24        49.66 o
  11  11   7        318.57        350.24        64.13 o
 -10  12   7        188.28        221.34        30.80 o
  -9  12   7         35.39         41.87        21.93 o
  -8  12   7        574.46        638.95        35.34 o
  -7  12   7        562.06        626.18        32.06 o
  -6  12   7        291.12        309.78        35.79 o
  -5  12   7        807.23        859.34        35.43 o
  -4  12   7        467.25        474.68        32.56 o
  -3  12   7        708.10        634.04        34.78 o
  -2  12   7       1142.37       1127.05        80.56 o
  -1  12   7         47.92         70.54        22.72 o
   0  12   7        372.38        376.98        28.78 o
   1  12   7       3240.54       3224.27        84.65 o
   2  12   7          0.13         11.22        25.84 o
   3  12   7        146.29        107.12        33.64 o
   4  12   7         14.10         47.79        20.09 o
   5  12   7          8.23         27.50        21.00 o
   6  12   7          3.53         15.81        21.93 o
   7  12   7         68.88         85.90        25.79 o
   8  12   7         30.13         64.37        25.90 o
   9  12   7        368.18        368.53        32.84 o
  -8  13   7         44.04         21.35        29.83 o
  -7  13   7       1671.62       1650.83        53.30 o
  -6  13   7       3565.96       3472.06        80.54 o
  -5  13   7        372.86        406.79        26.70 o
  -4  13   7         70.17         64.20        23.24 o
  -3  13   7          0.52         36.17        25.29 o
  -2  13   7        176.85        166.32        26.66 o
  -1  13   7       1841.67       1826.53        55.78 o
   0  13   7        140.99        173.27        26.80 o
   1  13   7       1929.63       2046.49        66.30 o
   2  13   7       1676.40       1815.65       138.32 o
   3  13   7          2.26         15.26        32.38 o
   4  13   7         86.39         68.54        23.38 o
   5  13   7          7.81         28.45        22.20 o
   6  13   7       1220.78       1157.67        74.63 o
   7  13   7         11.58         55.87        31.70 o
   8  13   7        319.98        277.97        39.48 o
  -6  14   7         90.47         44.97        28.05 o
  -5  14   7        534.05        600.84        35.20 o
  -4  14   7        111.13        126.46        25.85 o
  -3  14   7        200.47        211.00        35.70 o
  -2  14   7        309.85        360.41        33.52 o
  -1  14   7         52.62         41.77        26.15 o
   0  14   7        600.52        560.18        36.11 o
   1  14   7          7.45         41.06        30.03 o
   2  14   7       2210.23       2325.52        73.84 o
   3  14   7         10.27         63.91        31.96 o
   4  14   7        472.91        482.13        57.30 o
   5  14   7         63.48         28.46        28.93 o
   6  14   7        144.26        175.86        41.00 o
  -3  15   7        230.62        192.70        50.81 o
  -2  15   7        589.51        606.75        61.45 o
  -1  15   7        314.21        401.58        55.02 o
   0  15   7          8.32         -7.05        43.32 o
   1  15   7        742.75        914.36        68.96 o
   2  15   7        105.32         67.38        97.72 o
   3  15   7        729.86        737.07        54.28 o
 -15   0   8       1285.43        988.97       109.22 o
 -14   0   8         31.71         14.48        33.04 o
 -13   0   8        573.60        681.01        47.09 o
 -12   0   8       2035.44       1901.85        82.77 o
 -11   0   8        832.42        860.43        47.29 o
 -10   0   8        934.33        808.30        23.80 o
  -9   0   8       1741.61       1548.79        34.60 o
  -8   0   8        867.85       1109.88        34.79 o
  -7   0   8       7271.75       7146.86       151.63 o
  -6   0   8       9973.84       9970.13       221.23 o
  -5   0   8       1652.93       1617.80        57.80 o
  -4   0   8        282.00        359.91        24.06 o
  -3   0   8      47511.47      43040.53       986.64 o
  -2   0   8      50851.04      45748.26       736.96 o
  -1   0   8       2357.93       2133.34        35.47 o
   0   0   8      37318.72      36511.72       678.85 o
   1   0   8      32258.35      34864.22       664.59 o
   2   0   8      11737.66      12065.11       233.12 o
   3   0   8        733.07       1042.19        51.86 o
   4   0   8      10495.93      10675.35       211.61 o
   5   0   8       6394.78       6908.45       110.92 o
   6   0   8       1866.31       1473.94        34.04 o
   7   0   8        525.02        767.06        24.92 o
   8   0   8        100.56        307.79        28.57 o
   9   0   8      10174.27       9169.22       138.07 o
  10   0   8       4902.93       4370.01        76.39 o
  11   0   8         12.58         17.22        16.56 o
  12   0   8       4903.75       5021.42        80.90 o
  13   0   8        307.06        350.02        22.57 o
  14   0   8        560.56        493.07        31.52 o
  15   0   8       1027.57       1074.14        51.49 o
 -15   1   8        497.29        515.61        49.58 o
 -14   1   8         75.92         60.25        25.05 o
 -13   1   8         39.14         92.32        17.24 o
 -12   1   8       2071.25       1872.74        37.94 o
 -11   1   8       1791.70       1689.36        40.14 o
 -10   1   8        147.73        174.77        15.31 o
  -9   1   8       2031.20       1901.65        41.59 o
  -8   1   8       1669.14       1518.67        34.79 o
  -7   1   8         10.50         23.39        10.30 o
  -6   1   8       2626.44       2527.60        44.03 o
  -5   1   8      23788.23      23588.00       318.37 o
  -4   1   8       2516.90       2322.28        50.84 o
  -3   1   8        304.97        219.33        17.28 o
  -2   1   8      31048.23      31025.10       418.17 o
  -1   1   8      40591.12      41833.92       674.21 o
   0   1   8          4.10         42.70         6.47 o
   1   1   8       1913.80       1976.63        35.19 o
   2   1   8       3401.78       2906.53        49.82 o
   3   1   8       8620.64       7615.31       106.91 o
   4   1   8       3631.30       3822.57        59.27 o
   5   1   8       8455.53       7880.57        93.27 o
   6   1   8      17447.85      17280.64       176.37 o
   7   1   8       2911.60       2842.45        52.01 o
   8   1   8       6006.59       6623.01        75.83 o
   9   1   8        759.51        678.58        16.72 o
  10   1   8        214.28        287.34        14.71 o
  11   1   8       1081.36       1253.34        26.69 o
  12   1   8       2772.65       2389.22        39.60 o
  13   1   8        851.57       1034.13        24.88 o
  14   1   8         56.39         55.02        15.12 o
  15   1   8        276.12        340.00        24.83 o
 -15   2   8        391.99        543.77        56.50 o
 -14   2   8        534.60        477.02        23.80 o
 -13   2   8       1283.38       1330.13        34.62 o
 -12   2   8       8697.85       8506.05       137.48 o
 -11   2   8         55.10        103.89        20.51 o
 -10   2   8         83.93        117.13        16.15 o
  -9   2   8        356.40        407.88        22.25 o
  -8   2   8        750.99        749.36        26.32 o
  -7   2   8          6.33         62.63        11.25 o
  -6   2   8         49.88         85.36        15.15 o
  -5   2   8       1362.63       1536.35        54.72 o
  -4   2   8        554.30        558.41        24.39 o
  -3   2   8         34.08         70.09         8.45 o
  -2   2   8      21175.47      20407.80       272.87 o
  -1   2   8        433.90        330.38        12.81 o
   0   2   8       8330.12       8680.42       146.93 o
   1   2   8        651.63        893.95        27.93 o
   2   2   8       2596.14       3331.32        74.78 o
   3   2   8       2174.33       1753.07        40.25 o
   4   2   8       1190.46        841.32        23.41 o
   5   2   8         56.18        247.96        13.83 o
   6   2   8       2190.34       1844.64        30.26 o
   7   2   8        138.81        131.40        10.68 o
   8   2   8        347.77        368.20        16.58 o
   9   2   8        131.16        135.58        12.54 o
  10   2   8        295.63        340.94        19.27 o
  11   2   8        595.94        698.22        21.23 o
  12   2   8       1457.90       1496.70        30.71 o
  13   2   8         73.42        102.48        15.71 o
  14   2   8        698.01        732.08        22.95 o
  15   2   8        308.03        478.36        23.28 o
 -15   3   8        467.09        306.41        86.02 o
 -14   3   8        168.20        165.65        19.49 o
 -13   3   8        207.14        221.17        22.26 o
 -12   3   8       3388.21       3044.37        88.38 o
 -11   3   8      13928.96      13922.63       208.20 o
 -10   3   8         16.68         20.55        15.85 o
  -9   3   8        754.67        866.17        25.36 o
  -8   3   8       2961.69       2991.24        52.14 o
  -7   3   8       5162.26       5604.23        97.38 o
  -6   3   8          2.18          8.96         7.94 o
  -5   3   8       7809.33       7283.33       114.40 o
  -4   3   8        223.33        265.01        14.63 o
  -3   3   8      13204.65      13003.10       218.16 o
  -2   3   8      17728.16      17420.11       332.74 o
  -1   3   8       4226.77       4487.51        95.37 o
   0   3   8      35416.86      33718.00       489.39 o
   1   3   8      40390.59      41359.78       471.18 o
   2   3   8      15576.89      16018.25       264.70 o
   3   3   8       4069.09       4034.42        76.85 o
   4   3   8        808.56        799.82        20.44 o
   5   3   8       3255.37       3648.47        59.21 o
   6   3   8       3460.57       3510.92        54.99 o
   7   3   8      10527.44      10272.01       137.37 o
   8   3   8        443.31        357.16        18.73 o
   9   3   8       5766.42       5725.31        87.77 o
  10   3   8        112.71        129.36        17.02 o
  11   3   8       1613.15       1427.20        41.27 o
  12   3   8        496.67        454.21        21.73 o
  13   3   8         13.18         24.25        16.68 o
  14   3   8        956.84        961.90        29.76 o
  15   3   8         18.49          4.00        21.94 o
 -15   4   8        153.58        205.39        49.12 o
 -14   4   8         38.79         33.77        21.72 o
 -13   4   8         47.67         55.92        23.08 o
 -12   4   8       1769.47       1992.28        47.86 o
 -11   4   8        795.70        778.82        29.62 o
 -10   4   8        200.05        233.60        20.68 o
  -9   4   8       1715.89       1549.89        34.72 o
  -8   4   8         22.19         43.70         8.15 o
  -7   4   8       4650.92       4883.89        81.60 o
  -6   4   8         61.36        111.72        17.02 o
  -5   4   8        627.84        579.21        29.88 o
  -4   4   8       2097.31       2201.25        47.96 o
  -3   4   8      11635.12      11934.09       203.92 o
  -2   4   8       7421.19       7861.82       138.68 o
  -1   4   8      18086.97      17966.15       345.62 o
   0   4   8       5415.02       5887.54       151.83 o
   1   4   8       7203.96       7710.45       160.82 o
   2   4   8          0.58         10.73         7.53 o
   3   4   8       3231.49       3500.91        77.92 o
   4   4   8       4924.31       5028.99       168.58 o
   5   4   8         47.56        125.51        18.31 o
   6   4   8       1877.57       1898.99        38.53 o
   7   4   8       1379.74       1592.54        29.55 o
   8   4   8         20.59         21.78        11.51 o
   9   4   8       4888.71       4889.95        73.32 o
  10   4   8        739.93        641.55        21.49 o
  11   4   8         96.31        129.76        19.56 o
  12   4   8        651.77        657.75        37.99 o
  13   4   8          0.30          8.83        16.52 o
  14   4   8        213.75        251.90        28.48 o
  15   4   8       2243.57       2339.38        57.91 o
 -15   5   8        184.66        223.63        49.93 o
 -14   5   8        713.47        611.26        57.13 o
 -13   5   8        227.68        192.36        23.34 o
 -12   5   8       2237.11       2012.06        58.17 o
 -11   5   8         34.39         76.93        19.42 o
 -10   5   8       4564.55       4762.11        67.60 o
  -9   5   8        583.46        550.93        21.49 o
  -8   5   8       1026.02       1005.27        28.85 o
  -7   5   8       1926.39       2219.75        71.80 o
  -6   5   8       2922.74       3388.02        89.19 o
  -5   5   8       1052.55       1206.70        56.51 o
  -4   5   8         99.51         70.36        21.55 o
  -3   5   8        569.93        733.03        25.54 o
  -2   5   8        415.67        512.33        21.16 o
  -1   5   8       3573.14       3213.36        66.21 o
   0   5   8         31.40         17.44        11.96 o
   1   5   8       1242.77       1374.11        38.14 o
   2   5   8       2998.95       3016.43        69.87 o
   3   5   8       5499.55       5644.27        86.94 o
   4   5   8       7216.29       7025.35       150.45 o
   5   5   8          4.54          8.61         9.04 o
   6   5   8       1461.27       1390.03        32.49 o
   7   5   8       1696.03       1737.44        33.86 o
   8   5   8       1026.55        993.91        25.71 o
   9   5   8         46.66         74.50        13.09 o
  10   5   8          2.92         51.19        13.82 o
  11   5   8          0.01         63.12        17.42 o
  12   5   8       1699.47       1707.08        47.34 o
  13   5   8         81.35         85.83        21.89 o
  14   5   8          3.13         25.46        24.05 o
 -14   6   8        577.99        565.05        51.87 o
 -13   6   8        193.97        226.78        25.03 o
 -12   6   8        431.82        403.50        26.54 o
 -11   6   8       1017.83       1211.58        31.11 o
 -10   6   8         99.48         48.32        12.52 o
  -9   6   8       1586.74       1714.83        38.87 o
  -8   6   8          5.69         69.00        16.18 o
  -7   6   8       1532.32       1383.09        57.12 o
  -6   6   8       7938.50       7778.34       213.05 o
  -5   6   8       2391.16       2380.18       146.83 o
  -4   6   8       1101.82       1258.94        49.48 o
  -3   6   8         36.28         97.58        18.33 o
  -2   6   8       3359.17       3832.56        78.62 o
  -1   6   8       4455.52       5163.58       100.22 o
   0   6   8       1238.64       1073.23        44.06 o
   1   6   8        205.52        327.20        27.00 o
   2   6   8        662.09        632.34        25.90 o
   3   6   8        408.18        349.60        30.57 o
   4   6   8       5560.57       5275.21       103.19 o
   5   6   8       1809.42       1904.71        45.59 o
   6   6   8       1247.39       1151.46        30.56 o
   7   6   8         91.53         87.34        17.70 o
   8   6   8        419.62        464.01        34.51 o
   9   6   8        929.32        933.38        29.17 o
  10   6   8        995.07        940.96        28.23 o
  11   6   8        204.74        237.21        23.45 o
  12   6   8        167.00        181.07        23.32 o
  13   6   8        150.32        108.10        24.05 o
  14   6   8        831.33        703.04        41.94 o
 -14   7   8         98.19        110.71        33.31 o
 -13   7   8          0.32        -10.43        28.67 o
 -12   7   8       1590.40       1347.00        26.69 o
 -11   7   8         57.95         46.51        13.70 o
 -10   7   8       2940.98       2968.05        49.04 o
  -9   7   8          1.38         43.22        19.35 o
  -8   7   8        769.09        899.45        39.87 o
  -7   7   8       1739.92       1967.97        51.80 o
  -6   7   8        915.94       1012.32        47.02 o
  -5   7   8        222.91        202.80        33.15 o
  -4   7   8      11745.79      11573.15       263.87 o
  -3   7   8        408.25        490.14        23.29 o
  -2   7   8        621.77        638.58        37.11 o
  -1   7   8       1757.73       1996.43        70.58 o
   0   7   8       1372.76       1475.01        57.21 o
   1   7   8         16.39         65.02        16.65 o
   2   7   8       2326.00       2489.60       124.27 o
   3   7   8       1263.80       1184.31        70.98 o
   4   7   8       3213.45       3403.83        62.05 o
   5   7   8        163.74        164.24        20.08 o
   6   7   8        923.05        955.78        31.33 o
   7   7   8       1647.06       1651.65        50.14 o
   8   7   8         45.00         46.33        17.30 o
   9   7   8        276.38        295.11        28.29 o
  10   7   8        927.96        791.43        26.64 o
  11   7   8         63.03         96.46        20.88 o
  12   7   8        189.22        160.83        24.02 o
  13   7   8        163.42        134.05        23.77 o
 -13   8   8        131.83        117.96        13.22 o
 -12   8   8         12.98         26.45        12.69 o
 -11   8   8       1575.16       1786.79        38.30 o
 -10   8   8        326.73        414.79        26.14 o
  -9   8   8       6256.38       6384.81       111.20 o
  -8   8   8       1789.38       1963.04        54.70 o
  -7   8   8        312.16        272.30        38.57 o
  -6   8   8         61.82         74.20        21.99 o
  -5   8   8         75.77         99.81        18.16 o
  -4   8   8        607.31        822.82        34.80 o
  -3   8   8       1975.78       2179.89        81.69 o
  -2   8   8       4201.12       4025.73       123.19 o
  -1   8   8        865.46        917.52        34.08 o
   0   8   8        563.81        536.10        28.35 o
   1   8   8       1066.67       1110.10        56.60 o
   2   8   8       5758.01       5795.73       130.44 o
   3   8   8       5064.31       4976.27        91.82 o
   4   8   8         91.75        126.01        17.81 o
   5   8   8       4809.90       4936.72        94.45 o
   6   8   8        321.80        354.71        28.67 o
   7   8   8        952.08       1023.63        30.16 o
   8   8   8       2429.25       2246.59        50.44 o
   9   8   8        178.53        228.81        21.16 o
  10   8   8        192.28        160.63        17.11 o
  11   8   8         72.99         39.68        21.07 o
  12   8   8          2.65        -14.59        22.58 o
  13   8   8        272.77        253.82        24.89 o
 -12   9   8        706.48        728.57        22.50 o
 -11   9   8         49.23         30.15        17.43 o
 -10   9   8       1091.74       1015.27        39.36 o
  -9   9   8       1199.70       1135.37        52.12 o
  -8   9   8       2988.00       2834.87        70.24 o
  -7   9   8       1073.81       1113.21        42.57 o
  -6   9   8        266.60        314.07        26.49 o
  -5   9   8        274.08        401.13        25.89 o
  -4   9   8         18.28         50.81        19.39 o
  -3   9   8        161.59        123.80        17.52 o
  -2   9   8        976.88        965.57        33.30 o
  -1   9   8       1427.60       1253.29        56.60 o
   0   9   8         63.16         43.95        17.58 o
   1   9   8        756.48        552.11        39.27 o
   2   9   8       5588.33       5147.12       320.56 o
   3   9   8       1352.82       1533.48        58.84 o
   4   9   8        516.83        567.50        27.95 o
   5   9   8         56.77         72.80        16.32 o
   6   9   8        606.01        537.89        28.85 o
   7   9   8       5329.84       5057.11        89.49 o
   8   9   8       1033.65        912.90        40.99 o
   9   9   8         85.11         44.46        18.26 o
  10   9   8       2879.68       2946.99        78.21 o
  11   9   8        190.77        240.12        23.01 o
  12   9   8        100.88        110.29        24.79 o
 -12  10   8        125.27        155.72        22.37 o
 -11  10   8        194.47        268.82        23.09 o
 -10  10   8        226.82        196.79        22.51 o
  -9  10   8        283.03        268.67        25.04 o
  -8  10   8        464.83        401.37        32.59 o
  -7  10   8        619.59        653.67        29.44 o
  -6  10   8       6006.82       6454.72       126.00 o
  -5  10   8          7.25         77.01        22.15 o
  -4  10   8        167.06        158.86        19.75 o
  -3  10   8       3928.69       4157.53        98.76 o
  -2  10   8       2664.02       2428.24        58.82 o
  -1  10   8       1531.94       1649.74        46.49 o
   0  10   8        359.94        324.48        23.67 o
   1  10   8        482.57        500.72        28.54 o
   2  10   8        505.91        495.23        32.70 o
   3  10   8       1759.45       1777.96        48.17 o
   4  10   8       1275.83       1061.49        34.75 o
   5  10   8       2123.42       1841.40        46.68 o
   6  10   8         33.05         18.82        20.25 o
   7  10   8        259.17        328.83        28.72 o
   8  10   8        529.51        521.21        40.32 o
   9  10   8        577.87        509.35        40.57 o
  10  10   8        309.60        432.74        33.78 o
  11  10   8        535.71        679.30        38.24 o
 -11  11   8         15.77         26.76        20.35 o
 -10  11   8         87.61         57.40        19.46 o
  -9  11   8          3.66         -5.70        18.33 o
  -8  11   8        686.56        567.36        27.45 o
  -7  11   8       3990.37       4091.40        70.42 o
  -6  11   8        320.78        361.79        21.87 o
  -5  11   8        126.12        180.82        21.33 o
  -4  11   8        610.84        678.82        30.02 o
  -3  11   8        148.86        128.35        21.58 o
  -2  11   8       1036.13        918.07        36.58 o
  -1  11   8        121.08        194.15        22.79 o
   0  11   8         17.30         55.91        21.17 o
   1  11   8       4154.58       4155.65        87.24 o
   2  11   8        616.59        711.17        38.94 o
   3  11   8        638.86        557.87        42.81 o
   4  11   8         50.57         48.67        19.07 o
   5  11   8        862.87        757.11        31.54 o
   6  11   8          0.01         44.64        21.08 o
   7  11   8       1256.21       1258.75        58.40 o
   8  11   8         36.41         69.63        22.12 o
   9  11   8        249.95        269.18        32.50 o
  10  11   8         82.91        108.78        39.45 o
  -9  12   8          0.04        -17.02        21.25 o
  -8  12   8         25.60         13.97        19.86 o
  -7  12   8         65.23         76.95        19.27 o
  -6  12   8       1439.57       1339.13        35.67 o
  -5  12   8       1575.66       1707.65        44.47 o
  -4  12   8         29.87         28.05        20.74 o
  -3  12   8        139.44        121.00        33.86 o
  -2  12   8          0.34         17.67        21.48 o
  -1  12   8        639.43        647.04        36.47 o
   0  12   8        924.97       1064.64        41.29 o
   1  12   8       2170.42       2189.06        59.49 o
   2  12   8        730.87        694.39        68.02 o
   3  12   8        749.53        737.25        43.48 o
   4  12   8         33.83          8.23        19.65 o
   5  12   8         68.66         49.01        21.42 o
   6  12   8          5.46         12.54        21.55 o
   7  12   8        346.95        313.29        29.33 o
   8  12   8       2121.19       1977.31        75.91 o
   9  12   8          6.49          7.90        24.95 o
  -8  13   8        272.97        261.57        34.28 o
  -7  13   8        496.19        472.09        32.62 o
  -6  13   8        100.21        121.93        21.61 o
  -5  13   8       4119.56       4093.76        67.98 o
  -4  13   8        343.48        307.92        27.66 o
  -3  13   8         58.40         42.83        24.06 o
  -2  13   8       2149.91       2081.13        82.78 o
  -1  13   8        691.68        739.00        37.82 o
   0  13   8          8.45         22.99        23.30 o
   1  13   8       2671.94       2531.39       121.67 o
   2  13   8         66.68         63.51        24.49 o
   3  13   8       1069.32       1132.42        99.73 o
   4  13   8       1545.21       1436.73        45.25 o
   5  13   8          4.49         29.60        22.89 o
   6  13   8        124.41        151.37        31.02 o
   7  13   8        154.57        129.83        37.62 o
   8  13   8        267.53        384.70        42.12 o
  -6  14   8        334.20        282.69        32.95 o
  -5  14   8        469.88        528.58        31.30 o
  -4  14   8         93.92        117.61        26.21 o
  -3  14   8        790.16        801.47        46.70 o
  -2  14   8        183.43        233.45        28.99 o
  -1  14   8        347.93        418.97        33.52 o
   0  14   8          0.18          5.39        25.62 o
   1  14   8          0.05        -10.84        28.11 o
   2  14   8       1231.87       1255.36        68.72 o
   3  14   8         63.85         23.01        31.93 o
   4  14   8        282.62        326.85        34.03 o
   5  14   8         25.03         18.01        28.04 o
   6  14   8        596.08        640.17        50.37 o
  -3  15   8        509.87        514.59       202.24 o
  -2  15   8        288.23        285.89        81.61 o
  -1  15   8        346.75        406.87        54.01 o
   0  15   8          8.69        -43.00        44.14 o
   1  15   8        688.65        736.41        64.16 o
   2  15   8         65.95         24.98        45.72 o
   3  15   8        136.08        125.78        47.16 o
 -15   1   9          1.78          5.21        32.53 o
 -14   1   9         45.37          8.71        24.45 o
 -13   1   9        997.31        916.29        26.58 o
 -12   1   9       1700.09       1613.66        32.89 o
 -11   1   9       3751.88       3643.47        55.49 o
 -10   1   9         27.86         46.79        12.34 o
  -9   1   9        281.40        274.44        19.74 o
  -8   1   9        485.76        507.70        19.30 o
  -7   1   9          8.98         11.62         7.97 o
  -6   1   9          2.71         40.65         7.93 o
  -5   1   9        527.47        605.46        27.59 o
  -4   1   9        391.42        368.42        17.56 o
  -3   1   9       1339.06       1387.07        22.07 o
  -2   1   9       4187.02       3322.94        45.29 o
  -1   1   9      88429.82      83536.79      1338.65 o
   0   1   9        172.64        155.43        10.63 o
   1   1   9        991.50        803.56        22.87 o
   2   1   9       1456.48       1890.32        41.43 o
   3   1   9       1242.22       1652.39        30.43 o
   4   1   9        210.56        222.51        10.16 o
   5   1   9        910.57       1262.29        21.37 o
   6   1   9        390.20        335.62        11.07 o
   7   1   9       2050.36       2264.95        35.65 o
   8   1   9        592.94        734.53        17.25 o
   9   1   9       2456.01       2738.86        37.88 o
  10   1   9         90.06        107.56        12.91 o
  11   1   9       1232.02       1138.27        25.78 o
  12   1   9        150.78        126.45        15.39 o
  13   1   9         43.27         79.12        14.69 o
  14   1   9         82.35        131.79        18.14 o
  15   1   9        207.33        233.63        19.42 o
 -15   2   9       1016.63       1226.14        79.53 o
 -14   2   9        601.17        636.84        46.11 o
 -13   2   9        842.95        766.00        26.75 o
 -12   2   9        179.48        213.06        21.79 o
 -11   2   9       6845.32       6767.59       103.74 o
 -10   2   9        717.83        811.59        27.99 o
  -9   2   9       2776.94       2549.82        52.04 o
  -8   2   9       1371.31       1193.95        27.65 o
  -7   2   9         28.25          8.53         9.09 o
  -6   2   9        656.27        804.02        21.77 o
  -5   2   9       3299.59       3175.89        67.27 o
  -4   2   9       1032.92       1172.37        34.96 o
  -3   2   9        252.57        241.53        11.00 o
  -2   2   9      17439.91      17679.04       219.69 o
  -1   2   9      63069.71      59924.24       863.02 o
   0   2   9        470.91        558.36        17.43 o
   1   2   9      62093.88      62739.80      1169.19 o
   2   2   9         62.89         67.05         7.98 o
   3   2   9        263.56        366.82        19.26 o
   4   2   9       3223.32       2974.84        58.40 o
   5   2   9       4939.47       4987.77        71.30 o
   6   2   9       1910.22       2287.92        35.34 o
   7   2   9        348.13        478.61        15.64 o
   8   2   9        736.17        727.91        19.03 o
   9   2   9         11.74          1.35        10.65 o
  10   2   9       2141.97       2020.76        34.02 o
  11   2   9         38.90         53.55        13.79 o
  12   2   9          7.92         24.45        14.73 o
  13   2   9        312.01        269.64        18.00 o
  14   2   9         51.87         34.90        16.21 o
  15   2   9        146.84        158.02        18.57 o
 -15   3   9         80.42         69.32        78.91 o
 -14   3   9         60.18         79.21        18.26 o
 -13   3   9        156.39        213.27        36.34 o
 -12   3   9        805.50        817.87        32.67 o
 -11   3   9        916.23       1013.54        34.23 o
 -10   3   9        362.85        319.74        21.46 o
  -9   3   9        935.93        805.84        24.58 o
  -8   3   9        320.76        346.68        15.66 o
  -7   3   9        893.85       1071.12        28.08 o
  -6   3   9        222.88        199.66        21.05 o
  -5   3   9       1355.23       1275.24        25.35 o
  -4   3   9       8600.56       8226.21       117.46 o
  -3   3   9       2203.53       1746.57        31.42 o
  -2   3   9        597.38        692.14        21.48 o
  -1   3   9      19498.52      18107.43       300.39 o
   0   3   9          1.68         28.90         6.42 o
   1   3   9       6814.48       6407.16       135.60 o
   2   3   9       1339.11       1103.37        41.58 o
   3   3   9       3964.52       4358.19        73.55 o
   4   3   9         30.59         13.42         5.94 o
   5   3   9       6660.77       7251.65       106.53 o
   6   3   9       3995.28       4004.71        61.05 o
   7   3   9        113.84        180.55        16.49 o
   8   3   9        299.30        386.38        17.74 o
   9   3   9        818.56        901.77        28.52 o
  10   3   9        588.55        574.20        22.62 o
  11   3   9       1127.51       1052.61        28.55 o
  12   3   9         62.56         77.15        16.54 o
  13   3   9          5.23          9.66        18.28 o
  14   3   9       1026.82       1246.47        33.19 o
  15   3   9        501.17        504.23        28.12 o
 -15   4   9        128.99        181.65        48.29 o
 -14   4   9         10.71         38.66        21.37 o
 -13   4   9       1599.48       1701.25        44.40 o
 -12   4   9        261.83        275.87        23.38 o
 -11   4   9        884.77        960.17        56.27 o
 -10   4   9         27.86         47.23        14.96 o
  -9   4   9         82.12         97.96        15.21 o
  -8   4   9        237.53        258.44        10.69 o
  -7   4   9         47.53         92.89         8.63 o
  -6   4   9        548.96        622.50        18.19 o
  -5   4   9      10920.60      11174.66       172.82 o
  -4   4   9      10004.56      10566.91       181.60 o
  -3   4   9       1644.98       2041.94        44.74 o
  -2   4   9       2871.64       3146.69        56.31 o
  -1   4   9        949.14        833.06        26.76 o
   0   4   9        222.26        227.16        11.11 o
   1   4   9        549.17        544.78        15.98 o
   2   4   9       2943.94       3050.71        56.81 o
   3   4   9         68.45        103.03        11.45 o
   4   4   9        831.26        894.88        38.37 o
   5   4   9       4294.54       3961.19        69.77 o
   6   4   9        942.81       1066.67        29.65 o
   7   4   9       2937.65       2812.36        43.19 o
   8   4   9       2178.22       2391.33        63.70 o
   9   4   9        786.46        907.81        27.97 o
  10   4   9          0.83         27.15        15.06 o
  11   4   9        523.93        520.69        23.98 o
  12   4   9        428.57        402.43        23.18 o
  13   4   9          4.97          7.98        16.75 o
  14   4   9        262.96        229.29        21.21 o
  15   4   9         37.08         79.53        25.37 o
 -15   5   9        417.50        458.00        59.12 o
 -14   5   9          1.57         12.58        29.08 o
 -13   5   9        832.41        963.36        40.68 o
 -12   5   9       2461.84       2341.49        53.11 o
 -11   5   9       2321.82       2360.64        56.35 o
 -10   5   9        727.10        669.23        30.92 o
  -9   5   9       1497.35       1559.07        24.04 o
  -8   5   9          6.35         13.64         9.15 o
  -7   5   9       3449.98       3330.24        52.82 o
  -6   5   9       4860.31       4617.90        81.78 o
  -5   5   9      10119.39      10059.14       178.01 o
  -4   5   9       3529.03       3632.96        73.91 o
  -3   5   9       1703.46       1684.42        37.53 o
  -2   5   9       2487.38       2484.41        54.51 o
  -1   5   9       8297.31       8841.93       156.46 o
   0   5   9       2118.32       2036.12        63.74 o
   1   5   9         60.80         29.11         9.05 o
   2   5   9       4742.28       5261.62        88.32 o
   3   5   9       3348.36       2685.38        47.88 o
   4   5   9        978.74       1244.76        40.72 o
   5   5   9        835.75        952.82        34.91 o
   6   5   9          1.14         11.87        10.01 o
   7   5   9       2183.42       2085.29        42.28 o
   8   5   9         89.45        110.32        13.74 o
   9   5   9         34.81         66.61        13.42 o
  10   5   9        412.68        510.97        19.84 o
  11   5   9         72.79         61.53        16.18 o
  12   5   9       2233.99       2281.74        45.24 o
  13   5   9          0.25         -1.82        21.76 o
  14   5   9         11.69         -5.93        23.39 o
 -14   6   9          1.09        -17.77        31.06 o
 -13   6   9         33.54         54.23        21.85 o
 -12   6   9        373.54        338.17        25.82 o
 -11   6   9        986.62        949.59        18.99 o
 -10   6   9        516.16        484.09        16.01 o
  -9   6   9        322.99        321.35        20.58 o
  -8   6   9       1286.01       1230.33        39.15 o
  -7   6   9       1008.27       1046.95        38.87 o
  -6   6   9         23.69         66.13        28.79 o
  -5   6   9        258.48        284.22        23.96 o
  -4   6   9       2900.54       2879.59        57.68 o
  -3   6   9       2045.87       2213.25        47.46 o
  -2   6   9        326.85        307.08        18.67 o
  -1   6   9        298.63        220.56        16.49 o
   0   6   9      12017.01      11705.61       288.58 o
   1   6   9       4570.36       4858.41       106.72 o
   2   6   9       2907.55       3358.55        79.03 o
   3   6   9         15.22         79.46        14.20 o
   4   6   9         55.70         50.03        14.98 o
   5   6   9        268.51        295.43        18.69 o
   6   6   9       1827.44       1841.99        57.51 o
   7   6   9         47.89         58.18        13.25 o
   8   6   9        181.49        148.66        14.71 o
   9   6   9       3546.84       3444.04        73.57 o
  10   6   9       7373.83       6709.97        95.65 o
  11   6   9        120.14        128.57        17.44 o
  12   6   9         37.91         37.25        19.33 o
  13   6   9        840.89        848.77        36.23 o
  14   6   9        345.51        321.38        34.72 o
 -14   7   9        978.78       1074.21        79.73 o
 -13   7   9          0.22        -29.36        29.36 o
 -12   7   9       1912.11       1850.83        42.23 o
 -11   7   9         12.04          9.41        10.18 o
 -10   7   9          2.14         22.21        11.30 o
  -9   7   9       7191.59       7202.77       112.19 o
  -8   7   9        897.02        840.18        32.14 o
  -7   7   9         53.64         90.20        20.40 o
  -6   7   9        405.02        336.10        67.91 o
  -5   7   9       4200.11       4273.67        80.85 o
  -4   7   9         17.94         51.20        14.85 o
  -3   7   9       1184.57       1308.79        32.15 o
  -2   7   9        183.09        174.14        22.58 o
  -1   7   9       5274.25       4727.29       134.76 o
   0   7   9         16.11         64.75        25.10 o
   1   7   9       1063.74       1225.89        40.47 o
   2   7   9          9.97         -8.40        13.20 o
   3   7   9       1127.07       1006.64        36.66 o
   4   7   9        172.39        197.18        15.51 o
   5   7   9        325.69        249.35        19.04 o
   6   7   9       1290.98       1250.42        36.08 o
   7   7   9          1.26          9.99        14.85 o
   8   7   9        583.21        481.57        24.65 o
   9   7   9       1464.28       1314.40        34.29 o
  10   7   9       3685.04       3466.32        58.81 o
  11   7   9        301.83        331.65        20.70 o
  12   7   9         66.44        133.08        23.53 o
  13   7   9        593.30        698.31        38.28 o
 -13   8   9        570.36        533.34        68.55 o
 -12   8   9        908.92        932.03        21.27 o
 -11   8   9          3.93         13.83        12.04 o
 -10   8   9       1530.55       1534.58        34.94 o
  -9   8   9        232.60        208.14        25.93 o
  -8   8   9       1129.19       1239.84        51.69 o
  -7   8   9       3596.55       3694.73        88.79 o
  -6   8   9        287.32        360.49        29.42 o
  -5   8   9        276.45        308.10        22.50 o
  -4   8   9       2391.08       2395.41        76.71 o
  -3   8   9         61.04         33.03        23.36 o
  -2   8   9       1529.52       1535.46        63.26 o
  -1   8   9       4060.80       3850.46        84.21 o
   0   8   9         87.91        104.40        16.88 o
   1   8   9       1303.81       1229.66        42.99 o
   2   8   9       5483.05       4586.50       108.07 o
   3   8   9        104.77        102.84        15.13 o
   4   8   9        811.92        739.21        26.79 o
   5   8   9         20.71         36.32        19.08 o
   6   8   9        462.91        498.41        31.51 o
   7   8   9        175.15        187.86        18.39 o
   8   8   9       1208.87       1117.83        34.04 o
   9   8   9        145.42        181.46        18.68 o
  10   8   9          0.94          5.99        16.47 o
  11   8   9        291.05        220.15        19.89 o
  12   8   9        107.82         36.88        22.38 o
  13   8   9          0.29         13.83        25.95 o
 -12   9   9        635.21        601.53        23.88 o
 -11   9   9        297.83        342.90        18.77 o
 -10   9   9         35.02         47.68        22.86 o
  -9   9   9         71.07        115.25        28.66 o
  -8   9   9        857.61        813.61        34.59 o
  -7   9   9       3975.48       3760.49        75.74 o
  -6   9   9       1676.17       1751.86        54.33 o
  -5   9   9       1720.23       1726.31        40.25 o
  -4   9   9       1449.66       1496.23        36.36 o
  -3   9   9        190.24        144.80        26.16 o
  -2   9   9         13.93         42.61        27.54 o
  -1   9   9         18.28         11.27        17.60 o
   0   9   9        871.00        738.00        32.85 o
   1   9   9        642.15        421.51        35.83 o
   2   9   9       9936.30      10473.26       272.15 o
   3   9   9        730.31        762.65        35.02 o
   4   9   9         14.28          0.30        17.20 o
   5   9   9         30.94         90.51        25.41 o
   6   9   9          0.18          6.29        18.07 o
   7   9   9        704.46        698.22        28.37 o
   8   9   9        593.83        564.35        36.54 o
   9   9   9       1734.17       1718.06        48.14 o
  10   9   9         19.45         46.13        18.30 o
  11   9   9         44.17         30.20        16.76 o
  12   9   9       1046.65       1125.17        67.99 o
 -12  10   9        444.47        408.24        25.83 o
 -11  10   9       1626.24       1673.20        56.28 o
 -10  10   9        216.93        201.54        20.54 o
  -9  10   9        319.64        372.15        26.66 o
  -8  10   9       1040.74       1000.92        31.03 o
  -7  10   9         50.92         62.63        17.12 o
  -6  10   9        379.63        385.27        24.06 o
  -5  10   9       3320.39       3322.60        62.41 o
  -4  10   9         18.69         52.21        18.18 o
  -3  10   9         78.70         80.57        19.92 o
  -2  10   9         88.21         82.00        18.66 o
  -1  10   9       3829.44       3678.73        77.66 o
   0  10   9        119.71        119.91        19.86 o
   1  10   9       2019.43       2210.76        54.22 o
   2  10   9        129.43        109.04        56.81 o
   3  10   9       2081.87       1917.95        62.75 o
   4  10   9       4659.72       4654.59        84.44 o
   5  10   9         91.65         95.09        18.91 o
   6  10   9        113.69        116.95        22.17 o
   7  10   9          6.18         29.62        20.97 o
   8  10   9       1120.85       1115.41        36.44 o
   9  10   9        546.17        486.82        27.37 o
  10  10   9         40.74         49.99        20.77 o
  11  10   9         88.46        105.48        25.32 o
 -11  11   9        438.63        429.05        26.49 o
 -10  11   9         53.69         37.69        19.64 o
  -9  11   9        644.27        658.49        26.96 o
  -8  11   9        102.11        111.79        19.79 o
  -7  11   9        238.51        211.20        20.40 o
  -6  11   9       2806.77       2637.59        55.64 o
  -5  11   9       1644.78       1691.09        51.28 o
  -4  11   9        219.37        192.18        21.59 o
  -3  11   9        730.24        784.49        39.97 o
  -2  11   9        149.32        130.05        22.32 o
  -1  11   9        182.67        148.20        22.22 o
   0  11   9        169.80        133.46        22.56 o
   1  11   9       1441.77       1392.69        45.06 o
   2  11   9        323.31        331.35        31.62 o
   3  11   9       1071.65       1065.01        48.14 o
   4  11   9        795.45        787.21        31.62 o
   5  11   9        187.88        231.20        22.88 o
   6  11   9       4612.92       4736.40       144.20 o
   7  11   9        595.17        584.88        34.08 o
   8  11   9        286.67        295.52        28.25 o
   9  11   9       2289.24       1912.53        79.03 o
  10  11   9        416.10        397.45        56.35 o
  -9  12   9        120.72        154.23        24.61 o
  -8  12   9          2.47          6.72        20.31 o
  -7  12   9         68.46         91.43        20.20 o
  -6  12   9        212.46        223.07        21.29 o
  -5  12   9        180.04        161.29        21.62 o
  -4  12   9       1228.12       1373.59        42.89 o
  -3  12   9        701.96        677.25        35.06 o
  -2  12   9       3670.04       3520.73        79.77 o
  -1  12   9         51.48         57.56        22.66 o
   0  12   9        133.14        109.07        23.46 o
   1  12   9        481.86        436.57        30.06 o
   2  12   9       2493.52       2474.16        78.56 o
   3  12   9         55.16         48.48        26.08 o
   4  12   9         13.05         51.60        20.88 o
   5  12   9        448.73        515.45        29.14 o
   6  12   9        335.30        286.08        26.44 o
   7  12   9        189.96        145.39        26.38 o
   8  12   9        625.88        660.24        42.28 o
   9  12   9        125.25        179.60        35.58 o
  -8  13   9         97.59        118.36        29.35 o
  -7  13   9        599.76        511.01        41.27 o
  -6  13   9        585.80        449.34        27.60 o
  -5  13   9       1326.83       1363.95        41.58 o
  -4  13   9       1949.75       2037.06        54.46 o
  -3  13   9         74.86         77.60        25.49 o
  -2  13   9        132.35        135.13        26.46 o
  -1  13   9        110.52        170.89        26.85 o
   0  13   9          2.45          5.52        23.39 o
   1  13   9          1.52          4.16        27.19 o
   2  13   9        643.46        580.22        39.42 o
   3  13   9          5.13         31.22        29.44 o
   4  13   9         17.34         16.97        24.26 o
   5  13   9       1895.13       1872.06        52.29 o
   6  13   9         31.30         18.69        26.47 o
   7  13   9        179.81        194.88        34.92 o
   8  13   9        646.57        602.21        45.68 o
  -6  14   9        754.56        862.20        43.49 o
  -5  14   9         15.59          8.31        25.24 o
  -4  14   9        417.79        393.87        30.99 o
  -3  14   9        740.79        746.11        40.53 o
  -2  14   9         59.70         39.30        26.77 o
  -1  14   9        657.13        674.58        38.46 o
   0  14   9        338.39        384.01        32.45 o
   1  14   9        249.31        208.03        32.19 o
   2  14   9         70.90         35.91        39.41 o
   3  14   9        117.94         61.00        30.99 o
   4  14   9        378.74        486.69        37.73 o
   5  14   9          7.07          7.73        27.78 o
   6  14   9        133.74         88.39        31.10 o
  -3  15   9          1.34         33.25        37.46 o
  -2  15   9        144.87        112.41        44.79 o
  -1  15   9         26.88         61.40        44.71 o
   0  15   9        140.46        132.66        45.90 o
   1  15   9       1517.89       1394.33        82.72 o
   2  15   9       1678.57       1845.31       102.82 o
 -15   0  10        268.03        304.01        43.77 o
 -14   0  10        353.28        363.27        37.04 o
 -13   0  10        110.62         77.08        28.43 o
 -12   0  10       2519.58       2352.77        71.17 o
 -11   0  10        347.50        310.55        29.22 o
 -10   0  10        184.33        138.57        22.72 o
  -9   0  10       1224.21       1176.91        28.22 o
  -8   0  10         12.61         14.92        11.89 o
  -7   0  10        185.18        211.41        21.47 o
  -6   0  10        580.17        429.36        24.95 o
  -5   0  10       3120.69       3604.41        85.01 o
  -4   0  10      13837.30      13653.51       454.11 o
  -3   0  10      12762.41      11880.16       177.90 o
  -2   0  10       1822.52       2104.82        33.74 o
  -1   0  10      54174.08      52828.96       843.24 o
   0   0  10      24873.79      26204.98       490.67 o
   1   0  10       3231.32       3815.99        86.46 o
   2   0  10        262.26        495.08        16.86 o
   3   0  10       3467.97       3147.10        61.47 o
   4   0  10         26.57         24.95        11.05 o
   5   0  10       4277.35       5309.69        89.78 o
   6   0  10        846.88        987.76        25.22 o
   7   0  10       2222.72       2090.48        45.51 o
   8   0  10          9.56          9.24        13.19 o
   9   0  10        613.05        658.62        40.94 o
  10   0  10        301.49        300.46        20.92 o
  11   0  10       1575.34       1609.69        41.51 o
  12   0  10       2349.78       2220.97        47.14 o
  13   0  10         22.45         29.51        18.43 o
  14   0  10       1390.85       1550.52        49.77 o
  15   0  10         12.85         79.91        27.10 o
 -15   1  10        302.99        279.98        38.09 o
 -14   1  10          0.43          5.04        24.24 o
 -13   1  10        137.71        189.09        17.56 o
 -12   1  10        203.84        176.65        18.04 o
 -11   1  10       1224.61       1238.81        28.51 o
 -10   1  10       2140.52       1960.43        43.53 o
  -9   1  10        111.04        160.39        12.62 o
  -8   1  10        780.95        946.19        29.14 o
  -7   1  10        940.06        988.82        44.07 o
  -6   1  10       5650.56       6017.08        84.48 o
  -5   1  10        113.89         73.63        13.02 o
  -4   1  10        101.50        138.94        11.87 o
  -3   1  10       2764.44       2303.82        50.13 o
  -2   1  10        688.80       1109.32        17.69 o
  -1   1  10       3240.23       2545.99        41.75 o
   0   1  10       4341.46       3401.57        71.78 o
   1   1  10      43462.09      41390.13       547.38 o
   2   1  10       3981.90       4676.18        73.44 o
   3   1  10        110.67        259.43        10.73 o
   4   1  10       2748.56       2140.21        30.90 o
   5   1  10        345.80        348.69        11.59 o
   6   1  10       1026.06       1089.19        19.90 o
   7   1  10       1298.32       1427.03        25.35 o
   8   1  10         54.32        100.33        10.28 o
   9   1  10       1798.01       1982.86        30.89 o
  10   1  10       4809.51       4508.64        58.66 o
  11   1  10        161.88        223.54        15.60 o
  12   1  10       2181.72       2315.49        39.13 o
  13   1  10         61.86         45.83        15.20 o
  14   1  10         22.48         69.05        15.39 o
  15   1  10          0.10         14.23        17.73 o
 -15   2  10          0.10         19.03        41.86 o
 -14   2  10         28.53         59.03        17.52 o
 -13   2  10        831.86        711.23        25.15 o
 -12   2  10        608.76        624.52        32.70 o
 -11   2  10         64.13         81.81        15.87 o
 -10   2  10       1634.59       1436.29        50.26 o
  -9   2  10       4144.33       4155.84        73.72 o
  -8   2  10        124.28        123.08        11.95 o
  -7   2  10        161.44        213.19        13.22 o
  -6   2  10       2684.24       2670.53        61.67 o
  -5   2  10       6884.61       6806.00       126.05 o
  -4   2  10         33.94         40.72         7.06 o
  -3   2  10        870.87       1092.71        20.97 o
  -2   2  10       5878.43       6411.99        83.74 o
  -1   2  10      47839.28      50006.30       721.87 o
   0   2  10     114429.61     113287.12      1817.32 o
   1   2  10        665.30        806.51        22.50 o
   2   2  10       1944.64       2036.01        48.78 o
   3   2  10         67.15         21.52         9.76 o
   4   2  10        872.67        644.10        17.97 o
   5   2  10          0.50         18.76         7.97 o
   6   2  10       7036.13       7964.47       102.76 o
   7   2  10       4211.75       3905.54        79.16 o
   8   2  10       2872.54       2613.13        39.64 o
   9   2  10        785.18        621.64        18.65 o
  10   2  10         91.30        103.22        13.08 o
  11   2  10         51.55        100.41        14.59 o
  12   2  10        208.81        173.80        16.15 o
  13   2  10        572.67        579.26        21.96 o
  14   2  10        528.10        590.53        23.05 o
  15   2  10        209.64        266.01        20.37 o
 -15   3  10         33.67         80.45        45.68 o
 -14   3  10       1657.03       1766.88        41.37 o
 -13   3  10        102.74         97.20        20.80 o
 -12   3  10       5535.23       5729.79       101.11 o
 -11   3  10        461.92        541.51        26.79 o
 -10   3  10        680.92        656.40        30.68 o
  -9   3  10         11.22         10.20        12.14 o
  -8   3  10         27.90         39.11        10.53 o
  -7   3  10         27.66         30.76        11.48 o
  -6   3  10        388.94        425.56        22.91 o
  -5   3  10       2083.13       1994.26        44.30 o
  -4   3  10      12818.97      13055.52       181.02 o
  -3   3  10       4059.34       4403.55        66.79 o
  -2   3  10        929.12        845.30        17.24 o
  -1   3  10       6301.28       5791.81        92.48 o
   0   3  10       5327.39       5297.46        84.03 o
   1   3  10      23060.97      23502.73       310.12 o
   2   3  10       1342.21       1252.62        29.71 o
   3   3  10        753.99        726.41        20.54 o
   4   3  10      10543.09      10826.61       186.85 o
   5   3  10       4861.77       5111.87        81.41 o
   6   3  10       3145.94       3173.18        57.28 o
   7   3  10       3218.27       3538.27        60.12 o
   8   3  10       3951.75       3960.02        57.52 o
   9   3  10          2.60         24.63        14.06 o
  10   3  10       1896.69       2004.07        40.90 o
  11   3  10        260.95        279.56        22.42 o
  12   3  10       1911.99       1766.12        37.56 o
  13   3  10        103.76         80.81        17.85 o
  14   3  10        408.97        363.99        22.81 o
  15   3  10        335.83        286.88        24.56 o
 -15   4  10          1.34          9.47        44.06 o
 -14   4  10       1320.07       1275.61        40.08 o
 -13   4  10          0.04         23.13        20.35 o
 -12   4  10        144.31        161.55        22.21 o
 -11   4  10       2003.19       2040.02        50.34 o
 -10   4  10         10.96         12.34        15.28 o
  -9   4  10       7575.68       7753.93       113.83 o
  -8   4  10       4548.43       4528.23        72.89 o
  -7   4  10         61.60        114.69         9.85 o
  -6   4  10        248.03        314.93        18.58 o
  -5   4  10       4143.25       4337.94        74.80 o
  -4   4  10        289.73        369.92        20.27 o
  -3   4  10       5256.76       5364.93        98.28 o
  -2   4  10       2921.02       2688.81        49.77 o
  -1   4  10       2739.59       3310.76        53.73 o
   0   4  10        241.05        220.80        11.06 o
   1   4  10       9702.30      10139.13       141.07 o
   2   4  10       3557.99       3973.48        67.02 o
   3   4  10       3520.08       3343.67        67.40 o
   4   4  10        117.88        175.10        16.45 o
   5   4  10          5.97          2.32         8.35 o
   6   4  10        475.23        548.82        19.05 o
   7   4  10        414.12        486.74        15.63 o
   8   4  10         51.01         64.42        14.21 o
   9   4  10        566.61        626.90        26.69 o
  10   4  10        503.28        535.76        22.08 o
  11   4  10       8005.30       8125.35       113.81 o
  12   4  10         23.86         20.84        18.58 o
  13   4  10          0.02         10.11        17.52 o
  14   4  10          9.13         28.10        19.10 o
  15   4  10         31.28         32.00        25.13 o
 -14   5  10         12.83         28.92        29.55 o
 -13   5  10        384.98        432.05        41.39 o
 -12   5  10       1063.99        950.71        34.29 o
 -11   5  10       1984.23       1903.42        42.28 o
 -10   5  10        599.92        616.11        26.11 o
  -9   5  10        592.03        544.54        19.04 o
  -8   5  10        188.52        162.02        10.89 o
  -7   5  10        682.57        645.37        18.28 o
  -6   5  10       2767.26       2968.75        57.60 o
  -5   5  10       2349.40       2417.83        95.68 o
  -4   5  10       5959.48       5929.84       111.22 o
  -3   5  10       2655.48       3103.98        58.43 o
  -2   5  10       1009.10        981.00        39.30 o
  -1   5  10       2152.83       2404.81        46.97 o
   0   5  10        424.93        452.62        26.20 o
   1   5  10        275.18        319.02        14.00 o
   2   5  10       7963.64       7649.45       122.75 o
   3   5  10       1407.49       1406.23        44.14 o
   4   5  10         94.72         50.27        13.37 o
   5   5  10        557.23        505.25        20.31 o
   6   5  10       2668.93       2456.09        58.80 o
   7   5  10          0.44         16.53         9.98 o
   8   5  10       1691.77       1610.56        31.84 o
   9   5  10       3197.38       3208.11        48.40 o
  10   5  10        188.40        140.70        16.69 o
  11   5  10        250.24        254.45        19.16 o
  12   5  10       1015.52       1146.34        37.11 o
  13   5  10         37.47         26.72        21.75 o
  14   5  10          1.83         -1.88        23.94 o
 -14   6  10        476.91        486.98        42.65 o
 -13   6  10        394.42        344.84        39.34 o
 -12   6  10        442.28        435.46        27.14 o
 -11   6  10        558.95        687.95        31.27 o
 -10   6  10       1645.54       1637.28        25.37 o
  -9   6  10       3930.70       3735.11        53.32 o
  -8   6  10         13.74         43.52        11.83 o
  -7   6  10       1181.08       1181.55        35.95 o
  -6   6  10       5249.20       5560.27       107.91 o
  -5   6  10        548.31        608.30        25.84 o
  -4   6  10       5616.21       5562.60       124.32 o
  -3   6  10         73.02        139.01        14.13 o
  -2   6  10       3188.30       3456.81        64.84 o
  -1   6  10       1802.41       1950.80        47.71 o
   0   6  10        446.21        615.74        45.81 o
   1   6  10          2.89          9.14        11.05 o
   2   6  10        383.66        402.45        20.38 o
   3   6  10       2580.22       2524.85        64.02 o
   4   6  10         47.30         73.56        12.45 o
   5   6  10       1420.65       1295.81        33.08 o
   6   6  10        136.66        171.59        14.68 o
   7   6  10       1703.94       1563.92        44.45 o
   8   6  10       2597.72       2559.93        47.95 o
   9   6  10        327.27        353.73        20.18 o
  10   6  10        660.24        668.06        24.73 o
  11   6  10       3897.65       3775.26        64.99 o
  12   6  10          0.71         11.16        19.62 o
  13   6  10         32.53         32.08        22.34 o
  14   6  10         16.33         12.60        29.29 o
 -14   7  10        225.49        170.85        37.79 o
 -13   7  10        192.73        128.78        34.92 o
 -12   7  10        123.17        185.38        22.24 o
 -11   7  10        445.66        515.89        14.58 o
 -10   7  10        302.46        295.60        19.35 o
  -9   7  10         14.69         84.19        14.61 o
  -8   7  10        408.91        363.41        26.76 o
  -7   7  10       1755.25       1715.96        47.52 o
  -6   7  10        326.81        396.74        22.71 o
  -5   7  10       1529.40       1425.75        38.52 o
  -4   7  10        383.35        402.04        21.07 o
  -3   7  10       1911.90       1708.58        37.93 o
  -2   7  10         28.53         55.43        19.03 o
  -1   7  10       1376.08       1659.62        62.59 o
   0   7  10         29.70         30.05        16.31 o
   1   7  10       3212.49       3261.79        79.51 o
   2   7  10       2217.67       2276.40        60.93 o
   3   7  10        576.61        559.99        27.05 o
   4   7  10       6709.38       6960.96       108.67 o
   5   7  10        147.90        203.70        17.88 o
   6   7  10       1364.69       1309.68        36.37 o
   7   7  10       1905.85       1693.34        48.13 o
   8   7  10        140.14        163.27        23.45 o
   9   7  10         88.75         95.86        21.53 o
  10   7  10        503.74        553.65        26.28 o
  11   7  10         92.26         91.20        17.15 o
  12   7  10       1895.83       1936.01        47.14 o
  13   7  10        166.73        204.81        30.08 o
 -13   8  10          0.09         -4.56        36.77 o
 -12   8  10        208.99        171.14        17.46 o
 -11   8  10          1.45         14.90        11.68 o
 -10   8  10        189.76        170.67        17.31 o
  -9   8  10        727.64        715.14        25.76 o
  -8   8  10          5.20          9.75        15.70 o
  -7   8  10       2085.00       2042.99        47.12 o
  -6   8  10        415.39        471.08        31.52 o
  -5   8  10        430.64        438.77        51.94 o
  -4   8  10        245.66        290.90        26.78 o
  -3   8  10       2095.76       2356.37        69.47 o
  -2   8  10        180.13        190.59        25.56 o
  -1   8  10         61.89         51.97        15.53 o
   0   8  10          3.87         39.81        19.38 o
   1   8  10        418.64        476.07        27.77 o
   2   8  10        101.21        122.95        19.24 o
   3   8  10        202.96        210.33        17.55 o
   4   8  10       1149.16       1063.88        38.66 o
   5   8  10        134.61        109.44        21.26 o
   6   8  10          0.03         -9.71        21.27 o
   7   8  10          1.28        -14.77        14.77 o
   8   8  10        189.47        156.72        18.54 o
   9   8  10        363.76        355.70        21.02 o
  10   8  10        250.46        216.10        20.01 o
  11   8  10        108.17         99.68        18.10 o
  12   8  10        161.33        168.82        19.93 o
  13   8  10         76.30         89.45        26.87 o
 -12   9  10       1533.60       1865.40        48.14 o
 -11   9  10        291.72        364.91        17.47 o
 -10   9  10        400.04        410.96        29.32 o
  -9   9  10          1.83          6.20        21.89 o
  -8   9  10       1657.58       1588.75        46.87 o
  -7   9  10       4898.97       4675.96        88.26 o
  -6   9  10         48.53         69.69        17.95 o
  -5   9  10        353.51        391.72        21.09 o
  -4   9  10         20.57         35.80        14.89 o
  -3   9  10       2280.04       2343.15        73.11 o
  -2   9  10       9598.96       8969.21       170.11 o
  -1   9  10        449.17        607.10        34.96 o
   0   9  10       2062.26       2196.52        64.93 o
   1   9  10       1079.65       1151.74        55.53 o
   2   9  10         35.82        102.77        29.11 o
   3   9  10         43.37          5.31        18.42 o
   4   9  10         50.35         68.23        18.78 o
   5   9  10        279.87        328.08        26.89 o
   6   9  10         14.36         22.73        18.35 o
   7   9  10       2771.08       2596.39        51.85 o
   8   9  10         24.02         34.98        16.68 o
   9   9  10        554.44        557.01        26.66 o
  10   9  10          0.89          7.30        16.34 o
  11   9  10         25.04         32.56        17.36 o
  12   9  10        542.13        532.33        48.00 o
 -12  10  10          2.29         28.51        16.30 o
 -11  10  10        426.87        566.56        41.34 o
 -10  10  10          0.14         -3.08        17.99 o
  -9  10  10        336.59        336.39        24.16 o
  -8  10  10         16.28         32.07        17.70 o
  -7  10  10        647.59        857.03        27.60 o
  -6  10  10       3066.24       3157.65        69.88 o
  -5  10  10         15.35         30.50        18.33 o
  -4  10  10        477.73        449.39        23.36 o
  -3  10  10         64.96        100.08        19.83 o
  -2  10  10       2403.99       2361.88        58.06 o
  -1  10  10        536.43        613.03        37.08 o
   0  10  10       2695.22       2705.64        70.82 o
   1  10  10       1721.37       1766.73        68.75 o
   2  10  10       4968.77       5003.22       151.16 o
   3  10  10        794.00        685.60        58.71 o
   4  10  10        305.80        319.02        22.15 o
   5  10  10        292.91        286.06        22.49 o
   6  10  10        419.83        473.06        29.41 o
   7  10  10          0.93         15.30        17.96 o
   8  10  10        179.40        196.32        21.23 o
   9  10  10        330.15        264.41        32.86 o
  10  10  10        193.15        197.26        20.46 o
  11  10  10       1389.19       1400.47        41.26 o
 -11  11  10        194.56        142.50        27.95 o
 -10  11  10        269.44        262.15        23.28 o
  -9  11  10          8.71        -12.08        18.12 o
  -8  11  10         13.78         62.42        18.83 o
  -7  11  10         66.39         62.27        18.27 o
  -6  11  10          2.26         16.34        19.17 o
  -5  11  10        593.54        598.27        27.74 o
  -4  11  10        357.40        346.36        27.29 o
  -3  11  10       2059.98       1909.07        53.21 o
  -2  11  10          0.18         22.35        20.10 o
  -1  11  10       1852.87       1795.24        51.23 o
   0  11  10        325.05        265.90        25.25 o
   1  11  10        502.95        434.36        31.75 o
   2  11  10        877.27       1078.29        88.43 o
   3  11  10        478.32        443.11        33.74 o
   4  11  10       1143.34        964.24        34.52 o
   5  11  10        133.10        153.63        21.26 o
   6  11  10         45.51         39.32        21.59 o
   7  11  10        597.59        497.86        38.00 o
   8  11  10        226.37        216.12        22.54 o
   9  11  10         22.11          3.67        19.27 o
  10  11  10         20.46         -0.74        22.29 o
  -9  12  10          2.86          7.79        22.75 o
  -8  12  10         12.74         18.96        20.03 o
  -7  12  10       1280.36       1434.97        44.44 o
  -6  12  10        608.00        528.56        29.69 o
  -5  12  10       1221.39       1223.16        42.02 o
  -4  12  10        193.08        234.72        24.53 o
  -3  12  10       1867.23       1857.74        54.28 o
  -2  12  10       2384.01       2195.39        59.44 o
  -1  12  10        836.89        824.74        36.84 o
   0  12  10       2976.11       2858.71        69.55 o
   1  12  10       1676.53       1621.83        50.26 o
   2  12  10        989.30        933.86        45.56 o
   3  12  10       1869.32       1973.87        68.23 o
   4  12  10        495.01        632.35        31.11 o
   5  12  10         87.82        143.30        23.19 o
   6  12  10        796.40        709.70        36.37 o
   7  12  10        196.28        174.15        27.69 o
   8  12  10          3.92          6.27        27.18 o
   9  12  10         92.59        132.12        34.75 o
  -8  13  10        635.12        615.26        41.63 o
  -7  13  10         97.42         98.00        27.86 o
  -6  13  10          0.55          7.92        20.01 o
  -5  13  10        491.17        546.21        30.15 o
  -4  13  10        321.41        281.33        25.21 o
  -3  13  10        170.02        202.21        27.21 o
  -2  13  10       1268.93       1322.69        47.17 o
  -1  13  10          7.21         36.50        24.17 o
   0  13  10         93.18         83.23        24.81 o
   1  13  10         15.77         23.37        28.24 o
   2  13  10         95.13         56.77        27.70 o
   3  13  10        315.56        160.06        36.67 o
   4  13  10       1619.05       1618.93       104.49 o
   5  13  10          9.85         17.45        26.38 o
   6  13  10        571.86        517.87        41.61 o
   7  13  10        249.19        380.81        40.58 o
   8  13  10          0.02          4.86        25.18 o
  -6  14  10          0.11         26.05        27.53 o
  -5  14  10         70.34        148.46        27.17 o
  -4  14  10        334.84        314.36        27.13 o
  -3  14  10          0.32          8.34        26.33 o
  -2  14  10        846.22        987.25        52.25 o
  -1  14  10         35.26         51.63        26.17 o
   0  14  10       1991.15       2122.56        62.16 o
   1  14  10          5.32         -9.25        29.14 o
   2  14  10        527.96        455.65        99.12 o
   3  14  10        137.85        116.89        44.24 o
   4  14  10        120.51        120.67        29.21 o
   5  14  10        671.87        664.71        42.47 o
   6  14  10          4.04         34.36        38.89 o
  -2  15  10          1.49        -30.65        49.75 o
  -1  15  10         13.18        -34.65        45.74 o
   0  15  10          0.05          1.74        87.72 o
   1  15  10         30.50          6.61        43.95 o
   2  15  10        184.95        171.89        47.40 o
 -15   1  11        114.28        143.24        36.29 o
 -14   1  11        805.43        748.79        34.23 o
 -13   1  11        159.20        171.64        23.08 o
 -12   1  11         39.17         33.89        12.44 o
 -11   1  11        139.60        145.42        14.76 o
 -10   1  11          3.37         26.02        14.30 o
  -9   1  11          5.96         21.49        10.63 o
  -8   1  11       1206.12       1307.80        29.65 o
  -7   1  11         69.32         83.20         9.35 o
  -6   1  11         35.66         42.28         7.56 o
  -5   1  11       3340.61       3215.35        80.46 o
  -4   1  11      12766.18      12135.51       170.16 o
  -3   1  11        169.25        253.44        10.05 o
  -2   1  11       1562.51       2107.23        29.41 o
  -1   1  11      19653.23      17414.82       231.01 o
   0   1  11       5773.09       4804.89        69.04 o
   1   1  11       5096.95       6824.61        83.95 o
   2   1  11      28726.66      27773.04       360.32 o
   3   1  11       6221.07       5473.32        75.01 o
   4   1  11       7713.53       8025.98        93.63 o
   5   1  11       2246.03       2345.64        31.57 o
   6   1  11       2988.96       3235.67        41.47 o
   7   1  11       4608.12       4751.07        60.07 o
   8   1  11       5554.28       5532.69        63.47 o
   9   1  11        466.72        501.93        16.35 o
  10   1  11        439.84        478.07        17.87 o
  11   1  11       2047.45       1968.77        34.98 o
  12   1  11       1027.52        916.46        24.66 o
  13   1  11       1223.25       1073.94        28.93 o
  14   1  11        326.36        401.08        19.55 o
  15   1  11        734.73        932.05        28.46 o
 -15   2  11         92.87         66.61        43.40 o
 -14   2  11         53.54        107.16        28.08 o
 -13   2  11         73.20        103.52        16.11 o
 -12   2  11        552.10        536.23        24.95 o
 -11   2  11        691.29        686.78        29.99 o
 -10   2  11       2734.78       2751.02        52.41 o
  -9   2  11        824.14        776.54        31.53 o
  -8   2  11       4134.43       3881.47        55.75 o
  -7   2  11        179.35        264.72        14.35 o
  -6   2  11       6523.91       5958.14       115.39 o
  -5   2  11         13.73         15.03        12.08 o
  -4   2  11        776.16        648.17        16.30 o
  -3   2  11      21094.52      20667.87       240.32 o
  -2   2  11       1738.89       1700.79        27.06 o
  -1   2  11      18490.90      19069.68       314.43 o
   0   2  11       3913.61       3700.28        67.80 o
   1   2  11       7836.09       8418.73       173.66 o
   2   2  11       1076.03       1019.73        29.82 o
   3   2  11       2559.92       3110.95        63.66 o
   4   2  11       1712.49       1682.67        49.13 o
   5   2  11      12171.49      12571.76       153.06 o
   6   2  11       1320.10       1281.83        25.84 o
   7   2  11        124.26        136.24        11.93 o
   8   2  11        446.84        454.22        15.42 o
   9   2  11          0.84         33.20        11.34 o
  10   2  11        377.01        375.03        22.83 o
  11   2  11        537.94        535.89        19.75 o
  12   2  11         91.79        112.64        15.76 o
  13   2  11       1743.94       1783.42        35.06 o
  14   2  11         59.21         48.42        16.40 o
  15   2  11        433.24        384.18        22.13 o
 -15   3  11         20.40          0.13        44.52 o
 -14   3  11          6.00         15.91        17.85 o
 -13   3  11        351.00        395.79        26.43 o
 -12   3  11         35.06         71.90        20.73 o
 -11   3  11       2093.67       2126.17        50.10 o
 -10   3  11        434.39        479.07        23.88 o
  -9   3  11        167.68        153.52        19.94 o
  -8   3  11         32.13         52.72        11.12 o
  -7   3  11          2.30         27.47        11.79 o
  -6   3  11       1881.14       1980.18        51.11 o
  -5   3  11      12713.92      12390.58       213.79 o
  -4   3  11       2094.06       2336.77        41.69 o
  -3   3  11         33.82         14.75         7.75 o
  -2   3  11      23216.22      22075.98       275.85 o
  -1   3  11       1311.30       1176.04        27.53 o
   0   3  11      19948.85      19123.25       347.33 o
   1   3  11      19460.38      18779.68       312.31 o
   2   3  11      11583.44      10556.49       159.19 o
   3   3  11      10776.54      11426.07       173.71 o
   4   3  11       1769.44       1804.55        42.55 o
   5   3  11        524.24        395.09        17.69 o
   6   3  11       2274.89       2512.72        75.41 o
   7   3  11        383.85        305.63        17.50 o
   8   3  11        465.97        505.46        19.94 o
   9   3  11       1314.18       1308.24        31.46 o
  10   3  11        152.59        182.24        17.38 o
  11   3  11        105.96         83.40        16.69 o
  12   3  11        180.58        186.81        18.94 o
  13   3  11        254.18        216.81        19.92 o
  14   3  11        380.22        434.58        23.96 o
  15   3  11         84.23         78.41        22.79 o
 -15   4  11        168.61        227.61       124.82 o
 -14   4  11         89.42        161.14        28.28 o
 -13   4  11          4.63          7.04        20.00 o
 -12   4  11        662.13        813.16        33.10 o
 -11   4  11       2820.05       2787.88        61.09 o
 -10   4  11        792.61        797.56        27.01 o
  -9   4  11         85.41         87.29        17.61 o
  -8   4  11         54.65        116.87        14.47 o
  -7   4  11       1335.22       1255.94        28.08 o
  -6   4  11        445.25        473.36        15.95 o
  -5   4  11       1246.49       1620.83        34.57 o
  -4   4  11        186.26         90.73        11.61 o
  -3   4  11       2140.82       1890.83        38.63 o
  -2   4  11        877.70       1121.89        36.60 o
  -1   4  11       2058.85       1727.28        32.80 o
   0   4  11      20960.94      20470.28       302.25 o
   1   4  11       2174.04       2426.27        39.40 o
   2   4  11        295.65        305.72        10.48 o
   3   4  11       2521.71       2676.94        58.06 o
   4   4  11        175.96        283.53        18.79 o
   5   4  11       4383.93       4265.05        86.48 o
   6   4  11        134.71        179.31        17.85 o
   7   4  11        112.93        138.87        13.42 o
   8   4  11         51.55         56.42        14.01 o
   9   4  11       3381.15       3529.93        55.06 o
  10   4  11       9639.17       9282.88       118.52 o
  11   4  11        128.75        145.50        19.51 o
  12   4  11       3647.73       3390.81        57.24 o
  13   4  11        183.21        140.63        19.41 o
  14   4  11       1366.45       1674.68        39.44 o
 -14   5  11         31.24         53.13        29.55 o
 -13   5  11         39.82         52.77        21.14 o
 -12   5  11       2454.36       2321.26        52.95 o
 -11   5  11        317.17        312.29        21.98 o
 -10   5  11       5775.94       5409.44        87.90 o
  -9   5  11       1957.69       1983.70        43.37 o
  -8   5  11       3044.26       2898.78        43.36 o
  -7   5  11        846.49        858.02        23.39 o
  -6   5  11        159.97        128.29        13.81 o
  -5   5  11        332.28        312.13        19.32 o
  -4   5  11        289.22        280.90        15.52 o
  -3   5  11       1140.11       1214.18        45.82 o
  -2   5  11        611.25        583.07        31.62 o
  -1   5  11       3770.64       3564.78       102.15 o
   0   5  11       1330.43       1237.67        38.72 o
   1   5  11      30305.68      32774.96       478.90 o
   2   5  11       9801.72      10102.09       157.69 o
   3   5  11       2370.04       2692.84        58.98 o
   4   5  11         34.99         76.24        10.56 o
   5   5  11        466.30        411.20        16.85 o
   6   5  11       1253.79       1240.09        34.13 o
   7   5  11       2371.76       2309.81        38.37 o
   8   5  11        916.78        835.68        29.73 o
   9   5  11         12.84         50.60        15.42 o
  10   5  11        163.94        225.26        24.12 o
  11   5  11       5210.67       5058.34        71.06 o
  12   5  11        514.90        533.55        25.01 o
  13   5  11        369.63        275.70        22.22 o
  14   5  11         25.70         73.44        25.52 o
 -14   6  11         70.14        111.19        33.72 o
 -13   6  11        391.24        469.81        30.93 o
 -12   6  11         61.75         59.29        21.70 o
 -11   6  11        206.47        202.51        25.12 o
 -10   6  11       4480.32       4367.08        76.74 o
  -9   6  11         39.17         39.95        11.02 o
  -8   6  11        185.88        273.79        15.47 o
  -7   6  11       2462.09       2472.97        57.30 o
  -6   6  11        872.07        734.79        27.90 o
  -5   6  11       1123.79       1227.91        33.20 o
  -4   6  11        421.77        514.74        21.34 o
  -3   6  11         14.42         38.34        12.01 o
  -2   6  11        954.48        992.90        32.73 o
  -1   6  11        758.15        805.76        31.56 o
   0   6  11        218.08        263.91        37.71 o
   1   6  11       4907.54       4604.94       101.23 o
   2   6  11         11.50          4.51        10.66 o
   3   6  11       1743.11       1975.93        73.45 o
   4   6  11       1481.79       1527.02        38.65 o
   5   6  11       2939.04       2823.88        61.18 o
   6   6  11        381.25        419.70        18.66 o
   7   6  11       1001.66        874.92        55.29 o
   8   6  11          0.26         24.93        12.63 o
   9   6  11         86.63         87.16        14.30 o
  10   6  11        615.92        774.06        26.59 o
  11   6  11         42.73         32.09        19.04 o
  12   6  11        800.79        605.88        30.81 o
  13   6  11        129.34        125.21        25.69 o
  14   6  11          0.70        -25.31        31.10 o
 -14   7  11         88.16        115.60        35.45 o
 -13   7  11        114.12        181.99        45.41 o
 -12   7  11         85.52         66.44        19.97 o
 -11   7  11        236.40        184.16        12.11 o
 -10   7  11         23.33         40.33        10.56 o
  -9   7  11         86.22         78.72        14.40 o
  -8   7  11       1563.58       1656.02        34.85 o
  -7   7  11        113.83         83.75        18.94 o
  -6   7  11       1038.18        878.97        44.51 o
  -5   7  11       9504.33       9631.44       158.50 o
  -4   7  11        139.97        194.89        17.41 o
  -3   7  11        535.76        422.62        18.66 o
  -2   7  11       3826.42       3598.33        89.29 o
  -1   7  11        112.87         87.17        18.79 o
   0   7  11          1.01         28.28        15.48 o
   1   7  11       1790.11       1644.46        77.88 o
   2   7  11       7231.72       7170.55       152.01 o
   3   7  11       1406.14       1255.63        33.88 o
   4   7  11         29.65         22.49        11.92 o
   5   7  11         70.76         40.18        14.00 o
   6   7  11         33.99         52.76        12.86 o
   7   7  11       2163.86       1946.92        66.32 o
   8   7  11       1950.39       1829.20        67.10 o
   9   7  11       8695.21       8530.82       124.73 o
  10   7  11       9430.35       9004.43       140.24 o
  11   7  11        700.82        668.67        29.77 o
  12   7  11         88.45        133.26        22.54 o
  13   7  11         10.69         15.10        27.05 o
 -13   8  11       1289.48       1292.57        77.17 o
 -12   8  11         29.73         41.93        12.48 o
 -11   8  11         20.34         22.97        11.24 o
 -10   8  11        689.71        624.90        23.41 o
  -9   8  11       1675.82       1573.46        35.64 o
  -8   8  11        935.10        905.07        28.60 o
  -7   8  11        180.88        190.97        19.25 o
  -6   8  11       1800.05       1896.83        98.33 o
  -5   8  11       5043.92       4907.56       123.10 o
  -4   8  11       2003.69       1902.00        53.92 o
  -3   8  11        503.00        444.80        25.78 o
  -2   8  11       1095.70        943.42        34.77 o
  -1   8  11       1969.92       2035.44        62.83 o
   0   8  11         60.17         94.30        22.00 o
   1   8  11       1963.66       2026.61        51.52 o
   2   8  11        246.15        246.95        19.31 o
   3   8  11        550.58        644.49        25.68 o
   4   8  11        347.31        293.30        18.37 o
   5   8  11          2.15          3.95        14.42 o
   6   8  11        929.79        959.79        66.96 o
   7   8  11        224.35        213.94        19.49 o
   8   8  11          0.30         30.29        16.89 o
   9   8  11       1806.91       1863.29        44.91 o
  10   8  11         60.52         94.38        17.43 o
  11   8  11        553.91        568.98        24.58 o
  12   8  11         66.08         10.91        22.54 o
  13   8  11        216.64        229.49        30.51 o
 -12   9  11        690.78        866.58        22.54 o
 -11   9  11         19.06          8.51        14.26 o
 -10   9  11          4.06          8.02        15.80 o
  -9   9  11         36.19         44.95        20.97 o
  -8   9  11       3409.86       3462.65        73.06 o
  -7   9  11       2784.23       2542.91        73.24 o
  -6   9  11       1535.53       1727.72        44.92 o
  -5   9  11        160.08        163.35        18.02 o
  -4   9  11        315.29        400.69        22.42 o
  -3   9  11         11.13         43.58        16.52 o
  -2   9  11        298.76        271.03        23.43 o
  -1   9  11        536.82        579.86        29.53 o
   0   9  11         21.07         33.73        18.19 o
   1   9  11         61.25         43.85        17.21 o
   2   9  11         59.93         93.03        20.84 o
   3   9  11        990.12       1011.09        98.12 o
   4   9  11       1004.52       1059.56        37.26 o
   5   9  11       2937.52       3084.94        79.42 o
   6   9  11        196.80        208.36        27.78 o
   7   9  11       1487.23       1327.86        56.12 o
   8   9  11        585.67        608.53        26.68 o
   9   9  11          6.84          2.49        16.97 o
  10   9  11        967.17       1034.83        32.18 o
  11   9  11        713.80        622.19        28.32 o
  12   9  11        308.27        255.03        23.90 o
 -11  10  11        270.03        344.35        37.98 o
 -10  10  11         46.84         26.67        22.92 o
  -9  10  11        321.28        210.93        19.65 o
  -8  10  11          2.47         33.04        17.50 o
  -7  10  11        155.65        109.92        19.56 o
  -6  10  11       2732.17       2403.77        51.29 o
  -5  10  11        324.24        322.87        22.15 o
  -4  10  11       1543.67       1645.16        40.13 o
  -3  10  11        308.29        244.82        27.98 o
  -2  10  11       2039.75       1953.41        51.85 o
  -1  10  11        214.52        245.69        24.98 o
   0  10  11         50.24         73.68        21.04 o
   1  10  11         29.92         37.55        21.00 o
   2  10  11         25.38         68.92        32.91 o
   3  10  11       1229.28       1220.81        61.06 o
   4  10  11       1229.93       1196.05        76.72 o
   5  10  11        348.74        436.60        24.99 o
   6  10  11       1542.35       1419.84        45.88 o
   7  10  11       2434.46       2302.32        90.74 o
   8  10  11       1239.35       1205.01        43.09 o
   9  10  11        195.16        171.67        21.13 o
  10  10  11       1582.21       1452.22        42.57 o
  11  10  11         20.59         13.74        19.92 o
 -10  11  11        352.33        309.03        24.31 o
  -9  11  11        153.99        133.69        20.42 o
  -8  11  11          0.43          5.87        18.36 o
  -7  11  11        563.85        558.91        25.00 o
  -6  11  11        130.59        133.78        21.17 o
  -5  11  11        184.06        184.79        20.72 o
  -4  11  11       1788.61       1852.08        67.57 o
  -3  11  11          0.82         16.65        20.90 o
  -2  11  11        408.23        380.41        26.75 o
  -1  11  11       2074.97       1976.93        54.14 o
   0  11  11         84.05         50.63        19.82 o
   1  11  11       4973.69       4958.93       110.53 o
   2  11  11         93.44         91.55        24.31 o
   3  11  11       1046.56        924.55        91.51 o
   4  11  11        222.80        263.39        23.17 o
   5  11  11         64.86         53.10        19.76 o
   6  11  11       1114.89       1020.84        49.77 o
   7  11  11        153.59        167.89        33.89 o
   8  11  11        218.95        272.67        23.31 o
   9  11  11        265.40        198.99        21.41 o
  10  11  11          2.82         14.71        22.11 o
  -9  12  11        227.48        152.64        24.03 o
  -8  12  11        254.69        222.61        23.54 o
  -7  12  11       1301.79       1214.26        34.54 o
  -6  12  11          9.68         20.87        20.24 o
  -5  12  11       1281.03       1188.26        39.11 o
  -4  12  11       1783.84       1778.78        44.89 o
  -3  12  11        590.25        574.66        49.56 o
  -2  12  11        454.54        464.99        30.43 o
  -1  12  11        235.52        265.97        26.57 o
   0  12  11       1285.25       1365.65        46.25 o
   1  12  11       3063.54       3066.05        72.96 o
   2  12  11       2178.58       2238.92        67.82 o
   3  12  11        556.83        575.34        38.35 o
   4  12  11         20.35         38.72        23.27 o
   5  12  11       1181.35       1124.12        56.43 o
   6  12  11       1436.71       1588.58        51.88 o
   7  12  11        146.69         93.52        25.57 o
   8  12  11          1.96        -17.15        26.95 o
   9  12  11        284.17        280.95        36.96 o
  -8  13  11       1321.46       1522.19        59.46 o
  -7  13  11        792.19        726.52        38.64 o
  -6  13  11        574.98        543.70        30.52 o
  -5  13  11         17.90          7.18        20.92 o
  -4  13  11        417.86        437.87        27.47 o
  -3  13  11          1.49        -13.52        21.40 o
  -2  13  11        496.70        479.63        32.51 o
  -1  13  11        191.80        258.66        31.25 o
   0  13  11       1215.06       1343.54        47.45 o
   1  13  11          6.02         21.36        27.03 o
   2  13  11        199.68        222.10        30.86 o
   3  13  11         11.02         26.74        28.31 o
   4  13  11        589.70        695.81        40.08 o
   5  13  11        113.57        110.77        27.48 o
   6  13  11        855.18        954.35        53.73 o
   7  13  11         48.81         76.36        30.38 o
  -6  14  11        488.82        515.62        36.93 o
  -5  14  11         58.95         99.53        26.37 o
  -4  14  11        197.42        157.91        26.11 o
  -3  14  11        480.20        434.00        31.27 o
  -2  14  11         18.38         30.85        26.28 o
  -1  14  11        193.17        270.12        30.55 o
   0  14  11        150.63        130.32        27.40 o
   1  14  11        331.71        403.34        37.34 o
   2  14  11        156.49        220.11        45.74 o
   3  14  11        202.28         61.39        82.51 o
   4  14  11        623.12        614.36        69.40 o
   5  14  11        556.88        532.56        40.10 o
  -2  15  11        762.07        841.64       142.93 o
  -1  15  11        505.62        626.17        60.63 o
   0  15  11        108.85         93.72        42.31 o
   1  15  11         33.09         -1.76        44.13 o
   2  15  11        225.31        331.85        54.98 o
 -15   0  12        221.73        255.20        44.07 o
 -14   0  12        235.54        297.54        36.18 o
 -13   0  12        496.19        550.13        38.98 o
 -12   0  12       9472.21       9508.78       219.43 o
 -11   0  12        605.44        608.81        36.23 o
 -10   0  12        652.04        810.73        38.83 o
  -9   0  12        120.47        112.40        24.41 o
  -8   0  12       5749.86       5255.78       125.53 o
  -7   0  12        738.62        789.08        46.69 o
  -6   0  12       7267.12       8078.98       125.86 o
  -5   0  12        516.75        383.03        32.35 o
  -4   0  12      12705.91      13617.82       205.34 o
  -3   0  12      22747.77      22110.61       323.70 o
  -2   0  12      82666.02      79926.67      1046.84 o
  -1   0  12      64954.93      60921.55       869.99 o
   0   0  12      20747.72      20852.99       341.66 o
   1   0  12       1471.33        976.27        16.33 o
   2   0  12       4654.95       4461.03        72.12 o
   3   0  12      14709.63      14069.78       343.12 o
   4   0  12       4690.91       4672.83        88.45 o
   5   0  12      47971.27      50595.49       823.12 o
   6   0  12      17160.76      17582.49       243.98 o
   7   0  12         41.32         92.73        18.91 o
   8   0  12       1827.63       2028.51        56.93 o
   9   0  12        816.67        703.76        26.45 o
  10   0  12       5258.86       5562.15       107.87 o
  11   0  12      17834.04      17011.19       245.57 o
  12   0  12        304.10        333.53        30.39 o
  13   0  12        357.48        308.61        23.19 o
  14   0  12       1191.94       1230.25        71.08 o
  15   0  12       1147.60       1145.32        49.57 o
 -15   1  12        343.07        353.75        45.33 o
 -14   1  12         53.81         33.97        22.85 o
 -13   1  12         41.19         50.47        20.91 o
 -12   1  12       1400.01       1611.06        31.56 o
 -11   1  12         96.41         73.82        11.19 o
 -10   1  12       3172.35       3189.10        74.29 o
  -9   1  12          2.97         10.87        10.34 o
  -8   1  12         31.37         13.73         9.87 o
  -7   1  12       3810.87       4046.19        61.56 o
  -6   1  12        366.30        289.37        17.38 o
  -5   1  12       3125.80       3403.96        58.22 o
  -4   1  12       3169.99       2612.22        43.97 o
  -3   1  12       4627.83       4454.76        56.90 o
  -2   1  12      22236.65      20021.48       231.26 o
  -1   1  12      80198.86      81633.37      1069.98 o
   0   1  12      21629.31      19995.12       266.85 o
   1   1  12      16028.42      17509.42       195.80 o
   2   1  12        231.21        111.64         6.77 o
   3   1  12       1612.28       2275.10        36.64 o
   4   1  12      14477.83      15052.86       180.34 o
   5   1  12        173.39        297.09        10.89 o
   6   1  12       1508.32       1652.96        26.30 o
   7   1  12        311.49        391.35        14.18 o
   8   1  12       1528.41       1701.86        27.64 o
   9   1  12       3105.24       3144.56        42.53 o
  10   1  12        414.37        357.56        17.61 o
  11   1  12         40.23         52.49        14.38 o
  12   1  12        164.59        199.09        16.67 o
  13   1  12         87.58        105.78        15.98 o
  14   1  12         93.03         94.33        16.13 o
  15   1  12         40.12         89.30        18.39 o
 -15   2  12        179.95        182.32        48.66 o
 -14   2  12         12.11         37.59        16.04 o
 -13   2  12         31.89         46.75        15.22 o
 -12   2  12       1830.67       1839.32        41.29 o
 -11   2  12       2607.71       2453.75        84.89 o
 -10   2  12       1359.20       1411.80        39.17 o
  -9   2  12          6.77         48.85        12.14 o
  -8   2  12       1185.98       1239.56        25.73 o
  -7   2  12       2416.17       2608.97        48.08 o
  -6   2  12       1502.43       1440.50        41.38 o
  -5   2  12         64.71         58.31        13.31 o
  -4   2  12         86.55         66.39         5.24 o
  -3   2  12       2913.06       3226.00        43.57 o
  -2   2  12       5523.81       4799.09        64.87 o
  -1   2  12       3319.74       3527.97        55.96 o
   0   2  12         32.82         69.43         8.65 o
   1   2  12        167.88        156.49        13.31 o
   2   2  12       3952.94       4574.75       122.74 o
   3   2  12      12164.00      12332.18       216.94 o
   4   2  12        171.44        347.54        12.93 o
   5   2  12       2506.59       3174.04        46.92 o
   6   2  12        276.48        375.46        15.06 o
   7   2  12          6.29         11.73        10.62 o
   8   2  12       1488.95       1356.97        25.23 o
   9   2  12         13.07         59.04        11.76 o
  10   2  12         46.22         36.27        12.34 o
  11   2  12       6078.13       5836.71        73.50 o
  12   2  12        804.30        882.17        27.73 o
  13   2  12        213.18        252.40        18.39 o
  14   2  12         76.68        101.15        17.59 o
  15   2  12        509.65        521.72        24.04 o
 -15   3  12         40.58          9.53        44.18 o
 -14   3  12        216.58        214.60        25.22 o
 -13   3  12        438.61        401.03        33.42 o
 -12   3  12       5118.74       5310.44        95.28 o
 -11   3  12        170.31        166.15        19.93 o
 -10   3  12        401.47        430.95        23.46 o
  -9   3  12         51.23         70.84        12.46 o
  -8   3  12        137.73        200.27        13.56 o
  -7   3  12        710.18        662.19        27.86 o
  -6   3  12         67.25         28.73        17.29 o
  -5   3  12        644.69        747.09        39.35 o
  -4   3  12       5647.44       5749.04        87.25 o
  -3   3  12       1601.39       1516.94        26.82 o
  -2   3  12       7321.65       8359.56       109.95 o
  -1   3  12      14066.49      13482.93       185.53 o
   0   3  12         11.62         42.94         7.58 o
   1   3  12       2540.09       2515.21        51.58 o
   2   3  12      28368.61      29906.88       434.29 o
   3   3  12        204.21        239.81        11.94 o
   4   3  12      11318.67      11813.25       283.60 o
   5   3  12          3.38         40.21        13.22 o
   6   3  12       2569.70       2594.78        50.59 o
   7   3  12       1656.94       1812.43        38.12 o
   8   3  12          2.43         36.14        13.60 o
   9   3  12       8883.78       9105.83       121.94 o
  10   3  12        595.38        575.65        28.29 o
  11   3  12        151.05        131.44        18.15 o
  12   3  12        533.89        508.98        27.31 o
  13   3  12        207.27        181.86        19.54 o
  14   3  12          0.29         29.60        18.94 o
  15   3  12         41.72         59.89        23.13 o
 -15   4  12       2189.93       2327.95       108.18 o
 -14   4  12        106.29        148.36        27.42 o
 -13   4  12        140.50        156.22        21.90 o
 -12   4  12       7858.94       7630.92       127.33 o
 -11   4  12       2300.30       2269.78        53.55 o
 -10   4  12          0.01         24.05        15.60 o
  -9   4  12         96.49        128.16        15.56 o
  -8   4  12       1739.00       1692.73        35.32 o
  -7   4  12        877.30        818.15        21.55 o
  -6   4  12        161.87        247.11        15.09 o
  -5   4  12        134.04        133.29        24.19 o
  -4   4  12       5900.69       5606.78       105.56 o
  -3   4  12      23068.43      22893.30       340.46 o
  -2   4  12      19456.10      19381.79       244.14 o
  -1   4  12      19433.95      20154.03       275.47 o
   0   4  12       4484.57       4683.56        77.00 o
   1   4  12       3066.05       3151.73        54.87 o
   2   4  12       6907.80       7093.89       111.44 o
   3   4  12       4306.54       4292.97       106.62 o
   4   4  12         32.29         73.83        12.72 o
   5   4  12         28.41         75.41        12.29 o
   6   4  12       1692.84       1607.12        40.95 o
   7   4  12        135.24        114.91        13.32 o
   8   4  12         66.97         94.12        18.21 o
   9   4  12        359.04        456.64        27.55 o
  10   4  12         45.43        109.43        17.17 o
  11   4  12          5.70          7.94        17.85 o
  12   4  12        171.44        197.92        19.92 o
  13   4  12        447.80        475.94        24.15 o
  14   4  12          6.43         29.83        19.50 o
 -14   5  12        145.07        237.35        32.99 o
 -13   5  12        902.94       1033.34        36.59 o
 -12   5  12        381.71        392.82        27.22 o
 -11   5  12         39.95         72.59        18.70 o
 -10   5  12        766.46        865.04        29.69 o
  -9   5  12         36.95         31.49        15.65 o
  -8   5  12       1118.03       1023.55        32.53 o
  -7   5  12         64.13         41.56         9.82 o
  -6   5  12         16.40         34.85        10.87 o
  -5   5  12       3014.39       2987.25        63.07 o
  -4   5  12        848.25        759.71        23.38 o
  -3   5  12       2389.54       2670.62        52.24 o
  -2   5  12      27621.26      28483.57       472.79 o
  -1   5  12        952.13       1188.25        39.64 o
   0   5  12        217.33        335.61        23.51 o
   1   5  12        825.75        833.86        30.65 o
   2   5  12        152.45        319.40        12.92 o
   3   5  12      13916.22      14471.93       247.05 o
   4   5  12       2411.82       2295.69        54.32 o
   5   5  12         59.82         65.44        16.57 o
   6   5  12        114.16        121.92        11.37 o
   7   5  12       4558.41       4583.23        69.03 o
   8   5  12        326.32        407.78        20.71 o
   9   5  12         28.29         63.14        15.96 o
  10   5  12        459.16        585.97        24.24 o
  11   5  12        214.67        308.41        21.87 o
  12   5  12         15.06         28.86        18.22 o
  13   5  12        162.65        232.31        20.82 o
  14   5  12        995.67       1197.25        42.32 o
 -14   6  12        563.52        525.12        43.55 o
 -13   6  12        188.28        189.58        32.63 o
 -12   6  12         22.80          5.74        19.04 o
 -11   6  12       1373.71       1468.97        38.07 o
 -10   6  12         78.03         54.70        18.85 o
  -9   6  12       1524.12       1414.92        29.85 o
  -8   6  12          8.29         26.60        11.21 o
  -7   6  12         33.23         28.25        13.18 o
  -6   6  12        248.80        296.67        39.64 o
  -5   6  12        499.88        480.88        21.23 o
  -4   6  12       3027.28       3167.46        61.81 o
  -3   6  12         77.72         52.46        12.26 o
  -2   6  12        777.56        788.87        24.81 o
  -1   6  12       1507.60       1803.13        40.22 o
   0   6  12       5575.78       5819.04       124.94 o
   1   6  12          4.44          9.85        24.50 o
   2   6  12       3364.25       3618.58        66.51 o
   3   6  12       1410.43       1536.01        33.48 o
   4   6  12        271.31        213.80        17.78 o
   5   6  12        171.53        138.30        12.36 o
   6   6  12         48.78         32.28        10.63 o
   7   6  12        112.30         85.73        12.33 o
   8   6  12         77.20         98.17        13.31 o
   9   6  12       1285.01       1267.03        33.46 o
  10   6  12        367.46        384.85        21.38 o
  11   6  12        161.09        210.27        18.85 o
  12   6  12         17.74         20.54        19.84 o
  13   6  12         21.27          9.02        24.27 o
  14   6  12        234.46        206.48        33.26 o
 -13   7  12        661.94        651.40        46.32 o
 -12   7  12        745.31        729.54        36.12 o
 -11   7  12        746.71        588.65        35.44 o
 -10   7  12        950.98        923.09        19.68 o
  -9   7  12       3412.84       3136.02        52.91 o
  -8   7  12        367.16        427.72        19.49 o
  -7   7  12          6.71        -14.84        14.84 o
  -6   7  12       2387.55       2348.57        52.64 o
  -5   7  12       1228.09       1426.22        38.24 o
  -4   7  12       3547.04       3659.38        71.41 o
  -3   7  12       1431.44       1516.56        52.46 o
  -2   7  12       1276.64       1280.89        44.38 o
  -1   7  12        104.55        104.09        15.87 o
   0   7  12        295.28        366.44        32.41 o
   1   7  12         11.72         51.69        17.86 o
   2   7  12         60.38        133.89        21.53 o
   3   7  12       2834.88       2809.54        57.03 o
   4   7  12          0.17          8.28        12.93 o
   5   7  12        261.49        272.04        35.27 o
   6   7  12          9.37          5.47        11.41 o
   7   7  12       1207.45       1160.17        36.89 o
   8   7  12       1464.12       1373.91        33.51 o
   9   7  12         44.85         94.28        16.30 o
  10   7  12        389.99        382.48        28.02 o
  11   7  12        353.36        318.99        29.19 o
  12   7  12          6.58          9.28        21.55 o
  13   7  12          0.14        -12.72        30.99 o
 -13   8  12        227.22        270.35        34.29 o
 -12   8  12        312.32        326.05        31.42 o
 -11   8  12         87.38         82.20        11.50 o
 -10   8  12       1327.49       1457.08        48.38 o
  -9   8  12        807.85        734.12        24.61 o
  -8   8  12        255.82        237.56        17.86 o
  -7   8  12        140.49        133.52        18.34 o
  -6   8  12       3542.20       3691.89       102.47 o
  -5   8  12        208.84        259.33        33.12 o
  -4   8  12       1729.48       1980.60        55.00 o
  -3   8  12        352.94        228.10        22.92 o
  -2   8  12          9.22         14.77        14.21 o
  -1   8  12        190.14        254.91        30.14 o
   0   8  12       4776.67       5224.29       111.26 o
   1   8  12       6623.54       6229.91       142.15 o
   2   8  12        442.12        426.68        22.56 o
   3   8  12       4139.16       4188.50        79.66 o
   4   8  12       4170.17       4221.17        74.46 o
   5   8  12       1387.01       1407.64        65.09 o
   6   8  12        156.51        131.27        17.83 o
   7   8  12          0.03          1.61        16.03 o
   8   8  12       6768.31       6620.76       192.99 o
   9   8  12         48.18         77.94        16.36 o
  10   8  12        391.31        353.52        21.66 o
  11   8  12        404.52        479.33        28.06 o
  12   8  12        200.44        194.50        22.29 o
  13   8  12         83.12         22.18        24.68 o
 -12   9  12        170.56        188.39        13.86 o
 -11   9  12        358.20        386.06        18.40 o
 -10   9  12         21.68         23.82        15.87 o
  -9   9  12        516.77        603.22        31.16 o
  -8   9  12        421.72        296.58        27.32 o
  -7   9  12       1039.22       1040.78        47.43 o
  -6   9  12       1143.03       1123.20        41.11 o
  -5   9  12       1820.98       1807.71        66.96 o
  -4   9  12        117.16        118.66        17.71 o
  -3   9  12         10.95          0.18        16.51 o
  -2   9  12          2.44          6.51        15.57 o
  -1   9  12       4351.86       4780.76       101.89 o
   0   9  12        855.45        692.53        31.89 o
   1   9  12       2695.47       2890.76       101.99 o
   2   9  12        786.18        938.37        34.51 o
   3   9  12        250.38        220.63        22.61 o
   4   9  12       2674.96       2445.23        58.79 o
   5   9  12        305.26        446.46        31.64 o
   6   9  12       2419.07       2430.88       108.52 o
   7   9  12         61.12         47.99        15.20 o
   8   9  12         43.13         48.64        16.41 o
   9   9  12        153.56        124.99        19.09 o
  10   9  12         16.26         17.06        16.93 o
  11   9  12        151.24        214.72        20.62 o
  12   9  12          6.21         34.41        31.41 o
 -11  10  12       1390.65       1449.14        58.37 o
 -10  10  12        525.33        540.80        39.03 o
  -9  10  12         33.78         38.41        17.84 o
  -8  10  12          0.76         19.03        18.11 o
  -7  10  12       1077.79        979.15        33.93 o
  -6  10  12         46.84         28.51        18.26 o
  -5  10  12         17.97         61.98        18.03 o
  -4  10  12       2780.02       2672.37        53.57 o
  -3  10  12        692.42        576.19        26.70 o
  -2  10  12        133.67        151.52        26.91 o
  -1  10  12        273.55        285.50        26.57 o
   0  10  12       2527.56       2476.97        66.22 o
   1  10  12         49.98          5.77        20.62 o
   2  10  12       1416.19       1410.35        65.20 o
   3  10  12       1166.74       1151.28        58.98 o
   4  10  12         65.81         84.55        29.13 o
   5  10  12       4963.33       4949.93        88.99 o
   6  10  12       1936.52       1901.02        86.76 o
   7  10  12         63.53         35.39        18.72 o
   8  10  12       1779.83       1992.74        47.75 o
   9  10  12         15.97         20.17        17.42 o
  10  10  12         77.37         86.12        17.49 o
  11  10  12          0.61         33.52        20.13 o
 -10  11  12        963.07        697.53        30.32 o
  -9  11  12        150.15        119.59        19.89 o
  -8  11  12          0.22          8.64        18.73 o
  -7  11  12         67.25         80.69        20.51 o
  -6  11  12       1728.55       1882.83        45.81 o
  -5  11  12          7.87         34.59        18.64 o
  -4  11  12         93.37        113.40        29.84 o
  -3  11  12       2424.84       2376.51        58.34 o
  -2  11  12        532.06        617.13        37.25 o
  -1  11  12       1230.62       1274.99        67.45 o
   0  11  12          1.11         17.31        23.09 o
   1  11  12        809.63        709.49        45.21 o
   2  11  12       2486.40       2687.92        63.50 o
   3  11  12        830.80        694.53        44.93 o
   4  11  12          1.14         47.54        19.14 o
   5  11  12        196.42        158.51        21.82 o
   6  11  12       2000.49       1977.79        56.29 o
   7  11  12        135.36        130.97        21.37 o
   8  11  12        420.35        338.99        24.05 o
   9  11  12       1134.14       1041.46        64.37 o
  10  11  12        229.86        206.87        27.14 o
  -9  12  12        841.99        641.57        33.50 o
  -8  12  12        264.29        251.55        23.27 o
  -7  12  12          2.16          8.29        19.09 o
  -6  12  12        626.33        726.51        31.04 o
  -5  12  12        143.48        206.07        22.42 o
  -4  12  12       1032.39        993.32        43.58 o
  -3  12  12        100.47         46.80        20.62 o
  -2  12  12        452.40        496.32        31.04 o
  -1  12  12         34.66         20.46        23.01 o
   0  12  12       1494.14       1514.04        54.41 o
   1  12  12        168.84        170.13        25.60 o
   2  12  12       3525.23       3315.11        86.37 o
   3  12  12         51.04         41.40        26.10 o
   4  12  12        113.14        131.46        25.60 o
   5  12  12          3.50        -16.73        21.55 o
   6  12  12        228.21        281.13        29.07 o
   7  12  12        853.13        822.89        48.32 o
   8  12  12        295.46        319.89        26.28 o
   9  12  12         30.00         16.88        21.70 o
  -8  13  12       2073.29       2118.45        60.75 o
  -7  13  12        303.67        349.41        31.52 o
  -6  13  12        225.91        252.63        25.04 o
  -5  13  12         60.00         49.97        21.47 o
  -4  13  12         29.79         43.35        21.58 o
  -3  13  12         10.71         30.67        21.69 o
  -2  13  12        218.18        172.75        26.78 o
  -1  13  12        747.90        822.75        58.65 o
   0  13  12        454.91        442.52        31.70 o
   1  13  12         53.81         79.37        28.99 o
   2  13  12        618.91        638.31        39.73 o
   3  13  12          0.30         -2.06        26.20 o
   4  13  12        526.57        580.31        47.99 o
   5  13  12         13.95         -3.63        25.26 o
   6  13  12         76.93         82.23        31.46 o
   7  13  12          0.05         15.96        31.98 o
  -5  14  12          8.34          6.34        24.42 o
  -4  14  12        344.29        418.69        30.60 o
  -3  14  12        343.43        430.45        31.05 o
  -2  14  12        709.05        479.63        37.56 o
  -1  14  12         23.97         11.03        25.41 o
   0  14  12          9.87         57.27        28.42 o
   1  14  12        153.30        208.42        32.26 o
   2  14  12        428.32        408.27        52.18 o
   3  14  12          9.38         11.36        41.86 o
   4  14  12         43.74         39.97        27.55 o
   5  14  12        190.01        191.75        35.11 o
  -1  15  12         29.17         40.73        50.81 o
   0  15  12         23.64         -6.25        41.61 o
   1  15  12         42.91         31.33        43.97 o
 -15   1  13         11.60        -28.41        37.42 o
 -14   1  13         54.96         96.78        24.34 o
 -13   1  13       2941.83       2948.52        88.35 o
 -12   1  13       2131.79       1996.69        50.18 o
 -11   1  13         49.65         48.82        10.76 o
 -10   1  13       2037.45       2104.14        42.84 o
  -9   1  13       1100.67       1227.91        29.39 o
  -8   1  13         19.46         21.59        10.59 o
  -7   1  13       7445.19       7326.02       102.01 o
  -6   1  13       1097.17       1165.06        35.23 o
  -5   1  13        736.04        697.70        21.15 o
  -4   1  13       9407.37       9013.19       128.35 o
  -3   1  13      13610.19      13200.66       155.83 o
  -2   1  13       7046.08       6343.26        77.98 o
  -1   1  13       1324.11       1582.33        42.82 o
   0   1  13      18111.28      18838.99       233.06 o
   1   1  13       4396.42       4084.63        51.66 o
   2   1  13       1322.59       2284.81        44.89 o
   3   1  13      16261.77      15500.47       174.05 o
   4   1  13      15010.99      14281.36       171.78 o
   5   1  13       5485.11       5882.82        73.12 o
   6   1  13       1138.29       1267.30        22.18 o
   7   1  13         22.05         45.52         9.71 o
   8   1  13         15.78         44.11        10.10 o
   9   1  13       2434.27       2318.72        34.80 o
  10   1  13        591.39        512.30        25.31 o
  11   1  13        305.29        291.59        16.92 o
  12   1  13       2897.72       2837.74        44.90 o
  13   1  13        124.01        136.28        16.47 o
  14   1  13          1.12         -8.05        15.65 o
  15   1  13          2.35          3.69        18.36 o
 -15   2  13         68.24         82.91        44.66 o
 -14   2  13        750.19        773.90        24.71 o
 -13   2  13         78.73        105.26        15.94 o
 -12   2  13       1086.55        980.88        56.79 o
 -11   2  13       3701.54       3801.49        67.73 o
 -10   2  13        138.33        137.95        20.80 o
  -9   2  13       6627.39       6871.84        95.21 o
  -8   2  13       1795.99       1890.29        41.75 o
  -7   2  13       1124.10       1488.67        44.58 o
  -6   2  13        158.91        121.86        17.01 o
  -5   2  13         32.07         79.13        15.55 o
  -4   2  13        752.41        643.64        12.58 o
  -3   2  13       1192.82       1166.39        22.71 o
  -2   2  13      15235.83      15667.67       212.39 o
  -1   2  13       2399.36       2232.79        36.99 o
   0   2  13       1752.48       1824.10        44.69 o
   1   2  13       4383.63       4537.23        95.51 o
   2   2  13      94217.93      99039.70      1304.80 o
   3   2  13        196.61        168.77        19.63 o
   4   2  13          3.78         33.86        13.36 o
   5   2  13      28874.55      29818.27       347.86 o
   6   2  13        341.57        204.17        14.88 o
   7   2  13         73.80         86.50        11.85 o
   8   2  13        807.45        880.20        21.42 o
   9   2  13       1951.38       1690.59        30.31 o
  10   2  13       3634.98       3533.89        49.88 o
  11   2  13        869.65        887.06        24.13 o
  12   2  13        341.58        370.71        19.10 o
  13   2  13         43.25         45.70        16.10 o
  14   2  13         22.92         35.60        16.91 o
  15   2  13          5.99         10.37        19.19 o
 -15   3  13        180.79        140.05        48.84 o
 -14   3  13         33.66         17.77        17.31 o
 -13   3  13         84.46         74.88        20.56 o
 -12   3  13        215.11        206.86        22.27 o
 -11   3  13         16.11         44.44        17.21 o
 -10   3  13       2184.81       2191.59        42.34 o
  -9   3  13        144.95         92.40        12.64 o
  -8   3  13        443.51        365.13        15.89 o
  -7   3  13        304.96        389.89        24.83 o
  -6   3  13        695.43        963.51        38.17 o
  -5   3  13       5414.99       4975.36        92.91 o
  -4   3  13        483.67        580.93        18.49 o
  -3   3  13          2.22         38.67         8.43 o
  -2   3  13      36627.41      35251.77       434.85 o
  -1   3  13      18754.88      19328.96       262.02 o
   0   3  13       1319.14       1412.48        25.68 o
   1   3  13       1297.37       1373.71        33.06 o
   2   3  13       1153.23       1140.40        28.11 o
   3   3  13         69.49        116.49         9.60 o
   4   3  13          0.07         41.53         9.89 o
   5   3  13        444.33        445.03        23.74 o
   6   3  13          0.40          8.03        17.90 o
   7   3  13        270.54        208.50        16.54 o
   8   3  13        869.67        850.16        24.97 o
   9   3  13       4170.42       4132.51        65.29 o
  10   3  13        363.72        355.96        19.70 o
  11   3  13         46.59         63.60        17.01 o
  12   3  13       3301.96       3413.16        56.91 o
  13   3  13        290.85        236.78        20.45 o
  14   3  13         83.49        138.81        20.67 o
  15   3  13        113.41        117.01        24.43 o
 -15   4  13        102.01        136.13        48.53 o
 -14   4  13        626.95        652.20        37.18 o
 -13   4  13        283.82        331.52        27.30 o
 -12   4  13       1054.40       1056.37        37.03 o
 -11   4  13       1030.85        995.57        31.08 o
 -10   4  13        413.13        414.90        21.94 o
  -9   4  13        189.67        183.19        16.13 o
  -8   4  13        627.72        619.99        21.68 o
  -7   4  13        123.56        162.77        18.44 o
  -6   4  13       1910.00       1608.74        37.25 o
  -5   4  13        678.43        717.02        24.26 o
  -4   4  13        381.97        291.80        16.74 o
  -3   4  13       3077.34       3395.45        69.32 o
  -2   4  13       1077.44        810.89        33.85 o
  -1   4  13        580.68        529.16        18.28 o
   0   4  13        761.24        808.45        28.31 o
   1   4  13       9484.17       9097.84       208.52 o
   2   4  13       4115.68       3918.46        66.23 o
   3   4  13       4426.11       4724.38        89.81 o
   4   4  13        274.36        254.38        14.61 o
   5   4  13        629.93        656.95        24.27 o
   6   4  13       3156.96       3385.99        72.12 o
   7   4  13        508.41        391.11        17.27 o
   8   4  13       2106.31       2398.40        44.74 o
   9   4  13          0.46         12.45        15.90 o
  10   4  13       3259.10       3155.18        52.94 o
  11   4  13        654.69        621.60        26.02 o
  12   4  13          8.66         35.75        17.66 o
  13   4  13         45.41         75.68        19.14 o
  14   4  13        836.09        879.76        37.65 o
 -14   5  13         21.25         44.94        28.91 o
 -13   5  13       1273.41       1327.09        40.89 o
 -12   5  13       1431.72       1408.63        47.32 o
 -11   5  13         84.01        134.75        19.20 o
 -10   5  13       4952.68       4966.86        82.46 o
  -9   5  13         75.62         93.33        16.51 o
  -8   5  13         46.53         77.51        13.81 o
  -7   5  13       1531.79       1481.30        51.64 o
  -6   5  13       4584.67       4443.16        79.60 o
  -5   5  13       2066.14       2115.25        44.68 o
  -4   5  13        224.23        280.25        15.39 o
  -3   5  13       7801.42       8293.74       141.44 o
  -2   5  13        222.26        314.30        18.97 o
  -1   5  13       9749.04      10196.66       146.24 o
   0   5  13       1114.28       1311.52        26.20 o
   1   5  13      19759.60      20163.79       337.61 o
   2   5  13       6313.05       7048.44       131.70 o
   3   5  13       4191.97       4331.63        73.72 o
   4   5  13        517.58        497.02        22.22 o
   5   5  13          9.35         15.36        20.61 o
   6   5  13       1832.02       2114.53        49.81 o
   7   5  13        290.60        332.82        18.21 o
   8   5  13       5317.92       5177.24        77.91 o
   9   5  13       4653.05       4388.44        65.85 o
  10   5  13       3077.61       3017.16        59.53 o
  11   5  13         44.35         44.05        16.74 o
  12   5  13        295.83        263.59        21.30 o
  13   5  13        273.40        280.55        21.51 o
  14   5  13         43.31         65.19        22.04 o
 -14   6  13        128.00        217.84        35.50 o
 -13   6  13        258.95        277.71        29.85 o
 -12   6  13          0.94         15.34        19.45 o
 -11   6  13       4895.24       5287.12        89.02 o
 -10   6  13         69.05        101.39        19.16 o
  -9   6  13       3421.56       3397.74        59.14 o
  -8   6  13        661.92        615.74        19.99 o
  -7   6  13        328.39        330.89        19.09 o
  -6   6  13         83.65        107.18        16.16 o
  -5   6  13       1076.48       1051.21        40.63 o
  -4   6  13        108.91        119.97        15.05 o
  -3   6  13       3685.61       3946.72        73.18 o
  -2   6  13        337.67        368.50        17.63 o
  -1   6  13       2037.47       1871.13        40.97 o
   0   6  13         36.88          0.25        11.61 o
   1   6  13        957.48        788.24        23.47 o
   2   6  13       3246.93       3281.34        69.88 o
   3   6  13       1019.38       1172.84        35.25 o
   4   6  13        155.61        226.33        23.94 o
   5   6  13        144.11        179.79        20.35 o
   6   6  13       2730.68       2844.67        91.96 o
   7   6  13       1778.93       1687.95        36.17 o
   8   6  13        554.80        497.94        26.82 o
   9   6  13        666.86        628.50        25.49 o
  10   6  13        969.59        909.29        29.77 o
  11   6  13         38.02         19.03        17.87 o
  12   6  13        229.73        201.37        20.10 o
  13   6  13        527.15        524.90        31.84 o
  14   6  13         66.99         39.39        34.33 o
 -13   7  13        162.56        118.56        33.67 o
 -12   7  13        158.94        149.92        24.55 o
 -11   7  13         44.40        162.82        26.66 o
 -10   7  13        533.10        471.88        25.96 o
  -9   7  13        100.48        118.16        15.32 o
  -8   7  13        845.59        740.69        31.24 o
  -7   7  13        539.09        548.88        24.18 o
  -6   7  13       1759.98       1629.40        41.67 o
  -5   7  13        495.68        463.41        22.74 o
  -4   7  13       1059.53       1064.62        31.98 o
  -3   7  13        953.07        973.26        30.86 o
  -2   7  13       4093.23       4424.24       105.04 o
  -1   7  13       1107.50        903.89        35.02 o
   0   7  13        347.06        290.95        26.94 o
   1   7  13       1565.07       1397.81        54.41 o
   2   7  13          3.82         43.17        12.91 o
   3   7  13         10.31         54.61        12.35 o
   4   7  13          2.16          5.17        14.55 o
   5   7  13        105.03         80.95        17.07 o
   6   7  13       1702.97       1567.79        71.50 o
   7   7  13        539.97        435.18        31.22 o
   8   7  13       2114.35       1958.12        52.71 o
   9   7  13       3411.25       3343.26        67.82 o
  10   7  13         37.65         43.63        20.36 o
  11   7  13          8.64         28.87        21.29 o
  12   7  13          2.57          4.50        21.61 o
  13   7  13         57.54         35.83        30.76 o
 -13   8  13          9.92         -3.89        29.60 o
 -12   8  13         50.25         31.51        27.54 o
 -11   8  13        681.37        651.66        18.84 o
 -10   8  13        116.63        117.42        15.15 o
  -9   8  13        428.55        402.22        19.96 o
  -8   8  13       3818.07       3766.46        61.77 o
  -7   8  13       2061.54       2091.51        51.13 o
  -6   8  13        130.85        126.28        29.92 o
  -5   8  13        472.85        591.79        72.02 o
  -4   8  13         30.57         81.56        18.56 o
  -3   8  13        429.52        449.51        25.87 o
  -2   8  13       2814.07       2774.48        59.11 o
  -1   8  13        994.15       1062.18        29.69 o
   0   8  13        295.72        292.12        19.68 o
   1   8  13       1623.87       1735.52        43.87 o
   2   8  13       1051.71       1033.18        34.16 o
   3   8  13         62.73         76.49        18.74 o
   4   8  13          0.05          0.06        12.94 o
   5   8  13         33.61         30.28        16.46 o
   6   8  13       1400.21       1257.85        43.81 o
   7   8  13        134.72         98.25        16.95 o
   8   8  13        565.89        598.88        28.28 o
   9   8  13       3117.79       2903.87        90.85 o
  10   8  13          4.70         35.20        22.47 o
  11   8  13        133.52         91.19        20.80 o
  12   8  13         35.85         44.18        22.41 o
 -12   9  13        525.13        480.46        20.84 o
 -11   9  13         99.36         76.28        14.33 o
 -10   9  13        748.55        896.09        26.70 o
  -9   9  13        307.05        322.50        25.82 o
  -8   9  13       1110.58       1190.61        41.28 o
  -7   9  13       1111.44        932.49        47.52 o
  -6   9  13        261.57        252.26        25.95 o
  -5   9  13        178.75        203.59        23.60 o
  -4   9  13        613.04        579.76        25.39 o
  -3   9  13        247.99        218.45        18.94 o
  -2   9  13        277.45        308.00        21.27 o
  -1   9  13       1511.31       1685.15        44.09 o
   0   9  13       2382.15       2164.73        58.57 o
   1   9  13       1029.19       1035.87        41.28 o
   2   9  13        209.80        236.75        24.92 o
   3   9  13        329.01        285.00        23.74 o
   4   9  13        579.82        555.73        27.94 o
   5   9  13        283.19        223.11        26.89 o
   6   9  13         85.36         90.65        27.41 o
   7   9  13       1077.99       1069.16        32.14 o
   8   9  13        421.50        404.77        31.40 o
   9   9  13        585.12        464.71        31.59 o
  10   9  13        830.54        763.94        29.33 o
  11   9  13        140.15        111.96        24.70 o
  12   9  13         65.39         48.00        41.84 o
 -11  10  13         90.85         99.89        18.82 o
 -10  10  13          4.18         24.23        24.12 o
  -9  10  13       1061.69       1164.42        33.05 o
  -8  10  13         42.24         79.59        20.15 o
  -7  10  13        398.20        366.75        28.68 o
  -6  10  13        112.30        106.22        19.32 o
  -5  10  13       2266.94       2171.03        47.27 o
  -4  10  13       2695.43       2687.85        73.53 o
  -3  10  13       2391.36       2392.46        58.03 o
  -2  10  13          1.55         31.30        17.91 o
  -1  10  13        106.51        120.67        22.29 o
   0  10  13       2656.53       2765.29        71.36 o
   1  10  13         37.18         70.94        22.72 o
   2  10  13          6.44         19.38        28.99 o
   3  10  13       4215.64       4231.29       133.29 o
   4  10  13        604.81        611.14        39.05 o
   5  10  13       1350.50       1579.41        56.06 o
   6  10  13        553.07        600.60        34.77 o
   7  10  13       2529.97       2185.51        85.98 o
   8  10  13       1075.55       1037.68        37.02 o
   9  10  13       1395.21       1297.62        88.71 o
  10  10  13        235.54        256.26        20.69 o
  11  10  13        321.31        424.79        40.10 o
 -10  11  13         22.23         14.06        20.93 o
  -9  11  13         34.12         35.27        22.37 o
  -8  11  13       1553.30       1369.83        47.85 o
  -7  11  13          2.21         35.53        19.49 o
  -6  11  13        298.38        324.10        23.79 o
  -5  11  13        754.23        789.92        30.36 o
  -4  11  13        124.78        105.82        19.24 o
  -3  11  13         93.79         67.61        19.32 o
  -2  11  13        473.97        539.13        29.29 o
  -1  11  13         10.16         28.18        22.77 o
   0  11  13        227.17        183.81        25.36 o
   1  11  13       1130.83       1169.48        57.54 o
   2  11  13        197.10        206.33        26.68 o
   3  11  13       4840.59       5010.50       123.28 o
   4  11  13         24.20          7.31        21.96 o
   5  11  13        352.00        305.52        26.32 o
   6  11  13         67.84         39.81        21.69 o
   7  11  13         48.63         74.62        19.72 o
   8  11  13         60.56         59.22        17.64 o
   9  11  13        759.27        744.88        68.00 o
  10  11  13        441.18        402.18        47.60 o
  -9  12  13          3.38         14.44        22.28 o
  -8  12  13        344.10        401.90        32.76 o
  -7  12  13         21.19        -12.14        20.65 o
  -6  12  13         33.92         36.98        20.63 o
  -5  12  13         16.84         35.32        20.36 o
  -4  12  13        838.26        899.20        38.88 o
  -3  12  13        542.26        484.55        27.91 o
  -2  12  13          3.77         16.20        19.69 o
  -1  12  13        861.55        820.57        37.27 o
   0  12  13          7.28          7.83        22.48 o
   1  12  13        912.72        986.34        44.39 o
   2  12  13        965.82        877.07        43.00 o
   3  12  13       1784.84       1971.06        78.86 o
   4  12  13        789.03        794.74        49.83 o
   5  12  13          0.16         22.42        20.23 o
   6  12  13        127.62        120.11        35.90 o
   7  12  13         44.08         -7.81        27.55 o
   8  12  13        218.71        192.49        36.99 o
   9  12  13        172.59        170.79        25.44 o
  -7  13  13       1216.92       1132.98        45.00 o
  -6  13  13        113.24        141.88        25.12 o
  -5  13  13        132.91        138.94        23.00 o
  -4  13  13         10.94         20.77        21.12 o
  -3  13  13         48.73         34.91        20.62 o
  -2  13  13         83.98         34.06        21.21 o
  -1  13  13        529.98        576.46        43.04 o
   0  13  13          0.06        -22.86        23.68 o
   1  13  13        516.20        532.17        51.14 o
   2  13  13       2232.12       2201.77        68.87 o
   3  13  13        508.78        438.60        36.49 o
   4  13  13         57.83        124.89        26.42 o
   5  13  13        220.98        253.31        30.01 o
   6  13  13        114.89        124.12        32.27 o
   7  13  13        233.75        262.80        37.20 o
  -5  14  13          2.62         -1.06        24.40 o
  -4  14  13         25.22         18.71        24.00 o
  -3  14  13          8.77          1.40        23.89 o
  -2  14  13          1.18        -26.10        26.10 o
  -1  14  13         74.44         57.37        29.19 o
   0  14  13       1344.34       1297.81        54.87 o
   1  14  13        496.04        486.39        38.74 o
   2  14  13         28.22         62.47        41.63 o
   3  14  13          3.98          8.15        40.21 o
   4  14  13        351.75        415.79        61.50 o
   5  14  13        208.77        230.14        33.95 o
   0  15  13        112.31         57.81        54.41 o
 -15   0  14         16.11          5.70        44.76 o
 -14   0  14        860.59        844.19        46.66 o
 -13   0  14       1378.76       1214.33        65.57 o
 -12   0  14       4189.95       4253.88       104.13 o
 -11   0  14          0.77        -17.17        24.18 o
 -10   0  14       3768.25       3418.59        97.71 o
  -9   0  14       1162.99       1238.60        50.29 o
  -8   0  14        173.94        162.63        34.04 o
  -7   0  14        865.00        652.18        43.64 o
  -6   0  14         26.57         10.22         7.68 o
  -5   0  14       3147.14       2515.97        46.28 o
  -4   0  14         46.36        104.42        10.07 o
  -3   0  14      32965.44      32973.98       439.72 o
  -2   0  14      12855.80      12453.88       187.10 o
  -1   0  14      82183.27      80580.30      1141.28 o
   0   0  14       1026.75       1009.88        25.47 o
   1   0  14       1873.20       1782.62        32.89 o
   2   0  14         50.34         96.49         8.27 o
   3   0  14        466.83        415.55        15.86 o
   4   0  14       1990.74       2017.97        84.54 o
   5   0  14       3754.20       4043.49        81.55 o
   6   0  14          0.60         49.45        14.55 o
   7   0  14        443.55        537.26        23.10 o
   8   0  14         20.85         18.79        13.91 o
   9   0  14       3893.43       4369.43        76.83 o
  10   0  14       3853.77       3389.38        65.30 o
  11   0  14        701.25        749.37        31.14 o
  12   0  14         16.76          5.74        20.46 o
  13   0  14        363.45        347.82        28.62 o
  14   0  14        367.52        453.61        31.98 o
  15   0  14       1310.02       1308.63        53.10 o
 -15   1  14         25.66         37.27        32.82 o
 -14   1  14         86.30         62.65        22.82 o
 -13   1  14       1802.98       1872.85        49.24 o
 -12   1  14       1655.61       1715.74        45.51 o
 -11   1  14        347.58        253.99        17.05 o
 -10   1  14         45.11         79.88        12.71 o
  -9   1  14        525.27        406.12        23.50 o
  -8   1  14       3267.66       3591.46        53.94 o
  -7   1  14       1165.61       1149.72        25.43 o
  -6   1  14       1293.15       1300.44        35.29 o
  -5   1  14       7003.78       7545.93       100.64 o
  -4   1  14        174.80        154.21        15.30 o
  -3   1  14       5428.33       5219.48        66.07 o
  -2   1  14       3675.39       3481.09        43.28 o
  -1   1  14        455.26        411.29        16.97 o
   0   1  14      14466.95      15442.88       194.18 o
   1   1  14       8315.31       7839.71       100.13 o
   2   1  14       3321.31       4520.19        58.03 o
   3   1  14       1792.18       1159.01        21.49 o
   4   1  14       7472.13       6480.00        96.48 o
   5   1  14        329.04        436.37        15.84 o
   6   1  14        455.89        456.82        13.48 o
   7   1  14          0.87         10.44        10.73 o
   8   1  14         25.03         79.61        10.79 o
   9   1  14        377.73        433.74        16.56 o
  10   1  14        605.00        615.00        23.42 o
  11   1  14        916.65       1007.92        25.27 o
  12   1  14        721.63        788.79        23.69 o
  13   1  14        104.69         95.98        16.59 o
  14   1  14        302.58        330.51        24.59 o
  15   1  14         12.91         41.50        18.43 o
 -15   2  14         77.97         87.94        43.91 o
 -14   2  14         60.19        101.28        15.50 o
 -13   2  14       1246.94       1231.76        28.73 o
 -12   2  14       2760.84       2767.93        52.57 o
 -11   2  14         11.31         45.60        16.41 o
 -10   2  14       3000.73       2917.62        55.27 o
  -9   2  14         32.76         35.31        10.50 o
  -8   2  14        927.73        856.74        22.36 o
  -7   2  14       8017.83       8215.48       154.58 o
  -6   2  14       5608.73       6056.93       117.35 o
  -5   2  14       2667.94       2765.29        69.56 o
  -4   2  14       1418.06       1610.28        23.88 o
  -3   2  14        136.50        325.52        10.39 o
  -2   2  14       2266.85       2250.71        59.89 o
  -1   2  14        158.56        188.81         9.09 o
   0   2  14         83.66        104.51        11.34 o
   1   2  14      16984.95      16355.58       273.58 o
   2   2  14      11271.87      12147.36       146.85 o
   3   2  14       2388.67       2401.70        51.19 o
   4   2  14         12.20         48.51        11.03 o
   5   2  14        391.21        527.52        24.22 o
   6   2  14       2208.66       2500.05        40.87 o
   7   2  14       2016.44       2191.63        39.04 o
   8   2  14         22.19         40.17        10.62 o
   9   2  14        977.81       1188.03        25.11 o
  10   2  14         35.37         56.66        13.62 o
  11   2  14       1050.46       1075.29        26.39 o
  12   2  14       3866.71       3566.02        56.77 o
  13   2  14        350.07        255.64        18.45 o
  14   2  14         36.22         33.75        17.24 o
  15   2  14          0.04        -12.38        22.28 o
 -15   3  14        314.89        313.17       103.32 o
 -14   3  14         47.67         42.40        19.02 o
 -13   3  14         10.51         39.54        19.08 o
 -12   3  14        106.91        102.76        18.99 o
 -11   3  14        218.25        248.41        29.16 o
 -10   3  14       1120.52       1018.47        26.32 o
  -9   3  14         14.52          3.24        11.69 o
  -8   3  14        650.79        675.39        20.38 o
  -7   3  14        165.37        187.96        16.79 o
  -6   3  14       1849.17       1889.32        75.54 o
  -5   3  14        266.67        210.20        12.38 o
  -4   3  14       3221.01       2955.68        54.59 o
  -3   3  14         12.65         17.88         7.07 o
  -2   3  14         48.68         74.76         8.05 o
  -1   3  14       6200.27       6935.75        92.87 o
   0   3  14      25003.22      26041.62       344.42 o
   1   3  14      28198.88      28579.93       420.74 o
   2   3  14        128.53        186.26        17.15 o
   3   3  14       4432.45       4387.55        72.83 o
   4   3  14       2893.68       3062.18        82.28 o
   5   3  14        332.01        318.72        17.27 o
   6   3  14         15.39         13.65        19.01 o
   7   3  14       2631.90       2351.56        45.83 o
   8   3  14       3693.37       3550.87        57.63 o
   9   3  14        113.49        101.50        16.32 o
  10   3  14         74.17         42.82        15.75 o
  11   3  14        568.76        524.50        22.79 o
  12   3  14         13.45         67.36        18.07 o
  13   3  14         78.30         44.61        18.57 o
  14   3  14         45.59         40.65        21.23 o
 -15   4  14          1.49        -44.35        55.41 o
 -14   4  14        152.59        193.04        49.37 o
 -13   4  14        617.25        537.95        29.11 o
 -12   4  14        123.57        121.65        21.41 o
 -11   4  14         56.49         89.14        17.76 o
 -10   4  14       1876.18       1965.57        42.24 o
  -9   4  14        127.72        131.10        15.29 o
  -8   4  14        905.61        804.18        22.77 o
  -7   4  14       1814.13       1933.09        44.89 o
  -6   4  14       1839.56       1581.69        36.88 o
  -5   4  14        233.38        260.27        13.96 o
  -4   4  14       1888.64       1955.79        57.34 o
  -3   4  14       3335.75       3575.05        93.87 o
  -2   4  14       2922.29       2672.22        49.74 o
  -1   4  14       8261.21       8372.88       132.92 o
   0   4  14        721.23        651.03        18.24 o
   1   4  14      23422.90      24978.24       361.58 o
   2   4  14      23882.72      24824.18       361.54 o
   3   4  14       1485.80       1714.05        48.42 o
   4   4  14       3042.31       3183.76        60.40 o
   5   4  14        301.46        310.10        16.96 o
   6   4  14        568.49        609.35        23.51 o
   7   4  14         64.89         81.92        13.40 o
   8   4  14       1359.11       1391.40        33.01 o
   9   4  14       1860.02       1834.01        39.38 o
  10   4  14       1838.58       1729.63        37.08 o
  11   4  14         53.47         53.89        17.23 o
  12   4  14        781.71        835.11        34.85 o
  13   4  14         10.98          5.82        19.15 o
  14   4  14        356.21        352.89        26.01 o
 -14   5  14         45.84         25.97        29.33 o
 -13   5  14        433.47        316.28        26.85 o
 -12   5  14        931.80       1031.20        37.80 o
 -11   5  14        470.92        537.16        25.88 o
 -10   5  14       4688.82       4729.44        79.77 o
  -9   5  14       1649.95       1608.95        39.07 o
  -8   5  14          4.21         -1.84         9.91 o
  -7   5  14        663.74        619.18        21.94 o
  -6   5  14       1878.12       2013.84        50.82 o
  -5   5  14         89.48        111.52        15.52 o
  -4   5  14       4451.91       3794.92        69.32 o
  -3   5  14        314.89        221.40        19.03 o
  -2   5  14       2600.85       2755.93        53.46 o
  -1   5  14         23.71         30.39         9.25 o
   0   5  14         99.35         47.30         8.89 o
   1   5  14       3736.30       4215.64        79.68 o
   2   5  14        185.97        181.00         9.84 o
   3   5  14       4344.18       4425.17        95.28 o
   4   5  14       3079.31       2952.61        92.36 o
   5   5  14        286.95        227.02        43.05 o
   6   5  14        144.00        187.71        22.48 o
   7   5  14       2944.67       2711.64        45.08 o
   8   5  14         22.37         51.54        19.53 o
   9   5  14       8944.04       8658.59       120.16 o
  10   5  14       1053.41        985.10        27.33 o
  11   5  14       1892.02       1920.13        38.60 o
  12   5  14        546.34        573.85        30.13 o
  13   5  14         42.30         46.88        18.68 o
  14   5  14          2.01         11.30        21.55 o
 -14   6  14        307.55        366.72        39.59 o
 -13   6  14        318.27        370.57        31.29 o
 -12   6  14       1549.39       1649.73        43.10 o
 -11   6  14         18.87         31.64        19.28 o
 -10   6  14        356.50        431.97        24.94 o
  -9   6  14       3457.77       3296.50        57.65 o
  -8   6  14        761.13        688.19        39.56 o
  -7   6  14        910.89        779.31        27.19 o
  -6   6  14        987.34        883.37        25.98 o
  -5   6  14       1904.35       2018.64        42.38 o
  -4   6  14        288.99        264.06        16.98 o
  -3   6  14       1208.89       1352.58        34.61 o
  -2   6  14         27.60         15.93        10.75 o
  -1   6  14        209.44        187.30        21.24 o
   0   6  14       5264.27       5157.80       112.82 o
   1   6  14         22.40         13.01         9.79 o
   2   6  14       1091.07       1094.51        29.44 o
   3   6  14       1180.88       1215.30        29.26 o
   4   6  14       3909.36       3652.79        78.43 o
   5   6  14        171.48        220.68        21.59 o
   6   6  14        591.47        641.37        29.35 o
   7   6  14         27.45         35.35        14.83 o
   8   6  14       1849.15       1849.30        40.23 o
   9   6  14        556.82        483.53        21.54 o
  10   6  14        219.24        306.04        23.21 o
  11   6  14        500.08        529.74        36.38 o
  12   6  14         20.81         30.56        18.16 o
  13   6  14         31.44         48.25        21.74 o
 -13   7  14        111.39        139.15        29.81 o
 -12   7  14        294.38        331.46        25.58 o
 -11   7  14        142.32        161.65        23.72 o
 -10   7  14       1691.92       1471.45        28.06 o
  -9   7  14       3303.92       3178.00        55.38 o
  -8   7  14         33.19         36.87        13.97 o
  -7   7  14        621.50        531.77        23.98 o
  -6   7  14        238.02        277.80        28.70 o
  -5   7  14       2492.44       2477.14        54.45 o
  -4   7  14       1156.60       1015.53        29.23 o
  -3   7  14        197.34        213.78        24.49 o
  -2   7  14       2661.74       2675.78        63.32 o
  -1   7  14       1360.62       1357.24        44.34 o
   0   7  14        159.33        258.81        16.05 o
   1   7  14         14.01         22.84        12.44 o
   2   7  14       3531.25       3944.69        70.98 o
   3   7  14         20.08         15.51        13.06 o
   4   7  14        126.03        148.10        22.46 o
   5   7  14       3957.05       3838.47       113.73 o
   6   7  14        335.39        391.77        25.14 o
   7   7  14        286.95        401.93        46.66 o
   8   7  14       1188.84       1326.32        37.46 o
   9   7  14       1299.13       1211.30        31.72 o
  10   7  14          0.00         -5.13        17.18 o
  11   7  14        250.55        306.87        28.95 o
  12   7  14        138.56        131.53        23.31 o
  13   7  14         24.96          9.19        30.61 o
 -13   8  14        808.56        750.26        55.07 o
 -12   8  14         16.01         13.73        27.69 o
 -11   8  14          3.63         19.40        10.62 o
 -10   8  14        495.01        472.35        19.65 o
  -9   8  14        344.85        234.69        16.97 o
  -8   8  14         64.70         52.52        18.05 o
  -7   8  14        677.54        633.04        48.48 o
  -6   8  14        622.66        609.64        40.34 o
  -5   8  14        387.22        387.74        32.51 o
  -4   8  14          1.38         -4.66        17.06 o
  -3   8  14        156.58        242.47        26.31 o
  -2   8  14        349.51        273.45        17.77 o
  -1   8  14       1047.02       1136.12        30.88 o
   0   8  14       1392.74       1408.30        35.42 o
   1   8  14         41.89         54.88        14.07 o
   2   8  14       2606.91       2752.62        63.54 o
   3   8  14         74.04         66.78        15.95 o
   4   8  14       1129.21        989.98        33.00 o
   5   8  14         29.93         11.64        18.19 o
   6   8  14       1360.90       1312.72        49.84 o
   7   8  14         98.46         86.09        30.55 o
   8   8  14        574.38        480.24        51.70 o
   9   8  14        104.65        209.81        36.10 o
  10   8  14        560.74        543.83        30.10 o
  11   8  14          9.72          1.34        19.77 o
  12   8  14         56.75         56.58        27.66 o
 -12   9  14        703.89        582.29        45.06 o
 -11   9  14        890.37        892.91        34.97 o
 -10   9  14          0.02          5.90        15.26 o
  -9   9  14        314.92        288.63        18.61 o
  -8   9  14       2820.29       3083.64        85.29 o
  -7   9  14        102.22        115.46        29.30 o
  -6   9  14       2551.18       2549.37       151.93 o
  -5   9  14        175.40        230.06        20.32 o
  -4   9  14        419.69        495.62        27.06 o
  -3   9  14        994.69        938.88        30.70 o
  -2   9  14       2644.23       2783.28        85.80 o
  -1   9  14        338.42        329.40        21.88 o
   0   9  14        303.24        386.11        24.71 o
   1   9  14       1011.27        818.83        31.60 o
   2   9  14          5.87          7.48        15.95 o
   3   9  14       4480.65       4269.67       103.50 o
   4   9  14        934.98        795.54        30.85 o
   5   9  14          5.89          7.31        25.41 o
   6   9  14        771.37        736.03        52.69 o
   7   9  14        165.42        205.13        35.46 o
   8   9  14        886.20        827.55        80.25 o
   9   9  14        296.29        180.13        15.39 o
  10   9  14         66.19         60.38        24.03 o
  11   9  14          8.75          6.43        23.85 o
  12   9  14        145.85        147.00        37.01 o
 -11  10  14         34.86         27.90        18.19 o
 -10  10  14       1881.15       1952.42        60.42 o
  -9  10  14         60.62         84.99        26.58 o
  -8  10  14          7.01         -2.85        18.12 o
  -7  10  14       1596.33       1619.63        41.26 o
  -6  10  14       5093.94       4783.98        81.14 o
  -5  10  14        615.53        653.95        27.01 o
  -4  10  14         66.90        109.63        19.51 o
  -3  10  14        249.08        171.51        20.17 o
  -2  10  14       1449.65       1383.64        42.33 o
  -1  10  14       7049.26       7011.76       124.83 o
   0  10  14       1759.43       1669.40        52.29 o
   1  10  14        283.55        241.76        28.61 o
   2  10  14         17.47        -15.11        19.63 o
   3  10  14        149.32        120.25        58.21 o
   4  10  14       2628.21       2474.94        61.60 o
   5  10  14        196.18        125.89        26.18 o
   6  10  14        208.52        137.16        24.06 o
   7  10  14          9.86         13.52        15.38 o
   8  10  14       1398.42       1073.83        64.16 o
   9  10  14       1068.72        984.39        46.90 o
  10  10  14         72.38         54.99        26.06 o
  11  10  14        625.29        609.52        41.93 o
 -10  11  14         12.70         33.67        19.61 o
  -9  11  14       1037.18       1069.94        35.30 o
  -8  11  14       1286.90       1078.66        34.50 o
  -7  11  14       1040.09       1136.88        36.25 o
  -6  11  14         40.46         76.95        19.77 o
  -5  11  14        103.59        102.61        19.21 o
  -4  11  14        614.61        618.40        27.29 o
  -3  11  14         40.40         16.30        17.83 o
  -2  11  14       1491.26       1440.66        45.23 o
  -1  11  14        284.93        240.80        29.86 o
   0  11  14          7.94        -14.49        22.44 o
   1  11  14        235.13        331.38        29.65 o
   2  11  14         13.48         20.51        23.11 o
   3  11  14       6776.90       7376.69       167.44 o
   4  11  14         25.66         17.80        21.98 o
   5  11  14       2016.69       2241.27        71.12 o
   6  11  14        320.17        341.34        41.89 o
   7  11  14       1500.04       1508.61        63.87 o
   8  11  14         50.14         45.68        17.30 o
   9  11  14        451.38        325.43        35.30 o
  10  11  14          0.03         38.06        30.99 o
  -9  12  14        504.34        419.06        33.56 o
  -8  12  14          0.93         19.44        20.93 o
  -7  12  14         12.35         17.49        20.36 o
  -6  12  14       1412.29       1571.02        44.28 o
  -5  12  14       1874.43       1816.72        45.74 o
  -4  12  14          5.02          9.90        19.88 o
  -3  12  14         69.71        117.09        20.44 o
  -2  12  14        366.18        304.23        24.89 o
  -1  12  14       4859.90       4864.08        90.30 o
   0  12  14       1411.93       1468.82        71.10 o
   1  12  14       2330.86       2460.80        92.56 o
   2  12  14          0.68          5.44        25.70 o
   3  12  14         97.34        128.49        27.95 o
   4  12  14         57.07         31.48        23.08 o
   5  12  14        285.43        348.55        26.76 o
   6  12  14        274.44        263.47        30.56 o
   7  12  14        411.56        452.45        30.35 o
   8  12  14         78.31         55.23        20.54 o
  -7  13  14         41.28         73.79        26.66 o
  -6  13  14        104.19         88.27        23.95 o
  -5  13  14         30.30         34.26        22.57 o
  -4  13  14        692.22        650.74        30.61 o
  -3  13  14        434.25        385.04        26.07 o
  -2  13  14          0.42         -1.33        21.30 o
  -1  13  14       1079.81       1279.72        63.52 o
   0  13  14         15.82        -14.58        24.76 o
   1  13  14        100.55         72.90        26.90 o
   2  13  14          5.97         -8.34        32.14 o
   3  13  14         11.76          2.77        27.51 o
   4  13  14         48.98         54.70        26.28 o
   5  13  14        238.27        324.08        37.04 o
   6  13  14          1.22         -8.48        29.23 o
   7  13  14          2.96         17.79        31.78 o
  -5  14  14         32.74         31.11        24.68 o
  -4  14  14        259.62        244.50        27.54 o
  -3  14  14          4.19        -23.67        23.67 o
  -2  14  14         36.48         44.84        26.74 o
  -1  14  14        869.44        885.73        40.55 o
   0  14  14         43.26         22.18        30.62 o
   1  14  14       1043.75       1068.13        69.40 o
   2  14  14        173.61        144.35        42.90 o
   3  14  14         10.38        -41.12        41.12 o
   4  14  14       1198.17       1250.75        89.00 o
   5  14  14        148.32        161.00        30.87 o
 -15   1  15          8.03         -9.24        36.14 o
 -14   1  15         91.09         59.47        23.48 o
 -13   1  15        159.06        150.26        23.02 o
 -12   1  15       1885.05       1987.63        52.50 o
 -11   1  15         25.75         18.58        20.41 o
 -10   1  15         78.07        113.90        12.56 o
  -9   1  15         49.57         57.45        11.74 o
  -8   1  15       2476.60       2713.77        49.03 o
  -7   1  15       8483.26       8420.01       129.28 o
  -6   1  15        223.16        211.62        15.07 o
  -5   1  15       7460.62       7278.30       117.15 o
  -4   1  15       5601.00       4961.42        75.83 o
  -3   1  15      52151.18      51023.76       625.56 o
  -2   1  15        151.73        206.55         7.66 o
  -1   1  15        547.66        537.64        12.73 o
   0   1  15       4042.10       4504.36        62.49 o
   1   1  15        855.44        731.89        15.34 o
   2   1  15        514.03        441.79        13.24 o
   3   1  15        119.82         48.28         9.20 o
   4   1  15        514.71        882.30        22.73 o
   5   1  15         26.12        101.69        10.82 o
   6   1  15        869.70       1099.36        20.99 o
   7   1  15       2525.62       2691.39        42.53 o
   8   1  15         38.86         79.77        10.76 o
   9   1  15       2237.89       2102.96        33.02 o
  10   1  15        269.52        253.06        21.18 o
  11   1  15       2892.90       2699.36        44.93 o
  12   1  15        444.77        413.12        19.77 o
  13   1  15        112.46        109.14        16.41 o
  14   1  15          0.05         16.86        16.92 o
  15   1  15        323.65        280.45        21.51 o
 -15   2  15        112.03        166.45        49.29 o
 -14   2  15        324.88        287.43        32.62 o
 -13   2  15        193.35        225.41        15.63 o
 -12   2  15       3217.25       3228.57        65.19 o
 -11   2  15        539.37        583.17        24.40 o
 -10   2  15        952.37        905.16        32.49 o
  -9   2  15        258.06        224.30        13.55 o
  -8   2  15       6117.87       5546.63        78.83 o
  -7   2  15        260.07        295.46        20.48 o
  -6   2  15         75.82         90.76        18.39 o
  -5   2  15        770.27        889.23        33.70 o
  -4   2  15       3155.18       3027.53        39.78 o
  -3   2  15         98.06        104.22         7.39 o
  -2   2  15      12562.43      12873.38       164.26 o
  -1   2  15       5864.50       5688.93        83.28 o
   0   2  15      12768.27      13262.65       194.59 o
   1   2  15      25682.08      26772.50       334.20 o
   2   2  15         27.28         46.56         6.17 o
   3   2  15         75.27         80.43        10.24 o
   4   2  15      11113.97      12163.98       169.20 o
   5   2  15          0.01         17.71         8.99 o
   6   2  15       2833.94       2870.30        47.93 o
   7   2  15        624.96        524.99        18.68 o
   8   2  15        331.11        302.06        15.44 o
   9   2  15        533.70        460.61        17.44 o
  10   2  15        269.96        305.00        16.65 o
  11   2  15       8636.42       8500.54       100.11 o
  12   2  15       2111.52       1913.74        36.06 o
  13   2  15        373.69        383.38        20.41 o
  14   2  15        181.56        223.97        19.56 o
 -15   3  15         19.46        -43.73        43.73 o
 -14   3  15        206.25        155.46        18.73 o
 -13   3  15        279.61        297.94        23.72 o
 -12   3  15        890.69        900.41        31.16 o
 -11   3  15         24.76         51.75        16.93 o
 -10   3  15          7.68         13.55        13.23 o
  -9   3  15         86.05         61.66        12.42 o
  -8   3  15        431.82        433.83        17.40 o
  -7   3  15          1.93         21.31        15.16 o
  -6   3  15       1938.46       2141.86        54.23 o
  -5   3  15       1255.99       1262.75        26.09 o
  -4   3  15       5347.25       5499.98        76.02 o
  -3   3  15       4102.18       3809.79        56.11 o
  -2   3  15       3568.61       3806.18        74.87 o
  -1   3  15          0.03         13.97         6.20 o
   0   3  15      12253.98      12484.88       190.19 o
   1   3  15        198.80        135.15        10.86 o
   2   3  15        192.15        179.78        14.00 o
   3   3  15       2631.38       2667.72        52.93 o
   4   3  15       1211.73       1556.64        40.68 o
   5   3  15        968.82        855.09        26.11 o
   6   3  15        186.92        245.36        26.16 o
   7   3  15        633.97        633.74        33.89 o
   8   3  15         10.08         46.38        14.72 o
   9   3  15       5355.50       5109.74        72.48 o
  10   3  15        947.16        896.90        26.76 o
  11   3  15        335.95        436.34        21.94 o
  12   3  15         71.01         68.14        18.03 o
  13   3  15        215.76        216.81        20.89 o
  14   3  15        630.69        590.10        28.60 o
 -14   4  15        725.41        775.94        52.14 o
 -13   4  15          8.82          4.65        20.05 o
 -12   4  15        510.87        518.25        32.01 o
 -11   4  15        413.03        446.35        21.97 o
 -10   4  15        450.39        489.67        22.30 o
  -9   4  15          1.64         13.90        13.22 o
  -8   4  15        429.40        416.38        23.18 o
  -7   4  15       2427.54       2615.51        54.76 o
  -6   4  15        120.61        101.72        16.33 o
  -5   4  15         14.83         64.76        10.64 o
  -4   4  15       1566.30       1760.84        42.88 o
  -3   4  15        894.79        836.52        21.12 o
  -2   4  15       6827.07       6182.92        85.92 o
  -1   4  15       1933.38       1839.30        39.17 o
   0   4  15         20.15         32.33         6.83 o
   1   4  15       2064.44       2314.19        66.35 o
   2   4  15       9524.72       8811.62       184.40 o
   3   4  15         33.79         42.52         8.95 o
   4   4  15        367.28        404.28        16.23 o
   5   4  15         89.00        144.08        13.69 o
   6   4  15        835.60        910.57        33.38 o
   7   4  15       1331.08       1365.58        29.52 o
   8   4  15       1112.14       1002.53        33.32 o
   9   4  15        208.23        237.15        18.96 o
  10   4  15        111.29        126.23        17.41 o
  11   4  15         44.71         19.67        17.41 o
  12   4  15          0.76          0.17        18.55 o
  13   4  15         14.88         36.79        19.12 o
  14   4  15         59.34        102.12        22.59 o
 -14   5  15        170.06        208.00        33.60 o
 -13   5  15        473.10        500.16        44.48 o
 -12   5  15        955.75       1088.44        47.47 o
 -11   5  15       1823.21       1896.48        76.67 o
 -10   5  15         18.52         63.60        17.93 o
  -9   5  15        412.06        444.59        23.52 o
  -8   5  15        101.62         89.74        10.54 o
  -7   5  15         97.94         83.53        12.72 o
  -6   5  15         66.55         56.36        14.32 o
  -5   5  15        117.65         92.82        15.14 o
  -4   5  15          4.02         15.77        12.98 o
  -3   5  15        923.67        891.51        29.58 o
  -2   5  15       1400.05       1305.50        40.30 o
  -1   5  15         19.70         10.00         9.22 o
   0   5  15       7104.20       7448.62       120.13 o
   1   5  15         26.17         50.46         8.91 o
   2   5  15          0.52          5.39         6.71 o
   3   5  15         79.60        182.58        13.36 o
   4   5  15        145.08        142.74        13.07 o
   5   5  15       2652.53       2862.25        64.94 o
   6   5  15       2126.34       2224.25        46.94 o
   7   5  15       1609.50       1498.49        34.41 o
   8   5  15        328.85        365.00        25.87 o
   9   5  15          6.38         65.63        17.11 o
  10   5  15        483.65        410.74        22.20 o
  11   5  15         59.53         60.40        17.38 o
  12   5  15        764.13        676.13        27.16 o
  13   5  15        147.04        156.33        20.42 o
  14   5  15         60.39         47.04        23.07 o
 -14   6  15        242.22        268.20        37.68 o
 -13   6  15          0.91         -2.90        25.29 o
 -12   6  15        301.31        287.32        23.89 o
 -11   6  15       1086.85       1051.09        34.58 o
 -10   6  15       1223.17       1386.31        46.00 o
  -9   6  15       1496.46       1402.81        33.64 o
  -8   6  15       3862.82       4194.23        90.35 o
  -7   6  15       1131.61       1119.07        36.32 o
  -6   6  15        145.37        140.48        21.15 o
  -5   6  15         18.17         25.66        12.20 o
  -4   6  15       1635.73       1652.71        39.85 o
  -3   6  15       1799.86       1832.24        42.17 o
  -2   6  15        367.02        453.24        19.36 o
  -1   6  15         15.37         24.87        11.88 o
   0   6  15       2274.17       2233.28        50.69 o
   1   6  15        247.76        200.12        15.68 o
   2   6  15        910.86        827.47        20.64 o
   3   6  15        431.56        400.51        22.04 o
   4   6  15        766.63        767.53        31.00 o
   5   6  15         37.93         38.86        13.47 o
   6   6  15       1915.14       2057.45        57.63 o
   7   6  15        349.90        379.15        19.12 o
   8   6  15        121.87        167.65        18.47 o
   9   6  15          3.93         44.53        16.20 o
  10   6  15        283.64        308.04        22.60 o
  11   6  15         14.35         28.17        18.42 o
  12   6  15        146.63        133.78        20.45 o
  13   6  15       2158.46       2348.59        54.81 o
 -13   7  15        309.09        362.68        42.71 o
 -12   7  15        244.31        216.96        24.67 o
 -11   7  15         45.22         49.88        22.75 o
 -10   7  15        621.52        717.63        30.84 o
  -9   7  15         60.59         47.76        15.81 o
  -8   7  15       1366.29       1332.09        37.99 o
  -7   7  15        948.82        910.08        34.44 o
  -6   7  15        497.34        500.14        23.74 o
  -5   7  15        646.97        642.88        24.28 o
  -4   7  15         89.96        178.50        15.60 o
  -3   7  15       1231.85       1377.90        37.63 o
  -2   7  15        236.38        245.50        18.93 o
  -1   7  15       2811.60       3072.19        77.73 o
   0   7  15        771.52        679.55        22.12 o
   1   7  15       2253.81       2037.95        42.87 o
   2   7  15        284.71        399.90        17.60 o
   3   7  15        893.95        769.41        22.74 o
   4   7  15        558.23        654.77        21.62 o
   5   7  15       1576.57       1394.96        46.34 o
   6   7  15        701.98        557.55        38.03 o
   7   7  15       3502.30       3175.02        76.61 o
   8   7  15         57.82         38.74        19.84 o
   9   7  15       1122.66       1033.27        32.92 o
  10   7  15         73.59         74.02        18.09 o
  11   7  15         27.18         20.69        18.52 o
  12   7  15        556.83        633.02        29.16 o
  13   7  15       1133.15       1060.44        62.54 o
 -13   8  15         39.63         -0.29        28.84 o
 -12   8  15         27.45          1.29        27.88 o
 -11   8  15         69.28         83.20        11.06 o
 -10   8  15         80.69         56.53        15.93 o
  -9   8  15       3632.43       3680.79        60.50 o
  -8   8  15          2.18         16.76        17.11 o
  -7   8  15       4908.31       4614.31        88.74 o
  -6   8  15       1947.76       1761.71        65.14 o
  -5   8  15         20.22         53.58        32.77 o
  -4   8  15        590.19        688.11        41.43 o
  -3   8  15       2198.16       2308.97        53.77 o
  -2   8  15        835.70        900.89        40.90 o
  -1   8  15       1681.28       1745.83        39.83 o
   0   8  15       3552.15       3719.85        77.72 o
   1   8  15        122.27         97.84        13.07 o
   2   8  15       1566.70       1828.76        47.24 o
   3   8  15         15.05         31.83        14.78 o
   4   8  15        672.25        734.90        36.49 o
   5   8  15        577.22        643.16        34.31 o
   6   8  15         11.95         15.13         8.68 o
   7   8  15        899.96        858.16        47.33 o
   8   8  15        143.62        150.25        31.35 o
   9   8  15       1619.85       1726.75        46.81 o
  10   8  15        594.16        541.81        28.27 o
  11   8  15         50.15         33.02        21.95 o
  12   8  15         12.74         26.11        23.69 o
 -12   9  15        652.02        671.22        43.25 o
 -11   9  15        308.57        362.78        20.71 o
 -10   9  15       1631.96       1736.15        39.21 o
  -9   9  15        394.34        298.72        18.83 o
  -8   9  15         96.81         77.86        44.52 o
  -7   9  15        117.71         86.95        48.20 o
  -6   9  15       6902.49       6520.85       158.86 o
  -5   9  15        644.69        648.71        27.20 o
  -4   9  15        881.71        985.03        31.37 o
  -3   9  15        315.29        312.27        20.60 o
  -2   9  15        918.86        921.53        40.57 o
  -1   9  15        387.54        439.11        22.14 o
   0   9  15          0.42          8.09        14.08 o
   1   9  15       1104.09       1183.63        32.84 o
   2   9  15        220.15        222.56        24.75 o
   3   9  15        599.00        587.30        37.01 o
   4   9  15         69.79         78.63        15.65 o
   5   9  15        580.03        590.18        33.23 o
   6   9  15       2875.69       2679.32       235.59 o
   7   9  15       2004.50       1643.21       183.77 o
   8   9  15         79.74         91.45        24.92 o
   9   9  15        586.29        522.77        30.04 o
  10   9  15        231.04        242.41        26.13 o
  11   9  15         50.95         13.70        22.23 o
 -11  10  15        222.55        266.26        26.50 o
 -10  10  15        204.65        245.80        36.32 o
  -9  10  15        196.33        234.75        27.52 o
  -8  10  15         92.81         67.32        21.24 o
  -7  10  15       2041.97       2013.47        46.71 o
  -6  10  15        180.35        171.50        19.85 o
  -5  10  15       4135.75       4017.89        75.94 o
  -4  10  15        321.22        295.74        22.47 o
  -3  10  15        347.60        330.74        22.84 o
  -2  10  15        675.53        785.04        32.18 o
  -1  10  15         19.08         26.05        18.24 o
   0  10  15         27.51         65.84        18.10 o
   1  10  15          6.62         15.05        19.00 o
   2  10  15       1680.58       1770.97        49.41 o
   3  10  15          4.31         22.69        26.49 o
   4  10  15       1477.72       1631.62        59.97 o
   5  10  15        586.30        623.05        43.62 o
   6  10  15         37.85         72.99        29.96 o
   7  10  15       2075.48       1830.94        83.09 o
   8  10  15         20.74         11.92        12.85 o
   9  10  15        786.02        650.99        78.65 o
  10  10  15         25.44          0.85        24.80 o
  11  10  15          5.62         16.37        29.59 o
 -10  11  15        480.20        456.45        34.69 o
  -9  11  15       1332.27       1340.61        59.30 o
  -8  11  15       1746.24       1799.30        40.37 o
  -7  11  15        157.27        174.73        24.07 o
  -6  11  15         91.79         87.51        19.71 o
  -5  11  15       1316.24       1230.19        36.43 o
  -4  11  15        795.61        678.86        32.58 o
  -3  11  15       1612.93       1639.04        46.77 o
  -2  11  15       3079.68       3200.97        73.31 o
  -1  11  15        144.44        166.92        22.18 o
   0  11  15        142.15        143.43        21.52 o
   1  11  15        400.17        359.50        30.26 o
   2  11  15        940.26        770.33        39.24 o
   3  11  15        304.22        319.03        92.62 o
   4  11  15        795.89        817.53        55.68 o
   5  11  15        870.17        799.12        56.11 o
   6  11  15        314.56        323.44        30.60 o
   7  11  15        533.56        434.16        35.21 o
   8  11  15          1.34          3.28        15.19 o
   9  11  15        422.88        585.20        65.70 o
  10  11  15         84.52         65.98        30.98 o
  -9  12  15        183.44        121.96        27.04 o
  -8  12  15          6.71         24.00        21.66 o
  -7  12  15        211.36        176.87        23.34 o
  -6  12  15        818.43        958.38        34.95 o
  -5  12  15          0.21         25.75        19.55 o
  -4  12  15         43.81         51.81        19.82 o
  -3  12  15       1019.84        980.04        33.66 o
  -2  12  15          1.57          0.41        19.91 o
  -1  12  15       2762.98       3104.73        84.16 o
   0  12  15        330.95        338.28        26.54 o
   1  12  15       1630.66       1600.07        56.12 o
   2  12  15       1044.21       1056.63        46.62 o
   3  12  15        166.82        238.94        44.31 o
   4  12  15        731.79        770.92        42.99 o
   5  12  15        602.52        644.57        38.35 o
   6  12  15         89.17         74.13        26.01 o
   7  12  15         14.89         -4.44        19.68 o
   8  12  15         36.31         21.17        23.30 o
  -7  13  15         78.16        140.32        27.56 o
  -6  13  15          7.25         45.25        24.63 o
  -5  13  15       1082.33       1146.02        41.23 o
  -4  13  15        607.20        657.69        30.97 o
  -3  13  15        418.83        472.31        27.59 o
  -2  13  15         17.50         22.38        22.22 o
  -1  13  15        724.80        569.19        30.72 o
   0  13  15        314.45        280.78        27.24 o
   1  13  15         59.15         71.67        24.60 o
   2  13  15        168.30        129.64        29.76 o
   3  13  15        854.16        767.80        43.44 o
   4  13  15       2167.95       2243.36        77.00 o
   5  13  15        288.82        210.66        29.36 o
   6  13  15        182.70        184.53        33.66 o
   7  13  15        532.99        417.87        40.36 o
  -5  14  15         34.64         44.97        24.25 o
  -4  14  15          1.05          3.42        24.76 o
  -3  14  15          9.68          4.70        23.94 o
  -2  14  15       2428.46       2602.91       114.93 o
  -1  14  15        538.02        550.06        35.48 o
   0  14  15         81.08        106.79        26.22 o
   1  14  15        143.97        109.14        32.42 o
   2  14  15        175.60         92.68        59.61 o
   3  14  15         57.12         10.68        63.81 o
   4  14  15          0.44         -1.06        36.32 o
 -15   0  16        995.69       1007.09        75.24 o
 -14   0  16         16.65         45.28        35.62 o
 -13   0  16          5.57         15.23        28.21 o
 -12   0  16         11.66        -14.91        27.66 o
 -11   0  16       6915.01       6726.05       142.10 o
 -10   0  16         46.68         53.14        27.57 o
  -9   0  16       2339.62       2217.07        71.55 o
  -8   0  16        470.59        500.81        32.32 o
  -7   0  16        240.14        258.19         9.15 o
  -6   0  16         11.74         14.27        11.05 o
  -5   0  16      14907.62      13604.09       229.15 o
  -4   0  16      17776.80      16910.04       253.24 o
  -3   0  16      18517.74      18000.66       245.24 o
  -2   0  16      11992.96      11857.06       179.34 o
  -1   0  16       8366.75       9770.17       146.94 o
   0   0  16       1197.33       1276.30        33.00 o
   1   0  16         44.03         26.27        11.27 o
   2   0  16      12839.61      13591.42       203.92 o
   3   0  16       1182.41       1077.60        27.58 o
   4   0  16       3013.48       3495.93       114.72 o
   5   0  16       1551.01       1919.05        47.42 o
   6   0  16       4007.98       3960.99        74.49 o
   7   0  16       8683.57       8540.51       141.47 o
   8   0  16        856.43        940.12        33.40 o
   9   0  16       3019.46       2978.95        58.50 o
  10   0  16       1399.91       1370.49        38.20 o
  11   0  16       1957.31       2061.78        49.33 o
  12   0  16       1860.39       1781.98        46.98 o
  13   0  16         97.99         99.94        27.52 o
  14   0  16       1720.38       1712.67        59.15 o
  15   0  16        370.88        334.59        35.21 o
 -15   1  16        612.97        702.75        53.53 o
 -14   1  16         81.73         76.86        23.35 o
 -13   1  16         58.27         27.17        21.54 o
 -12   1  16       1393.00       1289.52        49.23 o
 -11   1  16       4945.38       4814.13        90.46 o
 -10   1  16       2861.04       2610.53        49.19 o
  -9   1  16        356.50        346.91        16.79 o
  -8   1  16        775.64        748.74        34.19 o
  -7   1  16        801.22        849.50        25.34 o
  -6   1  16       2671.07       2725.32        51.83 o
  -5   1  16       6231.25       6829.20       131.30 o
  -4   1  16       1800.33       1819.89        37.66 o
  -3   1  16       7627.06       8004.34       106.46 o
  -2   1  16       2464.33       2352.48        35.33 o
  -1   1  16       1840.51       1638.44        25.77 o
   0   1  16       6363.31       5710.90        72.31 o
   1   1  16      13231.80      12071.90       142.05 o
   2   1  16       2519.25       3187.56        55.62 o
   3   1  16      18628.16      18188.01       200.86 o
   4   1  16        630.84        451.57        23.89 o
   5   1  16        715.81        533.43        21.12 o
   6   1  16        787.60        613.95        22.12 o
   7   1  16        169.74        138.95        12.60 o
   8   1  16         61.01        112.25        11.13 o
   9   1  16          2.55         23.82        11.88 o
  10   1  16        181.27        179.69        15.70 o
  11   1  16          0.11         28.16        15.16 o
  12   1  16        952.29        979.87        26.37 o
  13   1  16       1207.79       1019.21        27.27 o
  14   1  16        748.10        805.73        26.26 o
 -15   2  16         35.72         22.84        46.51 o
 -14   2  16       1016.39       1080.56        43.00 o
 -13   2  16        515.65        500.70        22.04 o
 -12   2  16      10053.60       9747.79       144.55 o
 -11   2  16       3602.80       3808.43        68.27 o
 -10   2  16       3014.43       3163.89        58.76 o
  -9   2  16        260.54        280.50        18.73 o
  -8   2  16         76.40        145.45        20.66 o
  -7   2  16        499.44        542.67        26.02 o
  -6   2  16       1187.69       1127.96        36.38 o
  -5   2  16       6760.52       7484.61       140.29 o
  -4   2  16        842.75        809.48        16.58 o
  -3   2  16        296.24        507.23        12.53 o
  -2   2  16       5335.62       4635.12        64.98 o
  -1   2  16       2558.61       2179.56        30.41 o
   0   2  16       1050.63        798.61        19.87 o
   1   2  16        528.91        812.96        17.62 o
   2   2  16         15.91        101.03         7.08 o
   3   2  16        139.44        146.07        11.28 o
   4   2  16        480.77        583.10        20.05 o
   5   2  16       2148.91       2154.28        42.47 o
   6   2  16        226.99        196.56        12.25 o
   7   2  16       2643.54       2554.51        46.13 o
   8   2  16          0.25         15.19        11.46 o
   9   2  16        744.99        752.11        21.46 o
  10   2  16       3726.80       3504.20        50.31 o
  11   2  16        352.34        425.88        19.32 o
  12   2  16        111.39        155.52        16.98 o
  13   2  16         64.54         38.42        16.22 o
  14   2  16          1.34         42.50        17.77 o
 -15   3  16        147.81        153.39       101.02 o
 -14   3  16          9.07          2.95        20.25 o
 -13   3  16        291.34        223.61        21.35 o
 -12   3  16        490.41        511.95        33.34 o
 -11   3  16       2206.64       2144.06        47.74 o
 -10   3  16         23.24         55.21        13.50 o
  -9   3  16       1230.23       1118.77        26.84 o
  -8   3  16        768.44        776.13        29.09 o
  -7   3  16         85.37         58.53        16.53 o
  -6   3  16        415.69        394.88        22.68 o
  -5   3  16        750.60        729.08        18.95 o
  -4   3  16       2377.67       2290.25        34.31 o
  -3   3  16       2799.90       2376.15        38.64 o
  -2   3  16        146.88         95.17        10.25 o
  -1   3  16        105.64        180.90        10.28 o
   0   3  16         36.44        132.01        10.98 o
   1   3  16       1476.01       1764.00        40.78 o
   2   3  16       2452.81       2872.74        47.13 o
   3   3  16       2350.88       2535.15        49.78 o
   4   3  16      11531.70      12265.56       318.29 o
   5   3  16       1589.00       1689.33        37.28 o
   6   3  16       1934.23       1815.23        52.07 o
   7   3  16          0.29         26.53        14.52 o
   8   3  16        882.26        869.31        26.21 o
   9   3  16          0.01         30.55        16.21 o
  10   3  16        629.86        562.59        23.25 o
  11   3  16       1955.46       2001.02        40.91 o
  12   3  16       1792.27       1772.30        40.78 o
  13   3  16         51.21         82.57        19.30 o
  14   3  16          1.57        -17.23        21.17 o
 -14   4  16          0.98         -2.95        26.14 o
 -13   4  16         90.88        115.14        21.97 o
 -12   4  16        342.28        382.55        24.72 o
 -11   4  16        118.29        116.65        18.61 o
 -10   4  16       9101.91       9374.38       127.58 o
  -9   4  16       3678.00       3556.35        56.03 o
  -8   4  16          8.50         16.32        16.72 o
  -7   4  16       1253.96       1139.54        39.52 o
  -6   4  16       2275.11       2326.17        45.64 o
  -5   4  16        290.23        274.86        16.56 o
  -4   4  16       9341.05       8961.62       160.08 o
  -3   4  16        794.29       1012.50        23.80 o
  -2   4  16        733.19        786.73        19.22 o
  -1   4  16       2357.26       2380.04        42.89 o
   0   4  16        264.89        341.13        18.30 o
   1   4  16      10740.23      11427.71       199.72 o
   2   4  16        457.41        494.32        28.99 o
   3   4  16        645.52        692.50        25.54 o
   4   4  16       2188.26       2342.92        43.70 o
   5   4  16        730.80        640.68        21.85 o
   6   4  16        995.94        911.61        28.23 o
   7   4  16        210.15        255.99        15.02 o
   8   4  16        119.37        142.83        16.93 o
   9   4  16       3312.77       3258.40        56.99 o
  10   4  16         33.04         17.44        16.46 o
  11   4  16          1.33          6.46        17.50 o
  12   4  16          2.04         18.22        18.64 o
  13   4  16        517.54        520.63        25.38 o
  14   4  16        209.05        279.60        25.20 o
 -14   5  16        831.00        691.69        76.51 o
 -13   5  16       2222.77       2427.28        64.13 o
 -12   5  16         15.68         30.43        18.40 o
 -11   5  16        778.80        856.75        30.37 o
 -10   5  16       1120.54        996.99        30.36 o
  -9   5  16        245.17        326.77        21.60 o
  -8   5  16       4258.14       4300.14        88.69 o
  -7   5  16        169.86        154.46        21.15 o
  -6   5  16       1449.17       1557.87        39.69 o
  -5   5  16        213.41        222.10        19.35 o
  -4   5  16       2984.33       3131.97        68.44 o
  -3   5  16        310.59        286.47        20.51 o
  -2   5  16       6081.59       5685.99        95.68 o
  -1   5  16       1174.21       1309.32        30.98 o
   0   5  16          0.62         14.46         8.25 o
   1   5  16        367.62        248.23        16.02 o
   2   5  16        914.54       1110.11        31.39 o
   3   5  16       1075.97       1208.15        33.40 o
   4   5  16         65.98         51.12        10.09 o
   5   5  16       1736.51       1675.67        44.93 o
   6   5  16         50.16         57.12        15.89 o
   7   5  16         16.40         42.10        13.38 o
   8   5  16      10216.72      10210.05       136.22 o
   9   5  16        730.33        671.09        26.66 o
  10   5  16       4250.09       4586.48        69.58 o
  11   5  16         33.07         27.08        16.71 o
  12   5  16        679.37        658.68        28.37 o
  13   5  16          0.41        -12.58        19.29 o
  14   5  16       1361.65       1330.74        58.97 o
 -14   6  16         69.41         91.81        48.68 o
 -13   6  16         42.49          8.90        27.28 o
 -12   6  16        518.23        495.33        27.33 o
 -11   6  16        405.53        364.06        24.71 o
 -10   6  16         15.70         16.35        19.83 o
  -9   6  16        450.94        449.51        27.83 o
  -8   6  16         29.88         14.33        14.46 o
  -7   6  16         56.17         29.90        14.92 o
  -6   6  16        267.26        238.56        18.71 o
  -5   6  16       1591.14       1577.30        60.31 o
  -4   6  16         12.03         -0.27        13.24 o
  -3   6  16       1994.84       1811.75        42.11 o
  -2   6  16       2201.07       2078.00        44.88 o
  -1   6  16       3748.15       4141.27       118.92 o
   0   6  16       2979.42       3123.03        65.35 o
   1   6  16       2110.27       1905.57        40.78 o
   2   6  16        870.47        726.13        21.78 o
   3   6  16       2655.92       2469.06        48.13 o
   4   6  16       1875.26       1959.23        45.19 o
   5   6  16         27.08         31.46        13.43 o
   6   6  16       3770.60       3695.31        73.64 o
   7   6  16       3572.42       3453.15        61.45 o
   8   6  16         10.45         19.69        16.67 o
   9   6  16        141.74        151.80        17.99 o
  10   6  16       1600.06       1565.97        45.26 o
  11   6  16        129.19        132.75        19.58 o
  12   6  16        463.12        395.19        24.13 o
  13   6  16        489.26        431.32        27.78 o
 -13   7  16         25.82         28.26        26.96 o
 -12   7  16        278.16        336.40        27.88 o
 -11   7  16         11.52         11.39        23.41 o
 -10   7  16         31.44          7.27        22.70 o
  -9   7  16        671.59        539.28        23.48 o
  -8   7  16        104.23        136.66        28.19 o
  -7   7  16        162.17        175.98        17.78 o
  -6   7  16       5405.81       5474.15        91.46 o
  -5   7  16        986.06        860.30        28.16 o
  -4   7  16        282.56        215.02        20.25 o
  -3   7  16          5.61          0.62        13.64 o
  -2   7  16       2528.88       2440.16        59.65 o
  -1   7  16       2926.70       2937.27        66.32 o
   0   7  16       1374.97       1301.07        31.66 o
   1   7  16         59.89         48.00        12.41 o
   2   7  16        495.01        513.35        36.82 o
   3   7  16       5030.04       4826.36        83.15 o
   4   7  16         37.81         22.02         7.81 o
   5   7  16        922.43        871.20        33.04 o
   6   7  16       1037.79       1149.54        39.68 o
   7   7  16       1339.95       1267.89        39.89 o
   8   7  16        306.38        347.31        22.76 o
   9   7  16        881.38        895.46        37.38 o
  10   7  16        199.03        142.75        19.02 o
  11   7  16        122.08        178.05        23.24 o
  12   7  16        727.64        818.02        32.01 o
  13   7  16         19.65         45.68        27.15 o
 -13   8  16         49.98         35.43        29.03 o
 -12   8  16        103.33         72.20        28.79 o
 -11   8  16        190.61        220.28        26.60 o
 -10   8  16         86.87         94.43        16.84 o
  -9   8  16        873.96        893.62        30.05 o
  -8   8  16        574.29        519.86        34.96 o
  -7   8  16        266.54        287.77        25.89 o
  -6   8  16        111.60        114.22        31.59 o
  -5   8  16        170.01        107.95        27.31 o
  -4   8  16       1196.06       1038.16        45.37 o
  -3   8  16          2.45          8.41        12.58 o
  -2   8  16        140.81        122.42        14.89 o
  -1   8  16        156.15        187.35        15.53 o
   0   8  16         25.99         75.38        12.97 o
   1   8  16        106.38        156.51        15.38 o
   2   8  16        285.60        269.59        18.55 o
   3   8  16         15.23         14.06        12.29 o
   4   8  16       3673.00       3631.68        88.15 o
   5   8  16       3004.74       2543.92       120.83 o
   6   8  16        797.44        799.89        34.91 o
   7   8  16         14.93          8.98        28.20 o
   8   8  16          7.63         13.95        24.43 o
   9   8  16       1144.61       1125.18        35.30 o
  10   8  16       2002.83       2077.56        68.61 o
  11   8  16          6.49        -18.60        21.40 o
  12   8  16          1.20         -4.08        23.37 o
 -12   9  16         26.95         39.48        30.59 o
 -11   9  16         65.47        113.64        15.10 o
 -10   9  16        196.73        184.63        20.11 o
  -9   9  16        819.52        975.13        32.35 o
  -8   9  16       3522.27       3569.73       106.90 o
  -7   9  16       1265.37       1283.03        73.04 o
  -6   9  16        106.65        169.89        33.26 o
  -5   9  16        409.70        416.22        27.30 o
  -4   9  16       2389.33       2152.78        48.19 o
  -3   9  16       3852.71       3836.66        75.76 o
  -2   9  16       1969.50       2121.83        47.46 o
  -1   9  16        202.24        183.45        17.30 o
   0   9  16       3106.63       3116.70        65.60 o
   1   9  16       2097.43       2294.77        48.79 o
   2   9  16        959.87        809.29        28.83 o
   3   9  16       2604.34       2540.85        57.80 o
   4   9  16        552.33        417.23        22.63 o
   5   9  16        617.15        769.31        38.73 o
   6   9  16       1463.04       1221.56        82.23 o
   7   9  16       3657.65       3786.68       108.06 o
   8   9  16         97.67        129.30        25.69 o
   9   9  16       1652.97       1689.94        49.14 o
  10   9  16        693.62        634.35        30.11 o
  11   9  16         12.86         19.89        24.00 o
 -11  10  16        222.64        221.15        24.98 o
 -10  10  16        604.41        534.75        41.12 o
  -9  10  16        744.27        632.27        34.70 o
  -8  10  16       1772.49       1596.36        46.96 o
  -7  10  16       5517.38       5307.96        88.14 o
  -6  10  16        205.45        195.36        21.73 o
  -5  10  16        751.20        719.66        31.99 o
  -4  10  16        496.73        432.14        24.57 o
  -3  10  16        155.02        123.67        18.67 o
  -2  10  16        323.46        323.04        33.55 o
  -1  10  16        939.41        950.86        41.82 o
   0  10  16        155.06        197.95        19.20 o
   1  10  16        284.04        337.03        21.13 o
   2  10  16       1078.24       1227.03        42.97 o
   3  10  16        771.92        621.58        33.18 o
   4  10  16         16.22         -6.68        25.21 o
   5  10  16        240.91        190.39        32.30 o
   6  10  16         16.20         -9.79        18.26 o
   7  10  16        453.23        267.37        54.39 o
   8  10  16        309.49        226.95        28.43 o
   9  10  16        345.93        429.93        31.75 o
  10  10  16          8.41         -1.19        25.57 o
 -10  11  16        117.82        114.78        22.23 o
  -9  11  16          1.48          1.93        21.19 o
  -8  11  16        482.48        494.62        27.35 o
  -7  11  16          1.77         11.09        19.09 o
  -6  11  16          2.79         30.05        19.16 o
  -5  11  16        104.61        167.07        20.77 o
  -4  11  16       1313.29       1308.81        39.77 o
  -3  11  16       1772.93       1867.04        47.32 o
  -2  11  16          7.64         48.88        20.81 o
  -1  11  16       1351.05       1303.82        50.53 o
   0  11  16       7300.72       7137.36       155.82 o
   1  11  16        938.63        945.27        49.80 o
   2  11  16         57.92         60.41        19.26 o
   3  11  16        464.01        530.90        44.93 o
   4  11  16       3260.80       3494.88        99.61 o
   5  11  16         90.45         88.25        27.32 o
   6  11  16        107.25        146.39        24.68 o
   7  11  16        186.98        141.38        16.98 o
   8  11  16       1270.33       1385.21        60.43 o
   9  11  16        795.54        798.52        49.60 o
  -9  12  16        558.88        568.61        35.98 o
  -8  12  16        518.27        508.91        28.46 o
  -7  12  16       1193.32       1347.31        42.76 o
  -6  12  16        363.53        371.99        29.55 o
  -5  12  16         16.26         22.35        19.84 o
  -4  12  16          3.02          7.05        19.33 o
  -3  12  16         33.96         46.02        19.47 o
  -2  12  16         83.43        111.64        25.53 o
  -1  12  16         10.01         33.41        22.01 o
   0  12  16        853.72        833.81        35.86 o
   1  12  16        477.29        430.58        28.62 o
   2  12  16        814.21        823.20        34.81 o
   3  12  16       1563.96       1647.18        57.41 o
   4  12  16       1252.57       1250.98        46.22 o
   5  12  16        235.47        220.80        29.19 o
   6  12  16       1019.58       1034.69        52.14 o
   7  12  16        962.18        920.78        56.47 o
   8  12  16        570.68        379.58       102.80 o
  -7  13  16         15.29          3.44        25.99 o
  -6  13  16         19.42          9.78        23.09 o
  -5  13  16       1533.54       1521.64        46.20 o
  -4  13  16          2.14         13.53        20.95 o
  -3  13  16        150.84        113.68        21.47 o
  -2  13  16        497.33        471.13        30.05 o
  -1  13  16          0.08        -11.52        21.68 o
   0  13  16          0.06          8.93        20.68 o
   1  13  16         42.07         11.53        23.21 o
   2  13  16       1197.93       1278.11        53.36 o
   3  13  16        246.08        296.21        34.21 o
   4  13  16        238.70        253.80        37.49 o
   5  13  16        512.89        494.58        47.27 o
   6  13  16         12.50         30.18        32.29 o
  -4  14  16         85.00         93.52        24.94 o
  -3  14  16         96.95        106.29        24.60 o
  -2  14  16        238.65        249.70        29.83 o
  -1  14  16         84.51         89.50        25.85 o
   0  14  16        256.99        274.40        30.95 o
   1  14  16        446.68        439.70        47.06 o
   2  14  16       1609.80       1789.45        89.03 o
   3  14  16         31.79         24.01        29.91 o
   4  14  16        223.46        166.29        37.74 o
 -15   1  17         71.02         35.52        37.54 o
 -14   1  17         49.68         35.28        23.54 o
 -13   1  17         59.56         47.54        21.14 o
 -12   1  17        278.75        262.58        24.71 o
 -11   1  17        418.86        390.63        27.39 o
 -10   1  17         53.16         65.30        13.82 o
  -9   1  17        337.40        433.98        16.98 o
  -8   1  17        300.15        255.29        15.66 o
  -7   1  17        151.36        109.86        13.78 o
  -6   1  17       3156.37       3079.43        53.30 o
  -5   1  17        942.37        879.30        27.37 o
  -4   1  17      16678.88      14918.12       206.35 o
  -3   1  17        989.50        827.74        17.74 o
  -2   1  17       1093.97       1215.37        17.40 o
  -1   1  17       5179.22       4894.18        60.68 o
   0   1  17         49.85        168.38        12.42 o
   1   1  17        442.40        501.06        11.70 o
   2   1  17          7.87         72.20         6.58 o
   3   1  17      16705.12      19526.04       217.38 o
   4   1  17          2.70         51.26         9.16 o
   5   1  17       1427.42       1699.31        31.43 o
   6   1  17       6035.81       5721.01        70.23 o
   7   1  17       2853.33       2928.49        45.67 o
   8   1  17        326.24        351.57        14.51 o
   9   1  17         27.07         68.12        12.84 o
  10   1  17         61.04         55.52        14.53 o
  11   1  17       1370.33       1180.38        28.96 o
  12   1  17          0.05          4.50        15.28 o
  13   1  17        285.96        291.72        19.02 o
  14   1  17          4.02        -18.13        18.13 o
 -15   2  17        335.76        466.62        59.87 o
 -14   2  17         23.25          5.39        27.46 o
 -13   2  17          0.14         -5.17        12.20 o
 -12   2  17        807.04        800.15        27.89 o
 -11   2  17       1690.38       1796.74        59.45 o
 -10   2  17       3146.01       3195.95        55.49 o
  -9   2  17        641.68        627.03        20.02 o
  -8   2  17        331.49        387.66        22.72 o
  -7   2  17       3703.88       3457.18        65.03 o
  -6   2  17       1707.54       1788.66        66.49 o
  -5   2  17       1147.80       1158.04        23.44 o
  -4   2  17       4549.66       5205.47        68.09 o
  -3   2  17       2025.94       1803.36        27.42 o
  -2   2  17       4796.16       4838.90        63.99 o
  -1   2  17        108.95        114.04         6.92 o
   0   2  17       1511.14       1645.17        29.72 o
   1   2  17      12723.66      13060.25       225.65 o
   2   2  17       2747.42       3039.27        67.46 o
   3   2  17       2670.77       2723.57        52.04 o
   4   2  17        111.90         99.05        12.10 o
   5   2  17        211.30        250.86        12.96 o
   6   2  17        306.48        298.47        13.64 o
   7   2  17        783.53        802.71        21.21 o
   8   2  17       3343.89       3371.01        51.39 o
   9   2  17        438.36        487.52        18.55 o
  10   2  17       4785.63       4682.22        62.09 o
  11   2  17       2021.69       2110.97        37.34 o
  12   2  17       1899.54       1849.33        35.88 o
  13   2  17        165.93        184.19        18.05 o
  14   2  17       2406.76       2749.10        47.24 o
 -15   3  17        248.65        310.66        55.80 o
 -14   3  17        666.10        757.24        46.65 o
 -13   3  17          4.75         -1.86        18.21 o
 -12   3  17        149.85        144.01        18.72 o
 -11   3  17       1067.60       1046.98        31.23 o
 -10   3  17       1210.89       1120.16        28.18 o
  -9   3  17        240.67        348.50        21.13 o
  -8   3  17         13.77         54.03        15.98 o
  -7   3  17         18.28         66.87        16.43 o
  -6   3  17         56.48        115.55        17.15 o
  -5   3  17        487.49        505.73        20.03 o
  -4   3  17       7171.65       7268.92        82.47 o
  -3   3  17       1303.63       1486.23        27.80 o
  -2   3  17          0.54         20.08         7.74 o
  -1   3  17      16359.84      16590.43       210.98 o
   0   3  17        311.48        393.45        14.41 o
   1   3  17      13471.27      14636.20       248.67 o
   2   3  17       1425.02       1587.69        35.74 o
   3   3  17       7168.35       7563.15       167.59 o
   4   3  17       1526.21       1503.49        70.30 o
   5   3  17        257.52        356.86        30.51 o
   6   3  17        644.39        530.45        25.64 o
   7   3  17         25.94         21.51        15.69 o
   8   3  17        306.48        361.23        21.18 o
   9   3  17         79.29         43.23        16.05 o
  10   3  17       3565.59       3409.75        55.94 o
  11   3  17        821.37        711.27        26.85 o
  12   3  17         47.40         60.90        18.30 o
  13   3  17        113.33         63.23        19.69 o
  14   3  17        865.01        784.34        33.99 o
 -14   4  17        279.49        357.04        59.32 o
 -13   4  17         59.23         86.79        20.31 o
 -12   4  17          3.71          0.73        19.08 o
 -11   4  17        749.20        889.92        28.25 o
 -10   4  17          0.87         34.36        15.19 o
  -9   4  17          9.55         49.92        14.67 o
  -8   4  17        580.63        555.39        28.79 o
  -7   4  17        735.14        656.48        33.63 o
  -6   4  17        216.15        212.30        12.25 o
  -5   4  17         93.44         99.09        15.31 o
  -4   4  17       1011.56        931.84        29.57 o
  -3   4  17       3389.51       3354.24        52.09 o
  -2   4  17        763.63        825.96        24.29 o
  -1   4  17          4.38         29.06         9.20 o
   0   4  17       4131.45       4286.98        73.01 o
   1   4  17       3195.06       3834.19        72.90 o
   2   4  17       1336.71       1456.69        35.93 o
   3   4  17        379.89        438.08        16.55 o
   4   4  17       3084.97       3088.17        69.51 o
   5   4  17       6924.32       7052.33       100.61 o
   6   4  17       3604.68       3854.03        68.53 o
   7   4  17        840.60        762.60        21.33 o
   8   4  17        957.21        932.16        28.20 o
   9   4  17       1421.22       1373.95        34.97 o
  10   4  17         12.30         27.40        16.08 o
  11   4  17        222.17        207.72        19.88 o
  12   4  17        357.56        329.69        23.12 o
  13   4  17        321.55        340.71        23.69 o
  14   4  17         14.98         15.10        22.59 o
 -14   5  17         54.95         59.25        52.31 o
 -13   5  17        447.16        441.86        32.15 o
 -12   5  17         48.54         57.54        19.04 o
 -11   5  17       3658.17       3549.31        62.51 o
 -10   5  17        586.08        466.73        24.85 o
  -9   5  17       1893.78       2026.04        45.20 o
  -8   5  17       4498.07       4712.70        95.10 o
  -7   5  17         52.15         50.02        14.25 o
  -6   5  17       2707.29       2772.19        58.27 o
  -5   5  17       3360.58       3613.88        70.38 o
  -4   5  17       1836.27       1921.84        54.14 o
  -3   5  17       4548.87       4481.91       101.55 o
  -2   5  17       2305.12       2533.38        50.27 o
  -1   5  17      10183.96       9845.27       142.31 o
   0   5  17        309.56        330.83        19.85 o
   1   5  17         31.13         16.96         7.52 o
   2   5  17       8073.82       9305.22       166.53 o
   3   5  17        937.05        766.36        22.85 o
   4   5  17        227.03        216.21        13.22 o
   5   5  17       4543.60       4760.81        69.67 o
   6   5  17        108.58        103.97        15.66 o
   7   5  17       1354.19       1318.23        33.46 o
   8   5  17         20.38         56.35        15.13 o
   9   5  17       4298.70       3976.14        66.29 o
  10   5  17        170.05        175.44        19.17 o
  11   5  17        524.29        434.76        21.96 o
  12   5  17        376.18        379.88        24.94 o
  13   5  17         50.82         82.51        19.90 o
 -14   6  17        484.22        396.81        58.38 o
 -13   6  17        850.61        913.76        45.42 o
 -12   6  17         52.31         68.61        19.69 o
 -11   6  17        110.03        123.78        22.54 o
 -10   6  17        440.73        387.79        33.23 o
  -9   6  17        462.33        378.61        23.98 o
  -8   6  17       1298.89       1257.31        34.55 o
  -7   6  17        293.12        348.67        34.67 o
  -6   6  17        353.34        368.53        21.55 o
  -5   6  17       2815.94       2826.90        60.65 o
  -4   6  17         38.67         39.00        14.02 o
  -3   6  17         95.45        122.16        15.06 o
  -2   6  17        445.00        459.58        34.44 o
  -1   6  17       1843.95       1927.97        55.38 o
   0   6  17       1644.03       1501.36        35.25 o
   1   6  17       1059.88       1065.98        25.83 o
   2   6  17         61.67         63.73         9.92 o
   3   6  17        160.32        185.61        19.50 o
   4   6  17        327.29        323.19        50.88 o
   5   6  17        518.36        571.36        22.18 o
   6   6  17       2397.27       2215.28        51.36 o
   7   6  17         60.72        103.88        16.60 o
   8   6  17          2.91         39.92        18.75 o
   9   6  17       6129.62       5660.50        86.86 o
  10   6  17        123.56        120.26        18.62 o
  11   6  17       1560.86       1469.14        34.23 o
  12   6  17        171.14        214.11        21.66 o
  13   6  17        842.31        802.01        34.47 o
 -13   7  17        112.18         41.27        27.62 o
 -12   7  17          0.06         12.78        24.39 o
 -11   7  17        829.41        968.92        41.18 o
 -10   7  17          0.22         21.16        22.00 o
  -9   7  17         41.70         54.01        14.67 o
  -8   7  17       2578.48       2483.99        61.50 o
  -7   7  17        781.21        734.23        30.36 o
  -6   7  17        628.85        559.05        26.96 o
  -5   7  17        253.83        247.86        17.76 o
  -4   7  17       1264.76       1184.34        45.79 o
  -3   7  17        461.32        526.55        23.67 o
  -2   7  17       1433.98       1389.31        41.56 o
  -1   7  17        127.93        155.89        13.56 o
   0   7  17       2480.82       2342.13        60.64 o
   1   7  17       1547.18       1696.83        36.94 o
   2   7  17          7.09         25.62        10.74 o
   3   7  17       4322.37       4219.51        75.64 o
   4   7  17         97.42         81.93        18.05 o
   5   7  17         14.99         26.25        13.53 o
   6   7  17       1442.08       1600.35        60.18 o
   7   7  17          3.51         32.22        16.01 o
   8   7  17       1337.54       1305.81        35.22 o
   9   7  17       1250.68       1260.97        32.92 o
  10   7  17       1585.05       1631.45        38.21 o
  11   7  17         27.81         38.63        19.51 o
  12   7  17         67.94         74.00        19.56 o
  13   7  17        361.72        341.95        36.49 o
 -12   8  17         59.47         55.52        28.20 o
 -11   8  17         48.71         78.07        26.43 o
 -10   8  17        728.53        713.87        27.05 o
  -9   8  17       2298.77       2308.28        49.13 o
  -8   8  17       1805.24       1881.34        56.48 o
  -7   8  17       4859.78       4555.62        87.71 o
  -6   8  17       1185.97       1171.13        60.57 o
  -5   8  17        394.41        347.34        28.69 o
  -4   8  17         27.91         64.63        17.84 o
  -3   8  17          0.39         -6.94        12.62 o
  -2   8  17        527.19        566.64        24.37 o
  -1   8  17        325.98        347.08        18.59 o
   0   8  17        284.87        364.95        18.73 o
   1   8  17       1182.19       1193.86        33.26 o
   2   8  17        971.82        944.11        51.03 o
   3   8  17        405.08        407.52        36.69 o
   4   8  17       1980.97       2117.28        56.42 o
   5   8  17          2.99         25.09        18.45 o
   6   8  17       2013.43       1832.46        89.81 o
   7   8  17        604.51        526.35        42.92 o
   8   8  17       1970.08       2003.89        51.41 o
   9   8  17        179.68        239.29        22.43 o
  10   8  17        316.58        318.46        25.01 o
  11   8  17         62.14         94.18        22.20 o
  12   8  17         58.56         64.23        24.95 o
 -12   9  17         85.89         98.07        31.69 o
 -11   9  17        840.56        858.23        22.93 o
 -10   9  17       1428.90       1571.45        41.80 o
  -9   9  17          5.77          6.07        18.49 o
  -8   9  17       1984.38       2137.24        78.74 o
  -7   9  17          7.23         -9.80        29.86 o
  -6   9  17       3292.93       3087.91        68.09 o
  -5   9  17          7.42         19.10        16.74 o
  -4   9  17          0.40         26.63        15.94 o
  -3   9  17        242.95        257.08        21.34 o
  -2   9  17       1729.13       1766.80        42.59 o
  -1   9  17        436.80        467.01        26.73 o
   0   9  17          0.03          3.22        14.13 o
   1   9  17         19.94          9.03        14.63 o
   2   9  17         10.36         17.04        14.27 o
   3   9  17       1626.73       1482.68        39.73 o
   4   9  17         20.94         53.08        15.07 o
   5   9  17         91.05        130.08        14.84 o
   6   9  17        354.25        423.37        32.12 o
   7   9  17        343.71        396.87        39.28 o
   8   9  17        208.60        156.55        25.11 o
   9   9  17       1610.20       1747.35        46.85 o
  10   9  17        300.67        316.26        25.93 o
  11   9  17          2.97        -10.33        24.06 o
 -11  10  17        253.02        328.06        30.53 o
 -10  10  17        296.37        369.30        38.68 o
  -9  10  17          4.14         -8.13        24.73 o
  -8  10  17          7.83         -7.44        20.81 o
  -7  10  17       2362.71       2308.50        53.66 o
  -6  10  17          4.43         44.28        18.74 o
  -5  10  17         34.35         30.99        18.53 o
  -4  10  17         13.74         26.39        18.09 o
  -3  10  17        264.35        302.67        21.99 o
  -2  10  17       2810.23       2790.18        63.45 o
  -1  10  17       1430.95       1356.97        37.85 o
   0  10  17       1000.39       1031.62        32.67 o
   1  10  17        429.06        423.15        27.33 o
   2  10  17       3819.44       3788.41        71.19 o
   3  10  17       1808.68       1828.35        60.55 o
   4  10  17       1177.11       1350.17        36.63 o
   5  10  17       1506.88       1650.23        59.96 o
   6  10  17       2817.33       2162.86       188.28 o
   7  10  17       1088.01       1108.43        56.70 o
   8  10  17         30.97         88.47        24.39 o
   9  10  17        463.04        525.33        33.73 o
  10  10  17        302.92        271.05        30.60 o
 -10  11  17        224.02        284.54        29.43 o
  -9  11  17         76.51         55.00        21.37 o
  -8  11  17          1.11          9.74        20.45 o
  -7  11  17          5.30          9.57        19.86 o
  -6  11  17        186.27        153.70        20.96 o
  -5  11  17        801.32        873.16        33.78 o
  -4  11  17       1534.65       1618.70        48.50 o
  -3  11  17        314.96        368.74        33.55 o
  -2  11  17        162.60        126.19        22.14 o
  -1  11  17       2300.89       2313.13        58.07 o
   0  11  17       2700.64       2790.45        82.73 o
   1  11  17         62.48         60.04        18.25 o
   2  11  17         40.80         46.26        20.24 o
   3  11  17       1016.51       1165.69        54.39 o
   4  11  17         22.14         42.03        24.40 o
   5  11  17        554.91        519.84        39.45 o
   6  11  17         47.84         29.35        13.12 o
   7  11  17       1229.66       1451.39        52.92 o
   8  11  17         66.48         -1.10        28.25 o
   9  11  17         42.27        -17.29        28.93 o
  -8  12  17        345.20        310.51        29.72 o
  -7  12  17          2.21         -3.80        23.09 o
  -6  12  17        310.99        282.65        31.36 o
  -5  12  17         20.80         16.11        20.17 o
  -4  12  17         97.05         60.58        19.71 o
  -3  12  17         69.80         74.75        21.54 o
  -2  12  17         10.82         13.11        22.21 o
  -1  12  17        475.77        463.47        30.30 o
   0  12  17          7.31          4.79        20.88 o
   1  12  17        525.88        552.79        30.41 o
   2  12  17        690.10        704.34        33.27 o
   3  12  17          3.86         -1.97        20.33 o
   4  12  17        154.79        115.11        25.05 o
   5  12  17         11.80         33.30        19.85 o
   6  12  17         95.47        106.80        19.84 o
   7  12  17        484.07        427.79        33.10 o
   8  12  17        250.35        264.64        41.00 o
  -7  13  17         13.66        -10.70        26.63 o
  -6  13  17         63.73         56.55        23.69 o
  -5  13  17         28.23         12.07        23.03 o
  -4  13  17        930.84        896.96        36.60 o
  -3  13  17       1487.52       1562.03        48.59 o
  -2  13  17        447.47        480.71        30.07 o
  -1  13  17        111.76         73.44        21.80 o
   0  13  17        108.82        120.39        24.32 o
   1  13  17          5.20         13.68        22.83 o
   2  13  17         51.68         89.34        23.10 o
   3  13  17          0.00         32.89        22.81 o
   4  13  17         25.19         41.00        24.75 o
   5  13  17        478.79        466.15        31.51 o
   6  13  17       1241.74       1414.44        70.82 o
  -4  14  17        506.57        479.89        50.89 o
  -3  14  17          3.87         16.49        23.29 o
  -2  14  17        205.37        178.52        28.32 o
  -1  14  17          2.15         -5.80        24.65 o
   0  14  17        271.10        228.49        35.17 o
   1  14  17         89.44        110.33        31.66 o
   2  14  17        462.37        516.09        41.06 o
   3  14  17         97.01         56.73        35.19 o
   4  14  17        322.77        299.21        47.83 o
 -15   0  18        331.56        441.84       101.62 o
 -14   0  18       2251.01       2287.72       111.34 o
 -13   0  18       2164.60       2233.87        82.69 o
 -12   0  18        200.70        238.29        35.40 o
 -11   0  18       1847.11       1982.86       151.53 o
 -10   0  18       6619.25       6396.08       172.86 o
  -9   0  18       3143.56       3213.46        93.90 o
  -8   0  18          0.01          9.86        18.54 o
  -7   0  18         17.88         31.85         8.36 o
  -6   0  18      11427.06      11467.15       195.35 o
  -5   0  18      29438.71      28249.86       416.33 o
  -4   0  18      10450.98      10176.41       145.00 o
  -3   0  18        433.29        422.68        21.91 o
  -2   0  18         23.57        150.79        13.72 o
  -1   0  18       1169.39       1000.06        28.11 o
   0   0  18       7813.59       9029.29       157.19 o
   1   0  18      34553.87      36034.61       520.33 o
   2   0  18        328.27        296.72        11.77 o
   3   0  18       6970.30       7927.78       155.83 o
   4   0  18       6944.22       7721.62       204.97 o
   5   0  18        794.97        886.69        31.05 o
   6   0  18       6057.11       5761.54       131.92 o
   7   0  18       1018.32        923.15        36.37 o
   8   0  18       7183.50       7098.95       112.17 o
   9   0  18          5.31         21.34        17.74 o
  10   0  18       2683.95       2514.39        54.68 o
  11   0  18          2.08         -5.81        20.22 o
  12   0  18          0.11        -11.42        21.56 o
  13   0  18        632.03        642.24        67.30 o
  14   0  18       1547.28       1797.47        55.20 o
 -15   1  18         13.07         13.26        36.57 o
 -14   1  18        237.68        201.65        35.99 o
 -13   1  18        300.63        327.22        25.61 o
 -12   1  18          0.23          6.57        21.21 o
 -11   1  18       3582.15       3521.38        68.30 o
 -10   1  18       3651.33       3540.90        68.31 o
  -9   1  18       1317.12       1378.29        26.80 o
  -8   1  18        168.49        146.71        10.87 o
  -7   1  18        103.76        102.82        12.76 o
  -6   1  18        237.58        259.16        13.55 o
  -5   1  18       1836.78       1653.02        38.49 o
  -4   1  18       4845.02       5297.65        80.94 o
  -3   1  18       1160.57       1243.88        20.64 o
  -2   1  18        590.72        472.50        10.63 o
  -1   1  18       9813.44       9882.69       114.38 o
   0   1  18      17332.38      17735.52       208.37 o
   1   1  18       4386.84       4669.06        71.89 o
   2   1  18        456.07        281.14        10.12 o
   3   1  18       3863.29       3049.36        48.74 o
   4   1  18       6342.02       6277.34        93.78 o
   5   1  18         17.63         68.22        11.39 o
   6   1  18        459.14        586.96        16.66 o
   7   1  18         37.06        113.92        12.88 o
   8   1  18         22.94         45.09        13.00 o
   9   1  18       3010.76       3194.57        48.11 o
  10   1  18       4014.62       3706.55        54.89 o
  11   1  18       1375.44       1465.20        34.68 o
  12   1  18       1158.27       1157.14        28.48 o
  13   1  18        119.90        138.20        18.56 o
  14   1  18          0.61         14.12        17.71 o
 -15   2  18        251.23        136.93        51.51 o
 -14   2  18         68.13         86.33        29.03 o
 -13   2  18        373.15        325.32        29.72 o
 -12   2  18        418.37        449.10        24.80 o
 -11   2  18         35.25         49.84        15.10 o
 -10   2  18       1270.54       1299.10        28.53 o
  -9   2  18       3722.04       3541.34        56.43 o
  -8   2  18         96.15         90.26        16.70 o
  -7   2  18       1405.05       1377.33        39.19 o
  -6   2  18         15.82         23.49         6.73 o
  -5   2  18       1340.06       1424.67        27.18 o
  -4   2  18         56.21         70.73         8.12 o
  -3   2  18        864.12       1117.67        21.69 o
  -2   2  18       2016.45       1680.94        28.00 o
  -1   2  18        592.87        568.57        19.59 o
   0   2  18       1282.50       1772.39        28.62 o
   1   2  18       1995.34       1598.06        40.18 o
   2   2  18        106.79        210.81         9.45 o
   3   2  18        190.64        323.20        11.93 o
   4   2  18        372.02        359.51        19.36 o
   5   2  18          8.12         16.74         7.96 o
   6   2  18       1691.22       1619.63        41.09 o
   7   2  18       1717.46       1712.85        35.07 o
   8   2  18        154.96        166.86        13.67 o
   9   2  18       1210.40       1043.48        29.67 o
  10   2  18       1191.68       1227.90        27.52 o
  11   2  18        582.54        577.88        23.95 o
  12   2  18       3398.72       3554.50        53.17 o
  13   2  18          3.35         -0.36        16.41 o
  14   2  18          1.33         16.27        18.58 o
 -14   3  18         21.12         19.54        31.05 o
 -13   3  18         35.48         31.06        17.99 o
 -12   3  18         58.17         69.12        17.87 o
 -11   3  18        365.07        414.11        19.40 o
 -10   3  18        210.11        217.41        16.01 o
  -9   3  18        490.29        540.90        35.73 o
  -8   3  18       1394.20       1359.63        60.03 o
  -7   3  18       2649.83       2896.55        63.33 o
  -6   3  18        683.06        785.04        28.38 o
  -5   3  18       5516.95       5768.18        81.27 o
  -4   3  18         54.63         69.52         7.34 o
  -3   3  18       1346.98       1278.52        25.50 o
  -2   3  18       1686.48       1532.45        26.95 o
  -1   3  18       1061.94       1041.71        21.99 o
   0   3  18       2397.90       2606.43        63.59 o
   1   3  18         27.25         44.41         9.69 o
   2   3  18        168.96        237.13        10.09 o
   3   3  18         11.83         29.61        10.68 o
   4   3  18       5587.05       6001.10       137.40 o
   5   3  18       3073.85       3215.66       193.29 o
   6   3  18          2.41         15.95        17.55 o
   7   3  18        187.71        177.27        18.21 o
   8   3  18        368.34        329.13        18.33 o
   9   3  18        259.68        290.35        20.09 o
  10   3  18        291.87        369.46        22.15 o
  11   3  18         14.65         36.56        17.47 o
  12   3  18       1304.56       1301.42        34.44 o
  13   3  18       1692.13       1587.64        38.79 o
  14   3  18        131.92        119.02        23.03 o
 -14   4  18         39.72         28.18        35.44 o
 -13   4  18        447.02        452.95        26.70 o
 -12   4  18        234.40        242.40        22.36 o
 -11   4  18       1604.38       1658.59        49.38 o
 -10   4  18       4356.69       4332.76        66.33 o
  -9   4  18        155.68        174.36        17.12 o
  -8   4  18        464.03        419.18        24.85 o
  -7   4  18       1174.11       1014.33        35.14 o
  -6   4  18       3796.23       3778.26        55.84 o
  -5   4  18         10.81         39.54        10.49 o
  -4   4  18        402.14        434.20        20.94 o
  -3   4  18         89.67         42.24         9.88 o
  -2   4  18       2365.26       2102.78        36.68 o
  -1   4  18       3654.49       3932.16        58.84 o
   0   4  18       3823.17       4451.93        59.70 o
   1   4  18       1616.08       1759.43        44.92 o
   2   4  18      17332.76      17822.87       272.56 o
   3   4  18      16381.56      18339.58       279.83 o
   4   4  18        477.12        536.52        28.62 o
   5   4  18         36.96         59.72        10.80 o
   6   4  18          0.26         23.12        14.56 o
   7   4  18       2378.51       2279.88        41.21 o
   8   4  18       1463.00       1440.95        32.53 o
   9   4  18       3036.03       3130.24        56.24 o
  10   4  18       1158.90       1145.94        37.22 o
  11   4  18        808.98        890.71        28.88 o
  12   4  18         31.09         16.91        18.68 o
  13   4  18        228.75        204.78        22.07 o
  14   4  18         84.57         69.65        22.32 o
 -14   5  18          0.08         26.24        81.71 o
 -13   5  18        316.91        364.67        49.61 o
 -12   5  18       1376.72       1372.32        36.54 o
 -11   5  18         18.87         66.42        18.61 o
 -10   5  18          8.95         38.02        18.70 o
  -9   5  18       1761.93       1704.00        61.70 o
  -8   5  18          0.01         24.38        24.00 o
  -7   5  18        490.81        474.36        26.58 o
  -6   5  18        684.95        686.13        26.57 o
  -5   5  18        210.76        247.34        18.85 o
  -4   5  18       4815.64       5120.48       157.49 o
  -3   5  18       2786.95       3019.04        53.45 o
  -2   5  18       2097.14       1909.89        43.91 o
  -1   5  18        283.56        271.81        13.54 o
   0   5  18        633.39        649.69        27.00 o
   1   5  18        833.02        784.70        49.03 o
   2   5  18       2761.87       2458.39        50.31 o
   3   5  18         77.03        111.55        13.55 o
   4   5  18       3032.11       2644.49        75.54 o
   5   5  18        837.56        808.48        27.50 o
   6   5  18        492.24        626.13        24.88 o
   7   5  18         73.99         78.61        16.34 o
   8   5  18       2328.91       2180.50        41.44 o
   9   5  18        218.50        140.15        21.50 o
  10   5  18          2.33          8.59        16.92 o
  11   5  18         16.11         40.75        17.44 o
  12   5  18        741.47        661.32        26.33 o
  13   5  18         79.32         50.27        19.96 o
 -13   6  18          3.59         15.15        23.17 o
 -12   6  18        164.46        116.30        20.71 o
 -11   6  18        672.59        861.60        34.09 o
 -10   6  18         18.62          3.34        19.51 o
  -9   6  18         70.26         57.66        26.91 o
  -8   6  18       2018.64       1849.37        43.74 o
  -7   6  18       2650.82       2746.81        60.44 o
  -6   6  18        402.99        470.60        23.23 o
  -5   6  18        330.82        420.45        39.05 o
  -4   6  18       1508.38       1602.72        41.06 o
  -3   6  18        277.36        331.82        20.83 o
  -2   6  18        396.13        349.36        26.36 o
  -1   6  18       4690.45       4988.28        87.63 o
   0   6  18       1255.20       1334.73        43.42 o
   1   6  18          4.69         -9.26         9.26 o
   2   6  18       1325.34       1474.21        39.82 o
   3   6  18       5779.03       5759.87       110.65 o
   4   6  18        200.43        195.96        16.39 o
   5   6  18       3714.76       3905.26        78.96 o
   6   6  18        575.48        713.72        29.76 o
   7   6  18          0.01         35.02        15.75 o
   8   6  18        470.71        434.95        27.12 o
   9   6  18         18.10         74.06        18.80 o
  10   6  18       1656.98       1664.36        38.00 o
  11   6  18        210.78        183.25        18.90 o
  12   6  18        134.83        135.41        19.82 o
  13   6  18         34.39         38.21        21.83 o
 -13   7  18         47.33         74.11        28.38 o
 -12   7  18        729.26        838.00        41.78 o
 -11   7  18        121.99        122.60        24.98 o
 -10   7  18        646.46        750.82        36.22 o
  -9   7  18         13.85         20.17        16.44 o
  -8   7  18       2206.45       2246.81        51.34 o
  -7   7  18         23.96         24.16        16.94 o
  -6   7  18        325.14        361.80        23.41 o
  -5   7  18        120.87        149.82        25.02 o
  -4   7  18        101.83         98.19        19.59 o
  -3   7  18        793.10        802.25        37.70 o
  -2   7  18       1006.04       1046.79        66.23 o
  -1   7  18         75.39         68.80        14.52 o
   0   7  18       4072.97       4226.43        93.86 o
   1   7  18         41.54         51.33        11.22 o
   2   7  18       1574.88       1584.80        43.88 o
   3   7  18         39.06         40.03        10.06 o
   4   7  18        156.11        100.05        21.56 o
   5   7  18       5149.77       4997.79        79.33 o
   6   7  18        317.75        340.99        22.08 o
   7   7  18          0.00          1.48        15.39 o
   8   7  18         65.12         43.00        17.86 o
   9   7  18        127.87        138.54        20.55 o
  10   7  18        277.06        284.93        21.53 o
  11   7  18        117.51         61.33        22.24 o
  12   7  18        393.34        436.23        24.50 o
 -12   8  18          0.46         13.15        27.85 o
 -11   8  18          3.60         33.71        24.11 o
 -10   8  18         45.43         52.13        16.04 o
  -9   8  18       1917.23       2053.27        87.01 o
  -8   8  18         32.88         20.11        20.20 o
  -7   8  18       1350.64       1367.77        46.83 o
  -6   8  18         22.89         27.05        26.76 o
  -5   8  18        355.53        387.45        30.32 o
  -4   8  18       2197.54       2158.66        65.16 o
  -3   8  18       2908.00       2880.84        57.96 o
  -2   8  18        775.86        841.91        27.40 o
  -1   8  18          0.00          0.26        12.67 o
   0   8  18       6739.87       6695.71       116.32 o
   1   8  18          3.95         -7.48        14.06 o
   2   8  18        113.18        146.18        17.27 o
   3   8  18         23.95         25.81        13.39 o
   4   8  18       1203.92       1210.68        55.30 o
   5   8  18        524.83        474.36        30.37 o
   6   8  18         59.14        134.30        20.71 o
   7   8  18        316.93        260.17        23.34 o
   8   8  18         89.76        137.57        26.81 o
   9   8  18        345.59        401.52        28.67 o
  10   8  18          0.25         -2.24        20.26 o
  11   8  18         43.15         57.51        21.76 o
  12   8  18       1626.43       1485.21        47.42 o
 -12   9  18        109.39         96.88        31.84 o
 -11   9  18         23.02         17.01        11.47 o
 -10   9  18          1.19         -1.81        17.90 o
  -9   9  18        475.89        554.21        31.05 o
  -8   9  18        214.53        236.71        35.77 o
  -7   9  18        812.62        851.23        50.51 o
  -6   9  18       1322.24       1084.06        37.54 o
  -5   9  18         84.03        102.58        18.14 o
  -4   9  18        532.80        401.70        31.51 o
  -3   9  18        799.29        898.41        42.36 o
  -2   9  18        321.42        349.11        20.87 o
  -1   9  18        926.80       1003.63        30.91 o
   0   9  18          7.89         27.09        14.34 o
   1   9  18       7310.69       7419.45       118.07 o
   2   9  18       1094.17       1158.14        34.93 o
   3   9  18       2346.54       2311.40        71.18 o
   4   9  18        698.31        703.88        40.28 o
   5   9  18       1773.45       1336.44       127.78 o
   6   9  18          0.83         19.33        19.50 o
   7   9  18          5.36          7.97        30.07 o
   8   9  18          2.80         -1.19        26.27 o
   9   9  18        958.92        960.87        34.12 o
  10   9  18        311.58        276.69        25.21 o
  11   9  18         92.02         64.95        24.14 o
 -11  10  18        101.73         86.36        22.22 o
 -10  10  18         85.82         38.42        22.41 o
  -9  10  18       1041.77        996.97        41.79 o
  -8  10  18          7.71         14.85        21.78 o
  -7  10  18        163.06        173.14        21.57 o
  -6  10  18       1733.61       1509.00        45.58 o
  -5  10  18        879.98        937.29        54.30 o
  -4  10  18        197.80        163.24        20.65 o
  -3  10  18        174.43        185.84        20.65 o
  -2  10  18         96.92        117.50        18.92 o
  -1  10  18        181.09        129.41        18.28 o
   0  10  18        807.25        864.96        37.87 o
   1  10  18       2454.08       2074.52        47.83 o
   2  10  18       1068.55       1221.59        36.66 o
   3  10  18        355.96        404.24        45.30 o
   4  10  18          6.23         63.42        32.20 o
   5  10  18       1422.82       1263.04        51.36 o
   6  10  18         14.52         28.95        54.21 o
   7  10  18          4.98         16.09        30.58 o
   8  10  18          0.96         -1.13        23.58 o
   9  10  18         51.39         67.46        31.32 o
  10  10  18         35.75         69.84        27.09 o
 -10  11  18       1500.30       1785.57        54.55 o
  -9  11  18        493.63        413.42        26.59 o
  -8  11  18         88.89         59.67        20.71 o
  -7  11  18        104.32        103.81        20.31 o
  -6  11  18       1200.51       1158.60        38.38 o
  -5  11  18       1909.08       2117.82        51.57 o
  -4  11  18       2566.37       2449.24        55.93 o
  -3  11  18       2261.46       2196.07        52.01 o
  -2  11  18        748.67        838.76        34.97 o
  -1  11  18          7.65         12.41        19.66 o
   0  11  18          2.27          8.84        17.71 o
   1  11  18        103.71         95.91        23.28 o
   2  11  18        913.28        850.25        42.38 o
   3  11  18       1137.74       1306.31        65.40 o
   4  11  18       3294.14       3264.23        79.88 o
   5  11  18          8.51         24.59        18.44 o
   6  11  18        155.62        107.23        26.22 o
   7  11  18        382.95        317.16        30.45 o
   8  11  18          0.29         -7.85        26.72 o
   9  11  18        304.83        328.88        37.19 o
  -8  12  18        278.54        290.08        28.70 o
  -7  12  18        656.06        647.70        32.37 o
  -6  12  18        146.82        205.56        23.40 o
  -5  12  18        277.75        240.28        23.06 o
  -4  12  18         10.30          6.59        20.74 o
  -3  12  18         32.55         15.84        21.14 o
  -2  12  18        301.19        264.91        26.83 o
  -1  12  18        406.47        367.98        28.09 o
   0  12  18       2900.87       2904.56        68.37 o
   1  12  18         15.56         -6.27        21.06 o
   2  12  18         92.82         56.55        20.99 o
   3  12  18        775.82        695.16        33.48 o
   4  12  18         46.05         67.96        22.35 o
   5  12  18       2038.81       1985.75        69.93 o
   6  12  18         19.39         24.79        17.96 o
   7  12  18        445.76        593.83        46.93 o
   8  12  18         27.20        -10.53        29.31 o
  -6  13  18         33.64         53.69        24.74 o
  -5  13  18        198.59        168.38        25.84 o
  -4  13  18         63.11         58.01        22.84 o
  -3  13  18          3.81          1.18        20.73 o
  -2  13  18       2305.05       2530.79        66.96 o
  -1  13  18          0.58          6.23        23.50 o
   0  13  18        672.42        702.01        39.88 o
   1  13  18         81.26         81.13        24.05 o
   2  13  18        153.47        165.73        25.28 o
   3  13  18        479.81        499.73        36.80 o
   4  13  18        118.59        169.03        26.30 o
   5  13  18         58.03         89.77        22.14 o
   6  13  18         18.87         26.01        19.72 o
  -4  14  18        106.93        112.12        25.94 o
  -3  14  18         29.15         21.01        24.31 o
  -2  14  18         12.57         24.57        25.75 o
  -1  14  18         15.24         56.46        25.68 o
   0  14  18         58.10         62.07        29.07 o
   1  14  18        268.52        195.23        34.95 o
   2  14  18          0.04        -20.05        28.74 o
   3  14  18        231.63        266.10        33.83 o
 -15   1  19         70.81         50.42        36.99 o
 -14   1  19        207.96        281.26        32.20 o
 -13   1  19       1162.49       1227.20        41.12 o
 -12   1  19        295.26        310.82        29.47 o
 -11   1  19       2333.53       2186.33        50.97 o
 -10   1  19         84.58         94.87        20.49 o
  -9   1  19       1944.61       1984.87        29.05 o
  -8   1  19        388.56        327.36        18.59 o
  -7   1  19       1955.69       2014.05        41.90 o
  -6   1  19         23.58         12.35         8.97 o
  -5   1  19        870.55       1050.36        21.64 o
  -4   1  19        153.85        341.04        11.89 o
  -3   1  19       2740.02       3282.81        41.94 o
  -2   1  19        795.94        916.50        18.85 o
  -1   1  19       7166.50       6826.86        82.15 o
   0   1  19       5639.09       5684.82        73.25 o
   1   1  19         37.84         30.40         5.94 o
   2   1  19       8617.44       8747.09       115.82 o
   3   1  19      10113.27      11151.73       128.17 o
   4   1  19         14.58         47.58         7.71 o
   5   1  19       1036.15       1061.29        23.60 o
   6   1  19       1769.05       1849.06        35.23 o
   7   1  19       2538.49       2300.88        39.52 o
   8   1  19        310.82        267.57        14.55 o
   9   1  19       5934.26       6165.51        78.70 o
  10   1  19       8077.19       7845.96        97.50 o
  11   1  19         26.40          0.81        15.47 o
  12   1  19        148.00        191.69        18.68 o
  13   1  19        100.85         72.10        16.63 o
  14   1  19       2078.51       2152.10        49.58 o
 -15   2  19        349.91        356.14        50.47 o
 -14   2  19        226.92        222.43        30.88 o
 -13   2  19         12.53          0.90        24.79 o
 -12   2  19          6.37          8.58        14.61 o
 -11   2  19         76.42         51.70        15.30 o
 -10   2  19        275.57        326.74        16.63 o
  -9   2  19        176.97        150.63        13.95 o
  -8   2  19        353.97        367.69        40.23 o
  -7   2  19          9.44         40.49        16.01 o
  -6   2  19       1060.99        871.87        19.98 o
  -5   2  19       3522.55       3579.30        54.58 o
  -4   2  19      11808.18      11999.78       138.21 o
  -3   2  19        311.54        442.43        16.17 o
  -2   2  19        587.76        675.39        15.84 o
  -1   2  19      13892.53      13636.71       159.00 o
   0   2  19      19223.58      19248.63       213.86 o
   1   2  19        111.95        155.46        13.39 o
   2   2  19       1175.64       1299.22        25.05 o
   3   2  19       3919.72       4173.24        64.01 o
   4   2  19        614.39        674.50        25.05 o
   5   2  19        215.78        243.05        13.68 o
   6   2  19        150.14        108.33        11.31 o
   7   2  19          0.88          6.68        10.92 o
   8   2  19        628.28        665.17        20.81 o
   9   2  19       4240.44       4180.93        58.80 o
  10   2  19        260.28        232.76        17.20 o
  11   2  19          4.02         12.80        14.42 o
  12   2  19       2518.90       2608.99        43.75 o
  13   2  19         49.18         57.17        17.06 o
  14   2  19          0.11         13.46        21.70 o
 -14   3  19         21.93         40.74        31.60 o
 -13   3  19        158.74        130.08        19.31 o
 -12   3  19        172.90        198.04        20.06 o
 -11   3  19       1615.33       1413.75        48.17 o
 -10   3  19        165.18        141.12        14.94 o
  -9   3  19         98.35        109.93        14.92 o
  -8   3  19        325.22        290.36        23.18 o
  -7   3  19        558.79        807.02        30.68 o
  -6   3  19          0.08          0.14        12.79 o
  -5   3  19         33.88         32.49         7.31 o
  -4   3  19       2051.75       2049.23        29.62 o
  -3   3  19       3398.49       3760.73        50.20 o
  -2   3  19        511.48        304.01        11.65 o
  -1   3  19       5067.74       5093.76        66.89 o
   0   3  19       2058.44       1847.27        39.76 o
   1   3  19       7029.96       8023.44       144.30 o
   2   3  19       2241.85       2172.61        35.06 o
   3   3  19       8461.15       8530.15       192.57 o
   4   3  19       1643.26       1672.64        43.43 o
   5   3  19       5133.83       5879.08       114.00 o
   6   3  19         22.93         36.42        17.35 o
   7   3  19        175.02        171.23        16.15 o
   8   3  19       1846.72       1871.15        37.40 o
   9   3  19        155.43        167.72        28.90 o
  10   3  19       2060.44       1940.58        39.83 o
  11   3  19         43.11         27.51        17.88 o
  12   3  19         21.80         31.97        18.41 o
  13   3  19        232.60        241.51        22.08 o
  14   3  19        557.15        733.80        35.63 o
 -14   4  19         61.83         99.20        38.23 o
 -13   4  19        111.69        120.19        21.90 o
 -12   4  19         88.91        114.48        16.92 o
 -11   4  19       3894.59       4018.37        63.67 o
 -10   4  19          0.01         48.69        15.78 o
  -9   4  19         11.34         35.28        19.57 o
  -8   4  19         62.85         65.90        19.64 o
  -7   4  19       2488.62       2440.48        57.32 o
  -6   4  19       1365.57       1346.24        27.07 o
  -5   4  19        667.04        696.70        34.40 o
  -4   4  19        136.23        117.34        10.70 o
  -3   4  19          6.58         11.90         9.07 o
  -2   4  19      28605.26      28037.99       351.33 o
  -1   4  19        687.52        673.74        17.12 o
   0   4  19       1099.23       1352.27        27.73 o
   1   4  19        403.78        359.41        20.67 o
   2   4  19        279.73        348.74        53.92 o
   3   4  19       2439.20       2903.33        57.94 o
   4   4  19         74.84         82.10         9.50 o
   5   4  19          3.38         29.22        10.74 o
   6   4  19       1555.97       1678.85        42.59 o
   7   4  19        861.44        875.14        35.90 o
   8   4  19       4368.86       4254.56        64.21 o
   9   4  19          2.22          7.13        16.78 o
  10   4  19         69.44         73.15        18.34 o
  11   4  19        163.15        163.68        19.75 o
  12   4  19          0.04          3.09        19.53 o
  13   4  19        256.48        246.18        22.58 o
  14   4  19         13.10         43.74        22.80 o
 -14   5  19        402.88        393.22        74.91 o
 -13   5  19         49.05         59.83        23.72 o
 -12   5  19        727.63        637.38        29.99 o
 -11   5  19        709.14        701.61        32.06 o
 -10   5  19        769.36        764.13        29.03 o
  -9   5  19       3042.00       3070.29        73.10 o
  -8   5  19        279.04        291.42        27.59 o
  -7   5  19          1.95         22.12        10.90 o
  -6   5  19       2532.41       2439.39        49.54 o
  -5   5  19         65.92         53.41        13.96 o
  -4   5  19       2143.81       2453.78        69.03 o
  -3   5  19       7140.18       6869.17       104.19 o
  -2   5  19        886.57        877.27        24.03 o
  -1   5  19       3170.14       3305.26        61.90 o
   0   5  19        397.93        541.40        35.32 o
   1   5  19       4828.47       5394.67        94.67 o
   2   5  19          5.00         36.95        14.45 o
   3   5  19          1.14         15.37        15.29 o
   4   5  19      12503.71      13331.42       200.52 o
   5   5  19        422.00        509.79        18.58 o
   6   5  19       3267.76       3321.29        62.62 o
   7   5  19       1045.85       1026.17        40.00 o
   8   5  19         52.51         45.56        15.64 o
   9   5  19        727.50        513.73        24.92 o
  10   5  19          0.35         50.14        17.46 o
  11   5  19        984.17        789.63        25.64 o
  12   5  19         33.82          5.32        18.48 o
  13   5  19         16.84         -8.53        20.40 o
 -13   6  19         46.30         64.22        26.75 o
 -12   6  19        100.97         84.11        21.88 o
 -11   6  19          7.20         11.61        19.41 o
 -10   6  19       1437.04       1372.15        39.53 o
  -9   6  19        359.61        331.98        29.11 o
  -8   6  19          0.84        -10.58        14.90 o
  -7   6  19         33.57         33.70        15.87 o
  -6   6  19         60.99         55.57        17.04 o
  -5   6  19         29.35          9.04        14.75 o
  -4   6  19       3027.53       2807.64       106.57 o
  -3   6  19       5080.67       5321.36       105.71 o
  -2   6  19       6954.06       7427.99       137.71 o
  -1   6  19      19528.89      19207.36       292.45 o
   0   6  19         51.73         46.23         9.77 o
   1   6  19        713.38        875.94        23.03 o
   2   6  19       1456.93       1544.27        48.53 o
   3   6  19        164.37        147.74        19.73 o
   4   6  19         12.16         20.78         9.52 o
   5   6  19       2247.89       2347.89        48.27 o
   6   6  19       8486.89       8461.57       121.22 o
   7   6  19       2761.80       2631.41        57.25 o
   8   6  19       5094.07       4911.89        72.28 o
   9   6  19          0.08          4.83        18.15 o
  10   6  19          6.98          2.92        17.53 o
  11   6  19          6.13         21.39        18.26 o
  12   6  19         28.93         35.31        18.91 o
  13   6  19        212.24        189.10        22.13 o
 -13   7  19         11.93         -0.40        26.73 o
 -12   7  19         25.14         21.31        24.21 o
 -11   7  19        121.85         94.01        23.81 o
 -10   7  19        214.73        223.44        24.66 o
  -9   7  19        586.66        511.45        24.00 o
  -8   7  19        358.51        306.10        21.56 o
  -7   7  19       1253.66       1385.10        41.32 o
  -6   7  19       1018.03        866.38        34.03 o
  -5   7  19         22.86         26.27        16.96 o
  -4   7  19       1082.66       1198.88        42.40 o
  -3   7  19        259.94        197.58        34.57 o
  -2   7  19        912.63        946.13        32.29 o
  -1   7  19       2640.68       2816.83        63.81 o
   0   7  19       2759.35       2800.65        52.37 o
   1   7  19       1818.99       1699.21        36.72 o
   2   7  19        374.82        390.94        17.58 o
   3   7  19        249.82        246.27        29.10 o
   4   7  19        324.09        393.27        21.19 o
   5   7  19       5986.45       5825.08        89.56 o
   6   7  19         20.60         53.44        15.83 o
   7   7  19        729.10        813.71        31.79 o
   8   7  19        304.41        344.30        22.57 o
   9   7  19        471.40        557.08        33.99 o
  10   7  19       1441.14       1319.55        34.95 o
  11   7  19       1157.42       1270.77        35.33 o
  12   7  19        117.36        108.47        20.31 o
 -12   8  19        538.59        530.81        39.35 o
 -11   8  19        873.73        862.22        40.46 o
 -10   8  19          6.50         -3.15        15.87 o
  -9   8  19          0.24          5.87        18.55 o
  -8   8  19        190.12        236.80        33.17 o
  -7   8  19         74.41        121.09        21.01 o
  -6   8  19       1430.11       1397.32        51.21 o
  -5   8  19        157.94        172.25        26.03 o
  -4   8  19        885.68        753.47        32.15 o
  -3   8  19          1.16         16.71        14.27 o
  -2   8  19       1834.48       1926.82        47.55 o
  -1   8  19       5507.34       5821.86       104.46 o
   0   8  19        583.14        600.37        26.40 o
   1   8  19        508.15        472.84        22.91 o
   2   8  19          0.00          8.02        13.62 o
[truncated: 345,012 more chars]
